# Supplementary material for: Microbiome determinants of productivity in aquaculture of whiteleg shrimp
Source: Appl Environ Microbiol. 2025 Apr 15;91(5):e02420-24. doi: 10.1128/aem.02420-24 (PMC12094023; doi:10.1128/aem.02420-24)
Supplement: File S3 — Number of reads mapping to ASVs for all samples. [file aem.02420-24-s0003.csv]

	reads	place
SRR7224880	15835	Brazil
SRR7224881	17996	Brazil
SRR7224882	10395	Brazil
SRR7224883	14136	Brazil
S116	43939	Ecuador
S117	59433	Ecuador
S118	23608	Ecuador
S119	37144	Ecuador
S120	36191	Ecuador
S121	38970	Ecuador
S122	1599	Ecuador
S123	19296	Ecuador
S124	40767	Ecuador
S125	12168	Ecuador
S130	72060	Ecuador
S131	62629	Ecuador
S132	39842	Ecuador
S133	29353	Ecuador
S136	47560	Ecuador
S143	86324	Ecuador
S144	62335	Ecuador
S145	47073	Ecuador
S146	55310	Ecuador
S147	57709	Ecuador
S148	60032	Ecuador
S149	52863	Ecuador
S150	43633	Ecuador
S151	48580	Ecuador
S152	41310	Ecuador
S153	41468	Ecuador
S154	43757	Ecuador
S155	49556	Ecuador
S161	48488	Ecuador
S162	66102	Ecuador
S163	54761	Ecuador
S164	58741	Ecuador
S165	75496	Ecuador
S166	64162	Ecuador
S167	25987	Ecuador
S168	40579	Ecuador
S169	54528	Ecuador
S170	34050	Ecuador
S179	50721	Ecuador
S181	24456	Ecuador
S182	18592	Ecuador
S200	58291	Ecuador
S201	42758	Ecuador
S202	21235	Ecuador
S203	10298	Ecuador
S204	305	Ecuador
S205	4693	Ecuador
S206	29776	Ecuador
S207	16838	Ecuador
S208	35917	Ecuador
S213	51830	Ecuador
S214	48464	Ecuador
S215	64366	Ecuador
S216	45935	Ecuador
S217	58411	Ecuador
S218	44212	Ecuador
S219	57552	Ecuador
S220	31354	Ecuador
S221	36037	Ecuador
S222	42699	Ecuador
S223	50551	Ecuador
S224	58084	Ecuador
S225	48925	Ecuador
S226	49634	Ecuador
S227	55253	Ecuador
S228	46580	Ecuador
S229	41590	Ecuador
S230	18319	Ecuador
S231	59798	Ecuador
S233	48462	Ecuador
S234	4054	Ecuador
S235	26324	Ecuador
S236	19152	Ecuador
S238	3373	Ecuador
S240	692	Ecuador
S242	20061	Ecuador
S243	4605	Ecuador
S244	28780	Ecuador
S245	3887	Ecuador
S246	158	Ecuador
S247	29443	Ecuador
S248	35770	Ecuador
S249	35879	Ecuador
S250	23415	Ecuador
S251	33556	Ecuador
S252	24161	Ecuador
S253	12914	Ecuador
S254	10664	Ecuador
S255	226	Ecuador
S256	773	Ecuador
S259	931	Ecuador
S260	25768	Ecuador
S261	1320	Ecuador
S262	12563	Ecuador
S263	41309	Ecuador
S264	25744	Ecuador
S265	29393	Ecuador
S269	2558	Ecuador
S271	44779	Ecuador
S272	39788	Ecuador
S273	62865	Ecuador
S274	37992	Ecuador
S275	62852	Ecuador
S276	65590	Ecuador
S277	62204	Ecuador
S278	58638	Ecuador
S279	57016	Ecuador
S280	48308	Ecuador
S281	50564	Ecuador
S282	35247	Ecuador
S283	138119	Ecuador
S284	122548	Ecuador
S285	78592	Ecuador
S286	59289	Ecuador
S287	103932	Ecuador
S288	107396	Ecuador
S289	87875	Ecuador
S290	126866	Ecuador
S291	92597	Ecuador
S292	56892	Ecuador
S293	60435	Ecuador
S294	2430	Ecuador
S295	28516	Ecuador
S296	30908	Ecuador
S297	21979	Ecuador
S298	3560	Ecuador
S299	31523	Ecuador
S300	1292	Ecuador
S301	35002	Ecuador
S302	42502	Ecuador
SRR6387810	9884	Malaysia
SRR6387811	5256	Malaysia
SRR6387812	7627	Malaysia
SRR6387813	6685	Malaysia
SRR6387814	4969	Malaysia
SRR6387815	10243	Malaysia
SRR6387824	5567	Malaysia
SRR6387825	8489	Malaysia
SRR6387826	5273	Malaysia
SRR6387827	4222	Malaysia
SRR6387846	6452	Malaysia
SRR6387847	8190	Malaysia
SRR6387856	2441	Malaysia
SRR6387865	7100	Malaysia
SRR6472781	43341	Maoming
SRR6472782	45809	Maoming
SRR6472783	43821	Maoming
SRR6472784	24535	Maoming
SRR6472785	20593	Maoming
SRR6472786	19607	Maoming
SRR6472787	20756	Maoming
SRR6472788	20363	Maoming
SRR6472789	19307	Maoming
SRR6472790	13265	Maoming
SRR6472791	15491	Maoming
SRR6472792	15985	Maoming
SRR6472793	36605	Maoming
SRR6472794	48298	Maoming
SRR6472795	51637	Maoming
SRR6472796	20916	Maoming
SRR6472797	18583	Maoming
SRR6472798	20669	Maoming
SRR6472799	18849	Maoming
SRR6472800	20938	Maoming
SRR6472801	16224	Maoming
SRR6472802	17780	Maoming
SRR6472803	35499	Maoming
SRR6472804	16382	Maoming
SRR6472805	45410	Maoming
SRR6472806	46407	Maoming
SRR6472807	11531	Maoming
SRR6472808	19747	Maoming
SRR6472809	46121	Maoming
SRR6472810	24763	Maoming
SRR6472811	18791	Maoming
SRR6472812	31917	Maoming
SRR6472813	19655	Maoming
SRR6472814	19228	Maoming
SRR6472815	31956	Maoming
SRR6472816	29497	Maoming
SRR6472817	29437	Maoming
SRR6472818	16587	Maoming
SRR6472819	17818	Maoming
SRR6472820	17381	Maoming
SRR6472821	16320	Maoming
SRR6960510	4182	Mexico
SRR6960511	3348	Mexico
SRR6960512	1420	Mexico
SRR6960513	3634	Mexico
SRR6960514	6052	Mexico
SRR6960515	3668	Mexico
SRR6960516	1641	Mexico
SRR6960517	1772	Mexico
SRR6960518	3662	Mexico
SRR6960519	2588	Mexico
SRR6960520	2658	Mexico
SRR6960521	3266	Mexico
SRR6960522	2793	Mexico
SRR6960523	2393	Mexico
SRR6960524	2952	Mexico
SRR6960525	3770	Mexico
SRR6960526	2533	Mexico
SRR6960527	4979	Mexico
SRR6960528	3436	Mexico
SRR6960529	4424	Mexico
SRR6960530	1036	Mexico
SRR6960531	4167	Mexico
SRR6960532	2466	Mexico
DRR076104	7585	Ningbo
DRR076105	10910	Ningbo
DRR076106	6089	Ningbo
DRR076107	13488	Ningbo
DRR076108	7191	Ningbo
DRR076109	9469	Ningbo
DRR076110	10178	Ningbo
DRR076111	8242	Ningbo
DRR076112	8420	Ningbo
DRR076113	5249	Ningbo
DRR076114	8879	Ningbo
DRR076115	10354	Ningbo
DRR076116	8188	Ningbo
DRR076117	9039	Ningbo
DRR076118	7888	Ningbo
DRR076119	8332	Ningbo
DRR076120	8308	Ningbo
DRR076121	7791	Ningbo
DRR076122	9014	Ningbo
DRR076123	8894	Ningbo
DRR076124	6777	Ningbo
DRR076125	5827	Ningbo
DRR076126	8148	Ningbo
DRR076127	6920	Ningbo
DRR076128	10168	Ningbo
DRR076129	7871	Ningbo
DRR076130	10313	Ningbo
DRR076131	7139	Ningbo
DRR076132	6692	Ningbo
DRR076133	8428	Ningbo
DRR076134	7167	Ningbo
DRR076135	13317	Ningbo
DRR076136	14932	Ningbo
DRR076137	13290	Ningbo
DRR076138	12003	Ningbo
DRR076139	12181	Ningbo
DRR076140	8300	Ningbo
DRR076141	13618	Ningbo
DRR076142	12050	Ningbo
DRR076143	12311	Ningbo
DRR076144	6888	Ningbo
DRR076145	8179	Ningbo
DRR076146	7755	Ningbo
DRR076147	7696	Ningbo
DRR076148	379	Ningbo
DRR076149	4241	Ningbo
DRR076150	1337	Ningbo
DRR076151	2131	Ningbo
DRR076152	11470	Ningbo
DRR076153	14515	Ningbo
DRR076154	9948	Ningbo
DRR076155	10045	Ningbo
DRR076156	14116	Ningbo
DRR076157	11448	Ningbo
DRR076158	8413	Ningbo
DRR076159	10249	Ningbo
DRR076160	9672	Ningbo
DRR076161	8915	Ningbo
DRR076162	9856	Ningbo
DRR076163	5568	Ningbo
DRR076164	10324	Ningbo
DRR076165	10682	Ningbo
DRR076166	12565	Ningbo
DRR076167	15855	Ningbo
DRR076168	10758	Ningbo
DRR076169	8933	Ningbo
DRR076170	12301	Ningbo
DRR076171	8234	Ningbo
DRR076172	8385	Ningbo
DRR076173	11460	Ningbo
DRR076174	9721	Ningbo
DRR076175	14189	Ningbo
DRR076176	12628	Ningbo
DRR076177	8114	Ningbo
DRR076178	12051	Ningbo
DRR076179	8892	Ningbo
DRR076180	3466	Ningbo
DRR076181	9452	Ningbo
DRR076182	7610	Ningbo
DRR076183	8799	Ningbo
DRR076184	6657	Ningbo
DRR076185	4986	Ningbo
DRR076186	10547	Ningbo
DRR076187	9733	Ningbo
DRR076188	9765	Ningbo
DRR076189	12547	Ningbo
DRR076190	6522	Ningbo
DRR076191	15450	Ningbo
DRR076192	11953	Ningbo
DRR076193	12724	Ningbo
DRR076194	8436	Ningbo
DRR076195	8634	Ningbo
DRR076196	12269	Ningbo
DRR076197	12295	Ningbo
DRR076198	10555	Ningbo
DRR076199	6660	Ningbo
DRR076200	9593	Ningbo
DRR076201	7617	Ningbo
DRR076202	12426	Ningbo
DRR076203	10517	Ningbo
DRR076204	12196	Ningbo
DRR076205	11379	Ningbo
DRR076206	9780	Ningbo
DRR076207	11411	Ningbo
DRR076208	8908	Ningbo
DRR076209	5460	Ningbo
DRR076210	7939	Ningbo
DRR076211	6407	Ningbo
DRR076212	9305	Ningbo
DRR076213	9424	Ningbo
DRR076214	6665	Ningbo
DRR076215	6708	Ningbo
DRR076216	9171	Ningbo
DRR076217	7380	Ningbo
DRR076218	6585	Ningbo
DRR076219	11347	Ningbo
DRR076220	15374	Ningbo
DRR076221	11493	Ningbo
DRR076222	15336	Ningbo
DRR076223	12271	Ningbo
DRR076224	9662	Ningbo
SRR6077114	39469	Qingdao
SRR6077124	46406	Qingdao
SRR6080511	38688	Qingdao
SRR6080576	33674	Qingdao
SRR6080579	50058	Qingdao
SRR6080580	27568	Qingdao
SRR11547825	31173	Thailand
SRR11547826	37405	Thailand
SRR11547827	46955	Thailand
SRR11547828	39486	Thailand
SRR11547833	29976	Thailand
SRR11547836	28689	Thailand
SRR11547837	28841	Thailand
SRR11547838	32195	Thailand
SRR11547839	27995	Thailand
SRR11547840	35039	Thailand
SRR11547841	40511	Thailand
SRR11547842	32196	Thailand
SRR11547843	41701	Thailand
SRR11547844	41896	Thailand
SRR11547845	28427	Thailand
SRR11547846	42139	Thailand
SRR11547847	35201	Thailand
SRR11547848	39818	Thailand
SRR11547849	43656	Thailand
SRR11547850	28314	Thailand
SRR11547851	27425	Thailand
SRR11547852	35908	Thailand
SRR11547853	46333	Thailand
SRR11547854	20893	Thailand
SRR11547855	37673	Thailand
SRR11547856	48697	Thailand
SRR11547857	52774	Thailand
SRR11547858	37592	Thailand
SRR11547859	41055	Thailand
SRR11547860	50242	Thailand
SRR11547861	39824	Thailand
SRR11547862	21325	Thailand
SRR11547863	33035	Thailand
SRR11547864	32903	Thailand
SRR11547865	37240	Thailand
SRR11547866	40711	Thailand
SRR11547867	34801	Thailand
SRR11547868	33060	Thailand
SRR11547869	25401	Thailand
SRR11547870	38743	Thailand
SRR11547871	35777	Thailand
SRR11547872	32656	Thailand
SRR11547873	33932	Thailand
SRR11547874	33049	Thailand
SRR11547875	29669	Thailand
SRR11547876	24661	Thailand
SRR11547877	32409	Thailand
SRR11547878	44443	Thailand
SRR6387808	3697	Vietnam
SRR6387809	5863	Vietnam
SRR6387820	5632	Vietnam
SRR6387821	6265	Vietnam
SRR6387822	6012	Vietnam
SRR6387823	10448	Vietnam
SRR6387850	8660	Vietnam
SRR6387851	9033	Vietnam
SRR6387852	8605	Vietnam
SRR6387853	6700	Vietnam
DRR218698	24546	Wenchang
DRR218699	21743	Wenchang
DRR218700	22969	Wenchang
DRR218701	19861	Wenchang
DRR218702	27491	Wenchang
DRR218703	21095	Wenchang
DRR218704	17339	Wenchang
DRR218705	22822	Wenchang
DRR218706	20954	Wenchang
DRR218707	15545	Wenchang
DRR218708	21519	Wenchang
DRR218709	17547	Wenchang
DRR218710	28256	Wenchang
DRR218711	19279	Wenchang
DRR218712	23510	Wenchang
DRR218713	31664	Wenchang
DRR218714	27529	Wenchang
DRR218715	20137	Wenchang
DRR218716	22836	Wenchang
DRR218717	23044	Wenchang
DRR218718	18169	Wenchang
DRR218719	15191	Wenchang
DRR218720	22045	Wenchang
DRR218721	22676	Wenchang
DRR218722	19203	Wenchang
DRR218723	21655	Wenchang
DRR218724	22340	Wenchang
DRR218725	23404	Wenchang
DRR218726	22196	Wenchang
DRR218727	15950	Wenchang
DRR218728	20418	Wenchang
DRR218729	11349	Wenchang
DRR218730	22489	Wenchang
DRR218731	14153	Wenchang
DRR218732	19571	Wenchang
DRR218733	19591	Wenchang
DRR218734	20149	Wenchang
DRR218735	15399	Wenchang
DRR218736	17623	Wenchang
DRR218737	21484	Wenchang
DRR218738	21763	Wenchang
DRR218739	16141	Wenchang
DRR218740	23058	Wenchang
DRR218741	21417	Wenchang
DRR218742	20781	Wenchang
DRR218743	22148	Wenchang
DRR218744	23603	Wenchang
DRR218745	27066	Wenchang
DRR218746	20477	Wenchang
DRR218747	19139	Wenchang
DRR218748	20442	Wenchang
DRR218749	23600	Wenchang
DRR218750	21782	Wenchang
DRR218751	17298	Wenchang
DRR218752	27197	Wenchang
DRR218753	12407	Wenchang
DRR218754	20854	Wenchang
DRR218755	20458	Wenchang
DRR218756	17778	Wenchang
DRR218757	26891	Wenchang
DRR218758	24336	Wenchang
DRR218759	20858	Wenchang
DRR218760	26937	Wenchang
DRR218761	23065	Wenchang
DRR218762	16739	Wenchang
DRR218763	13105	Wenchang
DRR218764	23620	Wenchang
DRR218765	29793	Wenchang
DRR218766	24206	Wenchang
DRR218767	23687	Wenchang
DRR218768	25878	Wenchang
DRR218769	24744	Wenchang
DRR218770	20717	Wenchang
DRR218771	25626	Wenchang
DRR218772	22799	Wenchang
DRR218773	26789	Wenchang
DRR218774	24741	Wenchang
DRR218775	16500	Wenchang
DRR218776	25027	Wenchang
DRR218777	12974	Wenchang
DRR218778	31484	Wenchang
DRR218779	19226	Wenchang
DRR218780	17920	Wenchang
DRR218781	20512	Wenchang
DRR218782	21037	Wenchang
DRR218783	18978	Wenchang
DRR218784	20110	Wenchang
DRR218785	22704	Wenchang
DRR218786	18255	Wenchang
DRR218787	13813	Wenchang
DRR218788	21270	Wenchang
DRR218789	16397	Wenchang
DRR218790	20493	Wenchang
DRR218791	26598	Wenchang
DRR218792	19460	Wenchang
DRR218793	25686	Wenchang
DRR218794	23983	Wenchang
DRR218795	31311	Wenchang
DRR218796	28253	Wenchang
DRR218797	23990	Wenchang
DRR218798	20771	Wenchang
S36	36577	Wenzhou
S37	36561	Wenzhou
S38	32483	Wenzhou
S39	32525	Wenzhou
S40	31945	Wenzhou
S41	37221	Wenzhou
SRR9131790	14382	Zhuhai
SRR9131794	19271	Zhuhai
SRR9131795	11415	Zhuhai
SRR9131796	13116	Zhuhai
SRR9131797	12960	Zhuhai
SRR9131798	15645	Zhuhai
SRR9131799	15048	Zhuhai
SRR9131800	15298	Zhuhai
SRR9131801	11971	Zhuhai
SRR9131802	11832	Zhuhai
SRR9131803	15195	Zhuhai
SRR9131804	12257	Zhuhai
SRR9131805	12560	Zhuhai
SRR9131806	12449	Zhuhai
SRR9131807	12498	Zhuhai
SRR9131808	20638	Zhuhai
SRR9131809	11200	Zhuhai
SRR9131810	14693	Zhuhai
SRR9131811	16209	Zhuhai
SRR9131812	14243	Zhuhai
SRR9131813	12749	Zhuhai
SRR9131822	15661	Zhuhai
SRR9131825	12547	Zhuhai
SRR9131826	16004	Zhuhai
SRR9131827	17010	Zhuhai
SRR9131828	17492	Zhuhai
SRR9131831	16905	Zhuhai
SRR9131841	14537	Zhuhai
SRR9131842	11431	Zhuhai
SRR9131858	11618	Zhuhai
SRR9131859	19527	Zhuhai
SRR9131860	18493	Zhuhai
SRR9131861	18714	Zhuhai
SRR9131862	17416	Zhuhai
SRR9131863	17357	Zhuhai
SRR9131864	15083	Zhuhai
SRR9131865	16471	Zhuhai
SRR9131866	14998	Zhuhai
SRR9131867	16326	Zhuhai
SRR9131868	16000	Zhuhai
SRR9131879	13997	Zhuhai
SRR9131880	15528	Zhuhai
SRR9131912	14767	Zhuhai
SRR9131943	13623	Zhuhai
SRR9131944	14071	Zhuhai
SRR9131945	18314	Zhuhai
SRR9131946	17573	Zhuhai
SRR9131947	15308	Zhuhai
SRR9131948	15293	Zhuhai
SRR9131949	15161	Zhuhai
SRR9131950	14628	Zhuhai
SRR9131951	13502	Zhuhai
SRR9131952	17094	Zhuhai
SRR9132014	11763	Zhuhai
SRR9132015	15155	Zhuhai
SRR9132016	16273	Zhuhai
SRR9132017	15420	Zhuhai
SRR9132018	14702	Zhuhai
SRR9132019	16596	Zhuhai
SRR9132034	17942	Zhuhai
SRR9132037	17626	Zhuhai
SRR9132054	13988	Zhuhai
SRR9132055	18539	Zhuhai
SRR9132058	17386	Zhuhai
SRR9132060	14477	Zhuhai
SRR9132061	14446	Zhuhai
SRR9132062	15924	Zhuhai
SRR9132063	15195	Zhuhai
SRR9132064	16350	Zhuhai
SRR9132065	15027	Zhuhai
SRR9132066	19311	Zhuhai
SRR9132067	14544	Zhuhai
SRR9132068	13298	Zhuhai
SRR9132069	17120	Zhuhai
SRR9132150	16479	Zhuhai
