# Supplementary material for: Microbiome determinants of productivity in aquaculture of whiteleg shrimp
Source: Appl Environ Microbiol. 2025 Apr 15;91(5):e02420-24. doi: 10.1128/aem.02420-24 (PMC12094023; doi:10.1128/aem.02420-24)
Supplement: File S4 — 16S sequences of all isolates in this study. [file aem.02420-24-s0004.txt]

>30-637238554_1-27_F_A01.ab1
NNNNNNNNNNNGNNACNCATGCAAGTCGAACGGTAACATACAAAAGCTTGCTTTTCTGATGACGAGTGGCGCACGGGTGCGTAACGCGTATGCAATCTACCTTTTACAGGGGGATAGCCCAGAGAAATTTGGATTAATATCCCATAGTATCAAGAGTCGGCATCGGCATTTGATTAAAGATTTATCGGTAAAAGATGAGCATGCGTCCTATTAGCTAGATGGTGTGGTAACGGCACACCATGGCAACGATAGGTAGGGGCCCTGAGAGGGGGATCCCCCACACTGGTACTGAGACACGGACCAAACTCCTACGGGAGGCAGCAGTGAGGAATATTGGACAATGGGCGTAAGCCTGATCCAGCCATGCCGCGTGCAGGAAGACTGCCCTATGGGTTGTAAACTGCTTTTATACGGGAAGAAACACTCCCTCGTGAGGGAGCTTGACGGTACCGTAAGAATAAGGATCGGCTAACTCCGTGCCAGCAGCCGCGGTAATACGGAGGATCCAAGCGTTATCCGGAATCATTGGGTTTAAAGGGTCCGTAGGTGGATAATTAAGTCAGAGGTGAAATCCTGCAGCTCAACTGTAAAATTGCCTTTGATACTGGTTATCTTGAGTCATTATGAAGTGGTTAGAATATGTAGTGTAGCGGTGAAATGCATAGATATTACATAGAATACCAATTGCGAAGGCAGATCACTAATAATGTACTGACACTGATGGACGAAAGCGTGGGGAGCGAACAGGATTAGATACCCTGGTAGTCCACGCCGTAAACGATGGTCACTAGCTGTTCGGATTTCGGTCTGAGTGGCTAAGCGAAAGTGATAAGTGACCCACCTGGGGAGTACGTTCGCAAGAATGAAACTCAAAGGAATTGACGGGGGCCCGCACAAGCGGTGGAGCATGTGGTTTAATTCGATGATACGCGAGGAACCTTACNNNNNTTA
>30-637238554_2-27_F_B01.ab1
NNNNNNNNNNNNNGNNACNCNTGCAGTCGAACGGNNANNATNNNNAAAGCTTGCTTTTCTGATGACGAGTCGGCGCACGGGTGCGTAACGCGTATGCAATCTACCTTTTACAGGGGGATAGCCCAGAGAAATTTGGATTAATATCCCATAGTATCAAGAGTCGGCATCGGCATTTGATTAAAGATTTATCGGTAAAAGATGAGCATGCGTCCTATTAGCTAGATGGTGTGGTAACGGCACACCATGGCAACGATAGGTAGGGGCCCTGAGAGGGGGATCCCCCACACTGGTACTGAGACACGGACCAGACTCCTACGGGAGGCAGCAGTGAGGAATATTGGACAATGGGCGTAAGCCTGATCCAGCCATGCCGCGTGCAGGAAGACTGCCCTATGGGTTGTAAACTGCTTTTATACGGGAAGAAACACTCCCTCGTGAGGGAGCTTGACGGTACCGTAAGAATAAGGATCGGCTAACTCCGTGCCAGCAGCCGCGGTAATACGGAGGATCCAAGCGTTATCCGGAATCATTGGGTTTAAAGGGTCCGTAGGTGGATAATTAAGTCAGAGGTGAAATCCTGCAGCTCAACTGTAGAATTGCCTTTGATACTGGTTATCTTGAGTCATTATGAAGTGGTTAGAATATGTAGTGTAGCGGTGAAATGCATAGATATTACATAGAATACCAATTGCGAAGGCAGATCACTAATAATGTACTGACACTGATGGACGAAAGCGTGGGGAGCGAACAGGATTAGATACCCTGGTAGTCCACGCCGTAAACGATGGTCACTAGCTGTTCGGATTTCGGTCTGAGTGGCTAAGCGAAAGTGATAAGTGACCCACCTGGGGAGTACGTTCGCAAGAATGAAACTCAAAGGAATTGACGGGGGCCCGCACAAGCGGTGGAGCATGTGGTTTAATTCGATGATACGCGAGGANCTTACCNNGCTTAAATGTAAGTTGCATGATGTAGAGATAGNTCTTTCTTCGGACTACTTACNNNNGCTGCATGGNNGTCGTCANNTCN
>30-637238554_3-27_F_C01.ab1
NNNNNNNNGGNNGNNATACNTGCAAGTCGTACGGGATTTCATNCTTTCGGGATGAATGAGAGTGGCGCACGGGTGCGTAACGCGTATGCAACCTACCTGTTACAGGGAGATAGCCCGGGGAAACTCGGATTAATATTCCATAGTATAAATTTACTGCATGGTAGATTTATTAAAGCCTTCGGGTGGTAACAGACGGGCATGCGTAGGATTAGCTAGTTGGGGAGGTAACGGCTCACCAAGGCGACGATCCTTAGGGGTTCTGAGAGGAAGGTCCCCCACACTGGCACTGAGATACGGGCCAGACTCCTACGGGAGGCAGCAGTAGGGAATATTGGTCAATGGGCGAGAGCCTGAACCAGCCATGCCGCGTGCAGGAAGACGGCGTTCTGCGTTGTAAACTGCTTTTATCTGGGAAGAAAAAGCCCTTGCGAGGGAAATTGCCGGTACCAGAAGAATAAGCACCGGCTAACTCCGTGCCAGCAGCCGCGGTAATACGGAGGGTGCAAGCGTTGTCCGGATTTATTGGGTTTAAAGGGTGCGTAGGCGGCTGATTAAGTCAGCGGTGAAAGTTCTCGGCTCAACCGAGAGACTGCCGTTGATACTGGTTNNCTTGAGTTATGGAGGGGTACATGGAATTTATGGTGTAGCGGTGAAATGCATAGATACCATAAGGAACACCGATAGCGAAGGCATTGTACTGGCCATAAACTGACGCTGAGGCACGAAAGCGTGGGTAGCGAACAGGATTAGATACCCTGGTAGTCCACGCCGTAAACGATGATCACTCGCTTTACATTACGTAGTAATTTGAGGCCAAGCGAAAGCGTTAAGTGATCCACCTGGGGAGTACGCCGGCAACGGTGAAACTCAAAGGAATTGACGGGGGTCCGCACAAGCGGTGGAGCATGTGGTTTAATTCGATGATACGCGAGGAACCTTACCCGGGCTAGAATGTGAAAGGATGTTACAGAGATGTATCAGTCAG
>30-637238554_4-27_F_D01.ab1
NNNNNNNNNNNNNNNCNNNNNNTGCAAGTCGNNCNNNNNAACATANNAAAGCTTGCTTTTCTGATGACGAGTGGCGCACGGGTGCGTAACGCGTATGCAATCTACCTTTTACAGGGGGATAGCCCAGAGAAATTTGGATTAATATCCCATAGTATCAAGAGTCGGCATCGGCATTTGATTAAAGATTTATCGGTAAAAGATGAGCATGCGTCCTATTAGCTAGATGGTGTGGTAACGGCACACCATGGCAACGATAGGTAGGGGCCCTGAGAGGGGGATCCCCCACACTGGTACTGAGACACGGACCAGACTCCTACGGGAGGCAGCAGTGAGGAATATTGGACAATGGGCGTAAGCCTGATCCAGCCATGCCGCGTGCAGGAAGACTGCCCTATGGGTTGTAAACTGCTTTTATACGGGAAGAAACACTCCCTCGTGAGGGAGCTTGACGGTACCGTAAGAATAAGGATCGGCTAACTCCGTGCCAGCAGCCGCGGTAATACGGAGGATCCAAGCGTTATCCGGAATCATTGGGTTTAAAGGGTCCGTAGGTGGATAATTAAGTCAGAGGTGAAATCCTGCAGCTCAACTGTAGAATTGCCTTTGATACTGGTTATCTTGAGTCATTATGAAGTGGTTAGAATATGTAGTGTAGCGGTGAAATGCATAGATATTACATAGAATACCAATTGCGAAGGCAGATCACTAATAATGTACTGACACTGATGGACGAAAGCGTGGGGAGCGAACAGGATTAGATACCCTGGTAGTCCACGCCGTAAACGATGGTCACTAGCTGTTCGGATTTCGGTCTGAGTGGCTAAGCGAAAGTGATAAGTGACCCACCTGGGGAGTACGTTCGCAAGAATGAAACTCAAAGGAATTGACGGGGGCCCGCACAAGCGGTGGAGCATGTGGTTTAATTCGATGATACGCGAGGAACCTTACCNGGNTTAAATGTAAGTTGCATN
>30-637238554_5-27_F_E01.ab1
NNNNNNNNNNNNGNNACNCNTGCAAGTCGNACGGTAACATNNNAAAGCTTGCTTTTCTGATGACGAGTGGCGCACGGGTGCGTAACGCGTATGCAATCTACCTTTTACAGGGGGATAGCCCAGAGAAATTTGGATTAATATCCCATAGTATCAAGAGTCGGCATCGGCATTTGATTAAAGATTTATCGGTAAAAGATGAGCATGCGTCCTATTAGCTAGATGGTGTGGTAACGGCACACCATGGCAACGATAGGTAGGGGCCCTGAGAGGGGGATCCCCCACACTGGTACTGAGACACGGACCAGACTCCTACGGGAGGCAGCAGTGAGGAATATTGGACAATGGGCGTAAGCCTGATCCAGCCATGCCGCGTGCAGGAAGACTGCCCTATGGGTTGTAAACTGCTTTTATACGGGAAGAAACACTCCCTCGTGAGGGAGCTTGACGGTACCGTAAGAATAAGGATCGGCTAACTCCGTGCCAGCAGCCGCGGTAATACGGAGGATCCAAGCGTTATCCGGAATCATTGGGTTTAAAGGGTCCGTAGGTGGATAATTAAGTCAGAGGTGAAATCCTGCAGCTCAACTGTAGAATTGCCTTTGATACTGGTTATCTTGAGTCATTATGAAGTGGTTAGAATATGTAGTGTAGCGGTGAAATGCATAGATATTACATAGAATACCAATTGCGAAGGCAGATCACTAATAATGTACTGACACTGATGGACGAAAGCGTGGGGAGCGAACAGGATTAGATACCCTGGTAGTCCACGCCGTAAACGATGGTCACTAGCTGTTCGGATTTCGGTCTGAGTGGCTAAGCGAAAGTGATAAGTGACCCACCTGGGGAGTACGTTCGCAAGAATGAAACTCAAAGGAATTGACGGGGGCCCGCACAAGCGGTGGAGCATGTGGTTTAATTCGATGATACGCGAGGAACCTTACCAGGNTTAAATGN
>30-637238554_6-27_F_F01.ab1
NNNNNNNNNGCNGNNANACNTGCAAGTCGTACGGGATTTCNTGCTTTCGGGATGAATGAGAGTGGCGCACGGGTGCGTAACGCGTATGCAACCTACCTGTTACAGGGAGATAGCCCGGGGAAACTCGGATTAATATTCCATAGTATAAATTTACTGCATGGTAGATTTATTAAAGCCTTCGGGTGGTAACAGACGGGCATGCGTAGGATTAGCTAGTTGGGGAGGTAACGGCTCACCAAGGCGACGATCCTTAGGGGTTCTGAGAGGAAGGTCCCCCACACTGGCACTGAGATACGGGCCAGACTCCTACGGGAGGCAGCAGTAGGGAATATTGGTCAATGGGCGAGAGCCTGAACCAGCCATGCCGCGTGCAGGAAGACGGCGTTCTGCGTTGTAAACTGCTTTTATCTGGGAAGAAAAAGCCCTTGCGAGGGAAATTGCCGGTACCAGAAGAATAAGCACCGGCTAACTCCGTGCCAGCAGCCGCGGTAATACGGAGGGTGCAAGCGTTGTCCGGATTTATTGGGTTTAAAGGGTGCGTAGGCGGCTGATTAAGTCAGCGGTGAAAGTTCTCGGCTCAACCGAGAGACTGCCGTTGATACTGGTTNNCTTGAGTTATGGAGGGGTACATGGAATTTATGGTGTAGCGGTGAAATGCATAGATACCATAAGGAACACCGATAGCGAAGGCATTGTACTGGCCATAAACTGACGCTGAGGCACGAAAGCGTGGGTAGCGAACAGGATTAGATACCCTGGTAGTCCACGCCGTAAACGATGATCACTCGCTTTACATTACGTAGTAATTTGAGGCCAAGCGAAAGCGTTAAGTGATCCACCTGGGGAGTACGCCGGCAACGGTGAAACTCAAAGGAATTGACGGGGGTCCGCACAAGCGGTGGAGCATGTGGTTTAATTCGATGATACGCGAGGAACCTTACCCGGGCTAGAATGTGAAGGATGTTACAGAGATGTATCAGTCAGCAATGACCTGAAACAANNGCTGCATGGCTGTCN
>30-637238554_8-27_F_H01.ab1
NNNNNNNNNGNNNNCNNNNCNTGCAGTCGAACGGTAACATNNNAAAGCTTGCTTTTCTGATGACGAGTGGCGCACGGGTGCGTAACGCGTATGCAATCTACCTTTTACAGGGGGATAGCCCAGAGAAATTTGGATTAATATCCCATAGTATCAAGAGTCGGCATCGGCATTTGATTAAAGATTTATCGGTAAAAGATGAGCATGCGTCCTATTAGCTAGATGGTGTGGTAACGGCACACCATGGCAACGATAGGTAGGGGCCCTGAGAGGGGGATCCCCCACACTGGTACTGAGACACGGACCAGACTCCTACGGGAGGCAGCAGTGAGGAATATTGGACAATGGGCGTAAGCCTGATCCAGCCATGCCGCGTGCAGGAAGACTGCCCTATGGGTTGTAAACTGCTTTTATACGGGAAGAAACACTCCCTCGTGAGGGAGCTTGACGGTACCGTAAGAATAAGGATCGGCTAACTCCGTGCCAGCAGCCGCGGTAATACGGAGGATCCAAGCGTTATCCGGAATCATTGGGTTTAAAGGGTCCGTAGGTGGATAATTAAGTCAGAGGTGAAATCCTGCAGCTCAACTGTAGAATTGCCTTTGATACTGGTTATCTTGAGTCATTATGAAGTGGTTAGAATATGTAGTGTAGCGGTGAAATGCATAGATATTACATAGAATACCAATTGCGAAGGCAGATCACTAATAATGTACTGACACTGATGGACGAAAGCGTGGGGAGCGAACAGGATTAGATACCCTGGTAGTCCACGCCGTAAACGATGGTCACTAGCTGTTCGGATTTCGGTCTGAGTGGCTAAGCGAAAGTGATAAGTGACCCACCTGGGGAGTACGTTCGCAAGAATGAAACTCAAAGGAATTGACGGGGGCCCGCACAAGCGGTGGAGCATGTGGTTTAATTCGATGATACGCGAGGAACCTTA
>30-637238554_9-27_F_A02.ab1
NNNNNNNNNNNNNNCTNNNCNTGCAGTCGAGCGAGANCTTCGGGTCTAGCGGCGGACGGGTGAGTAACGCGTGGGAACGTGCCCTTTGCTACGGAATAGTCCCGGGAAACTGGGTTTAATACCGTATGTGCCCTTCGGGGGAAAGATTTATCGGCAAAGGATCGGCCCGCGTTGGATTAGGTAGTTGGTGGGGTAATGGCCTACCAAGCCGACGATCCATAGCTGGTTTGAGAGGATGATCAGCCACACTGGGACTGAGACACGGCCCAGACTCCTACGGGAGGCAGCAGTGGGGAATCTTAGACAATGGGGGCAACCCTGATCTAGCCATGCCGCGTGAGTGATGAAGGCCTTAGGGTTGTAAAGCTCTTTCAGCTGGGAAGATAATGACGGTACCAGCAGAAGAAGCCCCGGCTAACTCCGTGCCAGCAGCCGCGGTAATACGGAGGGGGCTAGCGTTGTTCGGAATTACTGGGCGTAAAGCGCACGTAGGCGGACTGGAAAGTTGGGGGTGAAATCCCGGGGCTCAACCTCGGAACTGCCTTCAAAACTATCAGTCTGGAGTTCGAGAGAGGTGAGTGGAATACCGAGTGTAGAGGTGAAATTCGTAGATATTCGGTGGAACACCAGTGGCGAAGGCGGCTCACTGGCTCGATACTGACGCTGAGGTGCGAAAGCGTGGGGAGCAAACAGGATTAGATACCCTGGTAGTCCACGCCGTAAACGATGAATGCCAGTCGTCGGGTTGCATGCAATTCGGTGACACACCTAACGGATTAAGCATTCCGCCTGGNGAGTACGGTCGCAAGATTAAAACTCAAAGGAATTGACGGGGGCCCGCACAAGCGGTGGAGCATGTGGTTTAATTCGAAGCAACGCGCAGAACCTTACCAACCCTTGACATCCCTGGACCGATCCGGAGACGGATCTTTCACTTCGGTGACCNGGTGACAGGTGCTGCATGGCTGTCGTCAGCT
>30-637238554_10-27_F_B02.ab1
NNNNNNGGNNNCTTACNCNTGCAAGTCGAGCGAGACCTTCGGGTCTAGCGGCGGACGGGTGAGTAACGCGTGGGAACGTGCCCTTTGCTACGGAATAGTCCCGGGAAACTGGGTTTAATACCGTATGTGCCCTTCGGGGGAAAGATTTATCGGCAAAGGATCGGCCCGCGTTGGATTAGGTAGTTGGTGGGGTAATGGCCTACCAAGCCGACGATCCATAGCTGGTTTGAGAGGATGATCAGCCACACTGGGACTGAGACACGGCCCAGACTCCTACGGGAGGCAGCAGTGGGGAATCTTAGACAATGGGGGCAACCCTGATCTAGCCATGCCGCGTGAGTGATGAAGGCCTTAGGGTTGTAAAGCTCTTTCAGCTGGGAAGATAATGACGGTACCAGCAGAAGAAGCCCCGGCTAACTCCGTGCCAGCAGCCGCGGTAATACGGAGGGGGCTAGCGTTGTTCGGAATTACTGGGCGTAAAGCGCACGTAGGCGGACTGGAAAGTTGGGGGTGAAATCCCGGGGCTCAACCTCGGAACTGCCTTCAAAACTATCAGTCTGGAGTTCGAGAGAGGTGAGTGGAATACCGAGTGTAGAGGTGAAATTCGTAGATATTCGGTGGAACACCAGTGGCGAAGGCGGCTCACTGGCTCGATACTGACGCTGAGGTGCGAAAGCGTGGGGAGCAAACAGGATTAGATACCCTGGTAGTCCACGCCGTAAACGATGAATGCCAGTCGTCGGGTTGCATGCAATTCGGTGACACACCTAACGGATTAAGCATTCCGCCTGGGGAGTACGGTCGCAAGATTAAAACTCAAAGGAATTGACGGGGGCCCGCACAAGCGGTGGAGCATGTGGTTTAATTCGAAGCAACGCGCAGAACCTTACCAACCCTTGACATCCCTGGACCGATCCGGAGACGGATCTTTCACTTCGGTGACCAGGTGACAGGTGCTGCATGGCTGTCGTCAGCTCGTGTCGTGAGATG
>30-637238554_11-27_F_C02.ab1
NNNNNNNNGGCNGNNNNACNTGCAGTCGTACGGGATTTCATCTTTCGGGATGAATGAGAGTGGCGCACGGGTGCGTAACGCGTATGCAACCTACCTGTTACAGGGAGATAGCCCGGGGAAACTCGGATTAATATTCCATAGTATAAATTTACTGCATGGTAGATTTATTAAAGCCTTCGGGTGGTAACAGACGGGCATGCGTAGGATTAGCTAGTTGGGGAGGTAACGGCTCACCAAGGCGACGATCCTTAGGGGTTCTGAGAGGAAGGTCCCCCACACTGGCACTGAGATACGGGCCAGACTCCTACGGGAGGCAGCAGTAGGGAATATTGGTCAATGGGCGAGAGCCTGAACCAGCCATGCCGCGTGCAGGAAGACGGCGTTCTGCGTTGTAAACTGCTTTTATCTGGGAAGAAAAAGCCCTTGCGAGGGAAATTGCCGGTACCAGAAGAATAAGCACCGGCTAACTCCGTGCCAGCAGCCGCGGTAATACGGAGGGTGCAAGCGTTGTCCGGATTTATTGGGTTTAAAGGGTGCGTAGGCGGCTGATTAAGTCAGCGGTGAAAGTTCTCGGCTCAACCGAGAGACTGCCGTTGATACTGGTTNNCTTGAGTTATGGAGGGGTACATGGAATTTATGGTGTAGCGGTGAAATGCATAGATACCATAAGGAACACCGATAGCGAAGGCATTGTACTGGCCATAAACTGACGCTGAGGCACGAAAGCGTGGGTAGCGAACAGGATTAGATACCCTGGTAGTCCACGCCGTAAACGATGATCACTCGCTTTACATTACGTAGTAATTTGAGGCCAAGCGAAAGCGTTAAGTGATCCACCTGGGGAGTACGCCGGCAACGGTGAAACTCAAAGGAATTGACGGGGGTCCGCACAAGCGGTGGAGCATGTGGTTTAATTCGATGATACGCGAGGAACCTTACCCGGGCTAGAATGTGAAGNATGTTACAGAGATGTATCAGTCAGCAATGACCTGAAACAAGNNGCTGCATGGCTGTCGTCAGCTCGTGCCGNGANGNGTN
>30-637238554_12-27_F_D02.ab1
NNNNNNNNNNNNCTTACNCNTGCAGTCGAACGCTCTCTTCGGAGGGAGTGGCAGACGGGTGAGTAACGCGTGGGAACCTACCTAGTAGTACGGAATAACGTTTGGAAACGAACGCTAATACCGTATACGCCCTATGGGGGAAAGATTTATCGCTATTAGATGGGCCCGCGTTGGATTAGCTAGTTGGTGGGGTAATGGCCTACCAAGGCGACGATCTATAGCTGGTCTGAGAGGATGATCAGCCACACTGGGACTGAGACACGGCCCAGACTCCTACGGGAGGCAGCAGTGGGGAATATTGGACAATGGGGGCAACCCTGATCCAGCCATGCCGCGTGAGTGATGAAGGCCTTAGGGTTGTAAAGCTCTTTCGCTAGGGAAGATAATGACGGTACCTAGTAAAGAAGCCCCGGCTAACTTCGTGCCAGCAGCCGCGGTAATACGAAGGGGGCTAGCGTTGTTCGGAATTACTGGGCGTAAAGCGCACGTAGGCGGATTAGTAAGTTAGGGGTGAAATCCCAAGGCTCAACCTTGGAACTGCCTTTAATACTGCTAGTCTCGAGTTCGGGAGAGGTGTATGGAACTCCTAGTGTAGAGGTGGAATTCGTAGATATTAGGAAGAACACCAGTGGCGAAGGCGATACACTGGCCCGATACTGACGCTGAGGTGCGAAAGCGTGGGGAGCAAACAGGATTAGATACCCTGGTAGTCCACGCCGTAAACGATGAGAGCTAGCCGTTGGGGTGTTTACACTTCAGTGGCGCAGTTAACGCATTAAGCTCTCCGCCTGGGGAGTACGGTCGCAAGATTAAAACTCAAAGGAATTGACGGGGGCCCGCACAAGCGGTGGAGCATGTGGTTTAATTCGAAGCAACGCGAAGAACCTTACCAGCTCTTGACATACCAATCGCGGATAGTGGAGACACTTTCTTTCAGTTCGGCTGGATTGGATACAGGTGCTGCACGGCTGTCGTCAGCTCGTGTCGTGAGANGTTGGGTTAAGTCCCGCAACGAGCGCAACCCTCGCCCTTANTTGCCAGCATTTAGTTGGGCACTNNNNNGGGACTGNCNGNN
>30-637238554_13-27_F_E02.ab1
NNNNNNNNNNNNNCTNNACNTGCAGTCGAGCGGACAGAAGGGAGCTTGCTCCCGGATGTTAGCGGCGGACGGGTGAGTAACACGTGGGTAACCTGCCTGTAAGACTGGGATAACTCCGGGAAACCGGAGCTAATACCGGATAGTTCCTTGAACCGCATGGTTCAAGGATGAAAGACGGTTTCGGCTGTCACTTACAGATGGACCCGCGGCGCATTAGCTAGTTGGTGGGGTAATGGCTCACCAAGGCGACGATGCGTAGCCGACCTGAGAGGGTGATCGGCCACACTGGGACTGAGACACGGCCCAGACTCCTACGGGAGGCAGCAGTAGGGAATCTTCCGCAATGGACGAAAGTCTGACGGAGCAACGCCGCGTGAGTGATGAAGGTTTTCGGATCGTAAAGCTCTGTTGTTAGGGAAGAACAAGTGCGAGAGTAACTGCTCGCACCTTGACGGTACCTAACCAGAAAGCCACGGCTAACTACGTGCCAGCAGCCGCGGTAATACGTAGGTGGCAAGCGTTGTCCGGAATTATTGGGCGTAAAGGGCTCGCAGGCGGTTTCTTAAGTCTGATGTGAAAGCCCCCGGCTCAACCGGGGAGGGTCATTGGAAACTGGGAAACTTGAGTGCAGAAGAGGAGAGTGGAATTCCACGTGTAGCGGTGAAATGCGTAGAGATGTGGAGGAACACCAGTGGCGAAGGCGACTCTCTGGTCTGTAACTGACGCTGAGGAGCGAAAGCGTGGGGAGCGAACAGGATTAGATACCCTGGTAGTCCACGCCGTAAACGATGAGTGCTAAGTGTTAGGGGGTTTCCGCCCCTTAGTGCTGCAGCTAACGCATTAAGCACTCCGCCTGGGGAGTACGGTCGCAAGACTGAAACTCAAAGGAATTGACGGGGGCCCGCACAAGCGGTGGAGCATGTGGTTTAATTCGAAGCAACGCGAAGAACCTTACCAGGTCTTGACATCCTCTGACAACCCTAGANATAN
>30-637238554_14-27_F_F02.ab1
NNNNNNNNNNNNNCTTACNNNTGCAAGTCGAGCGAGACCTTCGGGTCTAGCGGCGGACGGGTGAGTAACGCGTGGGAACGTGCCCTTTGCTACGGAATAGTCCCGGGAAACTGGGTTTAATACCGTATGTGCCCTTCGGGGGAAAGATTTATCGGCAAAGGATCGGCCCGCGTTGGATTAGGTAGTTGGTGGGGTAATGGCCTACCAAGCCGACGATCCATAGCTGGTTTGAGAGGATGATCAGCCACACTGGGACTGAGACACGGCCCAGACTCCTACGGGAGGCAGCAGTGGGGAATCTTAGACAATGGGGGCAACCCTGATCTAGCCATGCCGCGTGAGTGATGAAGGCCTTAGGGTTGTAAAGCTCTTTCAGCTGGGAAGATAATGACGGTACCAGCAGAAGAAGCCCCGGCTAACTCCGTGCCAGCAGCCGCGGTAATACGGAGGGGGCTAGCGTTGTTCGGAATTACTGGGCGTAAAGCGCACGTAGGCGGACTGGAAAGTTGGGGGTGAAATCCCGGGGCTCAACCTCGGAACTGCCTTCAAAACTATCAGTCTGGAGTTCGAGAGAGGTGAGTGGAATACCGAGTGTAGAGGTGAAATTCGTAGATATTCGGTGGAACACCAGTGGCGAAGGCGGCTCACTGGCTCGATACTGACGCTGAGGTGCGAAAGCGTGGGGAGCAAACAGGATTAGATACCCTGGTAGTCCACGCCGTAAACGATGAATGCCAGTCGTCGGGTTGCATGCAATTCGGTGACACACCTAACGGATTAAGCATTCCGCCTGGGGAGTACGGTCGCAAGATTAAAACTCAAAGGAATTGACGGGGGCCCGCACAAGCGGTGGAGCATGTGGTTTAATTCGAAGCAACGCGCAGAACCTTACCAACCCTTGACATCCCTGGACCGATCCGGAGACGGATCTTTCACTTCGGTGACCNGGTGACAGGTGCTGCATGGCTGTCGTCAGC
>30-637238554_15-27_F_G02.ab1
NNNNNNNNNNGNNACNCNTGCAGTCGAACGGTAACATAGAAAAGCTTGCTTTTCTGATGACGAGTGGCGCACGGGTGCGTAACGCGTATGCAATCTACCTTTTACAGGGGGATAGCCCAGAGAAATTTGGATTAATATCCCATAGTATCAAGAGTCGGCATCGGCATTTGATTAAAGATTTATCGGTAAAAGATGAGCATGCGTCCTATTAGCTAGATGGTGTGGTAACGGCACACCATGGCAACGATAGGTAGGGGCCCTGAGAGGGGGATCCCCCACACTGGTACTGAGACACGGACCAGACTCCTACGGGAGGCAGCAGTGAGGAATATTGGACAATGGGCGTAAGCCTGATCCAGCCATGCCGCGTGCAGGAAGACTGCCCTATGGGTTGTAAACTGCTTTTATACGGGAAGAAACACTCCCTCGTGAGGGAGCTTGACGGTACCGTAAGAATAAGGATCGGCTAACTCCGTGCCAGCAGCCGCGGTAATACGGAGGATCCAAGCGTTATCCGGAATCATTGGGTTTAAAGGGTCCGTAGGTGGATAATTAAGTCAGAGGTGAAATCCTGCAGCTCAACTGTAGAATTGCCTTTGATACTGGTTATCTTGAGTCATTATGAAGTGGTTAGAATATGTAGTGTAGCGGTGAAATGCATAGATATTACATAGAATACCAATTGCGAAGGCAGATCACTAATAATGTACTGACACTGATGGACGAAAGCGTGGGGAGCGAACAGGATTAGATACCCTGGTAGTCCACGCCGTAAACGATGGTCACTAGCTGTTCGGATTTCGGTCTGAGTGGCTAAGCGAAAGTGATAAGTGACCCACCTGGGGAGTACGTTCGCAAGAATGAAACTCAAAGGAATTGACGGGGGCCCGCACAAGCGGTGGAGCATGTGGTTTAATTCGATGATACGCGAGGAACCTTACCNGGNTTAAATGTAAGTTGCATGN
>30-637238554_17-27_F_A03.ab1
NNNNNNNGNNGNNNCNNTGCAGTCGAGCGCGCCCTTCGGGGTGAGCGGCGGACGGGTTAGTAANNCGTGGGAACGTGCCCAGATCTAAGGAATAGCCACTGGAAACGGTGAGTAATACCTTATACGCCCTTCGGGGGAAAGATTTATCGGATTTGGATCGGCCCGCGTTAGATTAAGTAGTTGGTGGGGTAATGGCCTACCAAGCCTACGATCTATAGCTGGTTTTAGAGGATGATCGGCAACACTGGGACTGAGACACGGCCCNNACTCCTACGGGAGGGAGCAGTGGGGAATCTTGGACAATGGGGGCAACCCTGATCCAGCCATGCCGCGTGAGTGATGAAGGCCTTAAGGTCGTAAAGCTCTTTCNCCTGTGATGATAATGACAGTAGCAGGTAAAGAAACCCCGGCTAACTCCGTGCCAGCAGCCGCGGTAATACGGAGGGGGTTAGCGTTGTTCGGAATTACTGGGCGTAAAGCGCGCGTAGGCGGATTAATCAGTTAGAGGTGAAATCCCAGGGCTCAACCCTGGAACTGCCTTTAATACTGCTAGTCTTGAATTCGAGAGAGGTGAGTGGAATTCCNAGTGTANAGGTGAAATTCGTANATATTCGGAGGAACACCAGTGGCGAAGGCGGCTCACTGGCTCGATACTGACGCTGANGTGCNAAAGTGTGGGGAGCAAACAGGATTANATACCCTGGTACTCCACACCGTANACGATGAATGCCAGTCGTCNGCAAGCATGCTTGTCNGNGACACACCTAACGGATTAACATTCCGCCTGNGGAGTACGGTCGCAAGATTAAAACTCAAGGAATTGACGGGGGCCCGCNCAAGCGGTGGAGCATGTGGTTTNATTCTAANCAACGCGCANAACCTTACCAACCCTTGACATCCTCNGACCGCCANANAGATCTGGCTTTCACTTCCGTGACCGAGTGACAGGNGCTGCATGGCTGTCGTCAGCTCGTGTNNGAGANGTTCGGN
>30-637238554_18-27_F_B03.ab1
NNNNNNNNNNGNNNNNNCNTGCAGTCGAGCGCACTCTTCGGAGTGAGCGGCGGACGGGTTAGTAACGCGTGGGAACGTGCCCAGATCTAAGGAATAGCCACTGGAAACGGTGAGTAATACCTTATACGCCCTTCGGGGGAAAGATTTATCGGATTTGGATCGGCCCGCGTTAGATTAGGTAGTTGGTGGGGTAATGGCCTACCAAGCCTACGATCTATAGCTGGTTTTAGAGGATGATCAGCAACACTGGGACTGAGACACGGCCCAGACTCCTACGGGAGGCAGCAGTGGGGAATCTTGGACAATGGGCGCAAGCCTGATCCAGCCATGCCGCGTGAGTGATGAAGGCCCTAGGGTCGTAAAGCTCTTTCGCCAGGGATGATAATGACAGTACCTGGTAAAGAAACCCCGGCTAACTCCGTGCCAGCAGCCGCGGTAATACGGAGGGGGTTAGCGTTGTTCGGAATTACTGGGCGTAAAGCGCGCGTAGGCGGACTGGAAAGTTGGGGGTGAAATCCCGGGGCTCAACCCCGGAACTGCCTCCAAAACTCCCAGTCTTGAGTTCGAGAGAGGTGAGTGGAATTCCGAGTGTAGAGGTGAAATTCGTAGATATTCGGAGGAACACCAGTGGCGAAGGCGGCTCACTGGCTCGATACTGACGCTGAGGTGCGAAAGTGTGGGGAGCAAACAGGATTAGATACCCTGGTAGTCCACACCGTAAACGATGAATGCCAGTCGTCGGGTAGCATGCTATTCGGTGACACACCTAACGGATTAAGCATTCCGCCTGGGGAGTACGGTCGCAAGATTAAAACTCAAAGGAATTGACGGGGGCCCGCACNAGCGGTGGAGCATGTGATTTAATTCNAAGCANGCGCNGAANCTTACCAACCCTTGACATCCTCGGACCGGCNNGAGATGGGTCTTTCACTTCNGTGNACCGNANTGANAGGNGCTGCNTGNNTGTCNTCNNNTCGNGTNNTGANANNNTCCNNTNAN
>30-637238554_19-27_F_C03.ab1
NNNNNNNNNNNNNGNTNNCNCNTGCAGTCGAACGGTAACATANAAAAGCTTGCTTTTCTGATGACGAGTGGCGCACGGGTGCGTAACGCGTATGCAATCTACCTTTTACAGGGGGATAGCCCAGAGAAATTTGGATTAATATCCCATAGTATCAAGAGTCGGCATCGGCATTTGATTAAAGATTTATCGGTAAAAGATGAGCATGCGTCCTATTAGCTAGATGGTGTGGTAACGGCACACCATGGCAACGATAGGTAGGGGCCCTGAGAGGGGGATCCCCCACACTGGTACTGAGACACGGACCAGACTCCTACGGGAGGCAGCAGTGAGGAATATTGGACAATGGGCGTAAGCCTGATCCAGCCATGCCGCGTGCAGGAAGACTGCCCTATGGGTTGTAAACTGCTTTTATACGGGAAGAAACACTCCCTCGTGAGGGAGCTTGACGGTACCGTAAGAATAAGGATCGGCTAACTCCGTGCCAGCAGCCGCGGTAATACGGAGGATCCAAGCGTTATCCGGAATCATTGGGTTTAAAGGGTCCGTAGGTGGATAATTAAGTCAGAGGTGAAATCCTGCAGCTCAACTGTAGAATTGCCTTTGATACTGGTTATCTTGAGTCATTATGAAGTGGTTAGAATATGTAGTGTAGCGGTGAAATGCATAGATATTACATAGAATACCAATTGCGAAGGCAGATCACTAATAATGTACTGACACTGATGGACGAAAGCGTGGGGAGCGAACAGGATTAGATACCCTGGTAGTCCACGCCGTAAACGATGGTCACTAGCTGTTCGGATTTCGGTCTGAGTGGCTAAGCGAAAGTGATAAGTGACCCACCTGGGGAGTACGTTCGCAAGAATGAAACTCAAAGGAATTGACGGGGGCCCGCACAAGCGGTGGAGCATGTGGTTTAATTCGATGATACGCGAGGAACCTTACCNGGNTTAAATGTAAGTTGCATGATTTAGAGATAGATCTTTCTTCGGACTACTTACAAGNNN
>30-637238554_20-27_F_D03.ab1
NNNNNNNNNNGNNACNCNTGCAGTCGAGCGCACTCTTCGGAGTGAGCGGCGGACGGGTTAGTAACGCGTGGGAACGTGCCCAGATCTAAGGAATANCCACTGGAAACGGTGAGTAATACCTTATACGCCCTTCGGGGGAAAGATTTATCGGATTTGGATCGGCCCGCGTTAGATTAAGTAGTTGGTGGGGTAATGGCCTACCAAGCCTACGATCTATAGCTGGTTTTAGAGGATGATCGGCAACACTGGGACTGAGACACGGCCCNNACTCCTACGGGAGGGAGCAGTGGGGAATCTTGGACAATGGGCGCAAGCCTGATCCAGCCATGCCGCGTGAGTGATGAAGGCCCTAAGGTCGTAAAGCTCTTTCNCCAGGGATGATAATGACAGTACCTGGTAGAGAAACCCCGGCTAACTCCGTGCCAGCAGCCGCGGTAATACGGAGGGGGTTAGCGTTGTTCGGAATTACTGGGCGTAAAGCGCGCGTAGGCGGACTGAAAAGTTGGGGGTGAAATCCCGGGGCTCAACCCCGGAACTGCCTCCAAAACTCCCAGTCTTGAATTCGAGAGAGGTGAGTGGAATTCCGAGTGTANAGGTGAAATTCGTANATATTCGGAGGAACACCANNGGCGAAGGCGGCTCACTGGCTCNATACTGACGCTGANGTGCNAAAGTGTGGGGAGCNNACAGGATTANATACCCTGGNANTCCACACCGNANACGATGAATGCCAGTCGTCGGGTAGCATGCTATTCNGGGACACACCTANCGGANTAANCATTCCGCCTGGGGAGTACNGTCGCAAGATTNAAACTCNNAGGNATTGACGGGGGCCCGCACAAGCGGTGGAGCATGTGNNNTANTTCGAAGCAACGCGCANAACCTTACCACCCTTGACATCCTCNNANCGGCTCANANATGGGTCTTTCACTTCNNTGACCGAGTGACAGGTGCTGCATGGNTGTCNTCNNCTCGTGTCTTGATANGTNNGGTTAAGTCCNGCAANNAGCGCN
>30-637238554_21-27_F_E03.ab1
NNNNNNGNNNNNNNNNNNNNNNNNANTTCNANNNNNNNCNNTTNNNAANNTTGNNTTTCTTAAGACAAGGGGGCCACNGNTCGTAACCCTTATGCCAACTACCCTTTTCNGGGGGAAAGCCCAAAAAAATTTTGATTNATTTCCCCTTATTTCCAAAATCGGCATTCGCCTTTGATTTAAAATTTTTTGGTAAAAAAAGGACATGCGTCCCNTTAACTAAAAAGGGGGGGGACCGCNCACCANNNNNCCATAGGNNGGGGCCCTGANAGGGGGANCCCCCNNNNNGGTCCTGANAGGANNACCANAACTCCTACNNNNGGNNCNGANGGAATATTGGANNNTGGGCGAAANCCTGACCCCCCCGTGCCGCGTGCAAGAANACCGCCCTGTGTTGTGAACTGTNTTTATACANGAAGAAACACTCCCCCTCGAGGGAGCTTGACNGTACCCCGAAAATAAAGATCGGNTAACTCTCCGTGCCAGCNCCNCGGTAATACGGAGGGTACAAGCATTCTCCNTAATTGTGGTTTTTGGGGGGGGCGGTGGAGGATTGAGTNAGAAGAGAAATCCTGCTGCTCAACTGCTAAANAAATTGCATACGGNTTAGCTTGATTGATTTTTATGANGTGGAATATGTATTGAAGCGGTGGNNGCNAGATANTACATACCATACNGATCGCGAAGGNAGAGCAGTANTATAGTGCTGANNNTNNNNNGCTGNNCNACGNNAGCGNGCNNGATNANATNTNTNNTACTCCCTCGGCATTCCCCATGNTCANTNNNTGTTNNNNTTCNGACTTAGGGNTAANTGANAGGANAANTGANNNCCTAGCNNNATTCNNCGCACGATNCANCTNNNAACNATTGAACGGGTNGCGCNTNGCCGGNGGACCTGTCGATTATGNNTNATNNNNNATGANNCTNTCANNNCCTNNCANNNNTTTCNTGNNTANANNTGGATNTANNGTTNNACANTTTGTAGNNNCNNNNNNGNCCTGNNNNGNNGCCT
>30-637238554_22-27_F_F03.ab1
NNNNNNNNNGNNGNNNNNACNTGCAAGTCGTACGGGATTTCATCTTTCGGGATGAATGAGAGTGGCGCACGGGTGCGTAACGCGTATGCAACCTACCTGTTACAGGGAGATAGCCCGGGGAAACTCGGATTAATATTCCATAGTATAAATTTACTGCATGGTAGATTTATTAAAGCCTTCGGGTGGTAACAGACGGGCATGCGTAGGATTAGCTAGTTGGGGAGGTAACGGCTCACCAAGGCGACGATCCTTAGGGGTTCTGAGAGGAAGGTCCCCCACACTGGCACTGAGATACGGGCCAGACTCCTACGGGAGGCAGCAGTAGGGAATATTGGTCAATGGGCGAGAGCCTGAACCAGCCATGCCGCGTGCAGGAAGACGGCGTTCTGCGTTGTAAACTGCTTTTATCTGGGAAGAAAAAGCCCTTGCGAGGGAAATTGCCGGTACCAGAAGAATAAGCACCGGCTAACTCCGTGCCAGCAGCCGCGGTAATACGGAGGGTGCAAGCGTTGTCCGGATTTATTGGGTTTAAAGGGTGCGTAGGCGGCTGATTAAGTCAGCGGTGAAAGTTCTCGGCTCAACCGAGAGACTGCCGTTGATACTGGTTNNCTTGAGTTATGGAGGGGTACATGGAATTTATGGTGTAGCGGTGAAATGCATAGATACCATAAGGAACACCGATAGCGAAGGCATTGTACTGGCCATAAACTGACGCTGAGGCACGAAAGCGTGGGTAGCGAACAGGATTAGATACCCTGGTAGTCCACGCCGTAAACGATGATCACTCGCTTTACATTACGTAGTAATTTGAGGCCAAGCGAAAGCGTTAAGTGATCCACCTGGGGAGTACGCCGGCAACGGTGAAACTCAAAGGAATTGACGGGGGTCCGCACAAGCGGTGGAGCATGTGGTTTAATTCGATGATACGCGAGGAACCTTACCCGGGCTAGAATGTGAAGGATGTTACAGAGATGTATCAGTCAGCAATGACCTGAAACAAGNNGN
>30-637238554_23-27_F_G03.ab1
NNNNNNNGNNNGNNNNNCNTGCAGTCGAGCGCACTCTTCGGAGTGAGCGGCGGACGGGTTAGTAACGCGTGGGAACGTGCCCAGATCTAAGGAATAGCCACTGGAAACGGTGAGTAATACCTTATACGCCCTTCGGGGGAAAGATTTATCGGATTTGGATCGGCCCGCGTTAGATTAGGTAGTTGGTGGGGTAATGGCCTACCAAGCCTACGATCTATAGCTGGTTTTAGAGGATGATCAGCAACACTGGGACTGAGACACGGCCCAGACTCCTACGGGAGGCAGCAGTGGGGAATCTTGGACAATGGGCGCAAGCCTGATCCAGCCATGCCGCGTGAGTGATGAAGGCCCTAGGGTCGTAAAGCTCTTTCGCCAGGGATGATAATGACAGTACCTGGTAAAGAAACCCCGGCTAACTCCGTGCCAGCAGCCGCGGTAATACGGAGGGGGTTAGCGTTGTTCGGAATTACTGGGCGTAAAGCGCGCGTAGGCGGACTGGAAAGTTGGGGGTGAAATCCCGGGGCTCAACCCCGGAACTGCCTCCAAAACTCCCAGTCTTGAGTTCGAGAGAGGTGAGTGGAATTCCGAGTGTAGAGGTGAAATTCGTAGATATTCGGAGGAACACCAGTGGCGAAGGCGGCTCACTGGCTCGATACTGACGCTGAGGTGCGAAAGTGTGGGGAGCAAACAGGATTAGATACCCTGGTAGTCCACACCGTAAACGATGAATGCCAGTCGTCGGGTAGCATGCTATTCGGTGACACACCTAACGGATTAAGCATTCCGCCTGGGGAGTACGGTCGCAAGATTAAAACTCAAAGGAATTGACGGGGGCCCGCACAAGCGGTGGAGCATGTGGTTTAATTCGAAGCAACGCGCAGAACCTTACCAACCCTTGACATCCTCGGACCGGCCCAGAGATGGGTCTTTCACTTCGGTGACCGAGTGACAGGNGCTGCATGGCTGTCGTCAGCTCGTGTCGTGAGATGTTCN
>30-637238554_24-27_F_H03.ab1
NNNNNNNNNNNNNNTANNCATGCAGTCGAGCGCACTCTTCGGAGTGAGCGGCGGACGGGTTAGTAACGCGTGGGAACGTGCCCAGATCTAAGGAATAGCCACTGGAAACGGTGAGTAATACCTTATACGCCCTTCGGGGGAAAGATTTATCGGATTTGGATCGGCCCGCGTTAGATTAGGTAGTTGGTGGGGTAATGGCCTACCAAGCCTACGATCTATAGCTGGTTTTAGAGGATGATCAGCAACACTGGGACTGAGACACGGCCCAGACTCCTACGGGAGGCAGCAGTGGGGAATCTTGGACAATGGGCGCAAGCCTGATCCAGCCATGCCGCGTGAGTGATGAAGGCCCTAGGGTCGTAAAGCTCTTTCGCCAGGGATGATAATGACAGTACCTGGTAAAGAAACCCCGGCTAACTCCGTGCCAGCAGCCGCGGTAATACGGAGGGGGTTAGCGTTGTTCGGAATTACTGGGCGTAAAGCGCGCGTAGGCGGACTGGAAAGTTGGGGGTGAAATCCCGGGGCTCAACCCCGGAACTGCCTCCAAAACTCCCAGTCTTGAGTTCGAGAGAGGTGAGTGGAATTCCGAGTGTAGAGGTGAAATTCGTAGATATTCGGAGGAACACCAGTGGCGAAGGCGGCTCACTGGCTCGATACTGACGCTGAGGTGCGAAAGTGTGGGGAGCAAACAGGATTAGATACCCTGGTAGTCCACACCGTAAACGATGAATGCCAGTCGTCGGGTAGCATGCTATTCGGTGACACACCTAACGGATTAAGCATTCCGCCTGGGGAGTACGGTCGCAAGATTAAAACTCAAAGGAATTGACGGGGGCCCGCACAAGCGGTGGAGCATGTGGTTTAATTCGAAGCAACGCGCAGAACCTTACCAACCCTTGACATCCTCGGACCGGCCCAGAGATGGGTCTTTCACTTCGGTGACCGAGTGACNGNNGCTGCATGGCTGTCGTCA
>30-637238554_25-27_F_A04.ab1
NNNNNNNNNNCNGNNNNNCNTGCAAGTCNNACNNGNNGNCATANGAAAGCTTGCTTTTCTGATGACGAGTGGCGCACGGGTGCGTAACGCGTATGCAATCTACCTTTTACAGGGGGATAGCCCAGAGAAATTTGGATTAATATCCCATAGTATCAAGAGTCGGCATCGGCATTTGATTAAAGATTTATCGGTAAAAGATGAGCATGCGTCCTATTAGCTAGATGGTGTGGTAACGGCACACCATGGCAACGATAGGTAGGGGCCCTGAGAGGGGGATCCCCCACACTGGTACTGAGACACGGACCAGACTCCTACGGGAGGCAGCAGTGAGGAATATTGGACAATGGGCGTAAGCCTGATCCAGCCATGCCGCGTGCAGGAAGACTGCCCTATGGGTTGTAAACTGCTTTTATACGGGAAGAAACACTCCCTCGTGAGGGAGCTTGACGGTACCGTAAGAATAAGGATCGGCTAACTCCGTGCCAGCAGCCGCGGTAATACGGAGGATCCAAGCGTTATCCGGAATCATTGGGTTTAAAGGGTCCGTAGGTGGATAATTAAGTCAGAGGTGAAATCCTGCAGCTCAACTGTAGAATTGCCTTTGATACTGGTTATCTTGAGTCATTATGAAGTGGTTAGAATATGTAGTGTAGCGGTGAAATGCATAGATATTACATAGAATACCAATTGCGAAGGCAGATCACTAATAATGTACTGACACTGATGGACGAAAGCGTGGGGAGCGAACAGGATTAGATACCCTGGTAGTCCACGCCGTAAACGATGGTCACTAGCTGTTCGGATTTCGGTCTGAGTGGCTAAGCGAAAGTGATAAGTGACCCACCTGGGGAGTACGTTCGCAAGAATGAAACTCAAAGGAATTGACGGGGGCCCGCACAAGCGGTGGAGCATGTGGTTTAATTCGATGATACGCGAGGAACCTTACCNGGGCTTAAATGTAAGTTGCATGATTTAGAGATAGATCTTTCTTCNN
>30-637238554_26-27_F_B04.ab1
NNNNNNNNNNNNGNNNNNNCNTGCAAGTCGAGCGCACTCTTCGGAGTGAGCGGCGGACGGGTTAGTAACGCGTGGGAACGTGCCCAGATCTAAGGAATAGCCACTGGAAACGGTGAGTAATACCTTATACGCCCTTCGGGGGAAAGATTTATCGGATTTGGATCGGCCCGCGTTAGATTAGGTAGTTGGTGGGGTAATGGCCTACCAAGCCTACGATCTATAGCTGGTTTTAGAGGATGATCAGCAACACTGGGACTGAGACACGGCCCAGACTCCTACGGGAGGCAGCAGTGGGGAATCTTGGACAATGGGCGCAAGCCTGATCCAGCCATGCCGCGTGAGTGATGAAGGCCCTAGGGTCGTAAAGCTCTTTCGCCAGGGATGATAATGACAGTACCTGGTAAAGAAACCCCGGCTAACTCCGTGCCAGCAGCCGCGGTAATACGGAGGGGGTTAGCGTTGTTCGGAATTACTGGGCGTAAAGCGCGCGTAGGCGGACTGGAAAGTTGGGGGTGAAATCCCGGGGCTCAACCCCGGAACTGCCTCCAAAACTCCCAGTCTTGAGTTCGAGAGAGGTGAGTGGAATTCCGAGTGTAGAGGTGAAATTCGTAGATATTCGGAGGAACACCAGTGGCGAAGGCGGCTCACTGGCTCGATACTGACGCTGAGGTGCGAAAGTGTGGGGAGCAAACAGGATTAGATACCCTGGTAGTCCACACCGTAAACGATGAATGCCAGTCGTCGGGTAGCATGCTATTCGGTGACACACCTAACGGATTAAGCATTCCGCCTGGGGAGTACGGTCGCAAGATTAAAACTCAAAGGAATTGACGGGGGCCCGCACAAGCGGTGGAGCATGTGGTTTAATTCGAAGCAACGCGCAGAACCTTACCAACCCTTGACATCCTCGGACCGGCCCAGAGATGGGTCTTTCACTTCGGTGACCGAGTGACAGGTGCTGCATGGCTGTCGTCAGCTCGTGTCGTGAGATGTTCGGTTAAGTCCGGCA
>30-637238554_27-27_F_C04.ab1
NNNNNNNNGNNGNNANNCNTGCAGTCGAACGGTAACATAGAAAAGCTTGCTTTTCTGATGACGAGTGGCGCACGGGTGCGTAACGCGTATGCAATCTACCTTTTACAGGGGGATAGCCCAGAGAAATTTGGATTAATATCCCATAGTATCAAGAGTCGGCATCGGCATTTGATTAAAGATTTATCGGTAAAAGATGAGCATGCGTCCTATTAGCTAGATGGTGTGGTAACGGCACACCATGGCAACGATAGGTAGGGGCCCTGAGAGGGGGATCCCCCACACTGGTACTGAGACACGGACCAGACTCCTACGGGAGGCAGCAGTGAGGAATATTGGACAATGGGCGTAAGCCTGATCCAGCCATGCCGCGTGCAGGAAGACTGCCCTATGGGTTGTAAACTGCTTTTATACGGGAAGAAACACTCCCTCGTGAGGGAGCTTGACGGTACCGTAAGAATAAGGATCGGCTAACTCCGTGCCAGCAGCCGCGGTAATACGGAGGATCCAAGCGTTATCCGGAATCATTGGGTTTAAAGGGTCCGTAGGTGGATAATTAAGTCAGAGGTGAAATCCTGCAGCTCAACTGTAGAATTGCCTTTGATACTGGTTATCTTGAGTCATTATGAAGTGGTTAGAATATGTAGTGTAGCGGTGAAATGCATAGATATTACATAGAATACCAATTGCGAAGGCAGATCACTAATAATGTACTGACACTGATGGACGAAAGCGTGGGGAGCGAACAGGATTAGATACCCTGGTAGTCCACGCCGTAAACGATGGTCACTAGCTGTTCGGATTTCGGTCTGAGTGGCTAAGCGAAAGTGATAAGTGACCCACCTGGGGAGTACGTTCGCAAGAATGAAACTCAAAGGAATTGACGGGGGCCCGCACAAGCGGTGGAGCATGTGGTTTAATTCGATGATACGCGAGGAACCTTACCNGGCTTAAATGTAAGTTGCATGATTTAGAGATAGATCTTTNTTCGGACTACTTACAAGNGCTGCATNGGTTGTCGTCAGCN
>30-637238554_28-27_F_D04.ab1
NNNNNNNNNNNNGNNANNCNTGCAAGTCGAACGGTAACATAGAAAAGCTTGCTTTTCTGATGACGAGTGGCGCACGGGTGCGTAACGCGTATGCAATCTACCTTTTACAGGGGGATAGCCCAGAGAAATTTGGATTAATATCCCATAGTATCAAGAGTCGGCATCGGCATTTGATTAAAGATTTATCGGTAAAAGATGAGCATGCGTCCTATTAGCTAGATGGTGTGGTAACGGCACACCATGGCAACGATAGGTAGGGGCCCTGAGAGGGGGATCCCCCACACTGGTACTGAGACACGGACCAGACTCCTACGGGAGGCAGCAGTGAGGAATATTGGACAATGGGCGTAAGCCTGATCCAGCCATGCCGCGTGCAGGAAGACTGCCCTATGGGTTGTAAACTGCTTTTATACGGGAAGAAACACTCCCTCGTGAGGGAGCTTGACGGTACCGTAAGAATAAGGATCGGCTAACTCCGTGCCAGCAGCCGCGGTAATACGGAGGATCCAAGCGTTATCCGGAATCATTGGGTTTAAAGGGTCCGTAGGTGGATAATTAAGTCAGAGGTGAAATCCTGCAGCTCAACTGTAGAATTGCCTTTGATACTGGTTATCTTGAGTCATTATGAAGTGGTTAGAATATGTAGTGTAGCGGTGAAATGCATAGATATTACATAGAATACCAATTGCGAAGGCAGATCACTAATAATGTACTGACACTGATGGACGAAAGCGTGGGGAGCGAACAGGATTAGATACCCTGGTAGTCCACGCCGTAAACGATGGTCACTAGCTGTTCGGATTTCGGTCTGAGTGGCTAAGCGAAAGTGATAAGTGACCCACCTGGGGAGTACGTTCGCAAGAATGAAACTCAAAGGAATTGACGGGGGCCCGCACAAGCGGTGGAGCATGTGGTTTAATTCGATGATACGCGAGGAACCTTACCNGGNTTAAATGTAAGTTGCATGATTTAGAGATAGATCTTTCTTCGNACTACTTACNNNGCTGCATGGTNGTCGTCAGCTCGNN
>30-637238554_29-27_F_E04.ab1
NNNNNNNNNNNGNNNNNCNTGCAAGTCGAACGGTAACATAGAAAAGCTTGCTTTTCTGATGACGAGTGGCGCACGGGTGCGTAACGCGTATGCAATCTACCTTTTACAGGGGGATAGCCCAGAGAAATTTGGATTAATATCCCATAGTATCAAGAGTCGGCATCGGCATTTGATTAAAGATTTATCGGTAAAAGATGAGCATGCGTCCTATTAGCTAGATGGTGTGGTAACGGCACACCATGGCAACGATAGGTAGGGGCCCTGAGAGGGGGATCCCCCACACTGGTACTGAGACACGGACCAGACTCCTACGGGAGGCAGCAGTGAGGAATATTGGACAATGGGCGTAAGCCTGATCCAGCCATGCCGCGTGCAGGAAGACTGCCCTATGGGTTGTAAACTGCTTTTATACGGGAAGAAACACTCCCTCGTGAGGGAGCTTGACGGTACCGTAAGAATAAGGATCGGCTAACTCCGTGCCAGCAGCCGCGGTAATACGGAGGATCCAAGCGTTATCCGGAATCATTGGGTTTAAAGGGTCCGTAGGTGGATAATTAAGTCAGAGGTGAAATCCTGCAGCTCAACTGTAGAATTGCCTTTGATACTGGTTATCTTGAGTCATTATGAAGTGGTTAGAATATGTAGTGTAGCGGTGAAATGCATAGATATTACATAGAATACCAATTGCGAAGGCAGATCACTAATAATGTACTGACACTGATGGACGAAAGCGTGGGGAGCGAACAGGATTAGATACCCTGGTAGTCCACGCCGTAAACGATGGTCACTAGCTGTTCGGATTTCGGTCTGAGTGGCTAAGCGAAAGTGATAAGTGACCCACCTGGGGAGTACGTTCGCAAGAATGAAACTCAAAGGAATTGACGGGGGCCCGCACAAGCGGTGGAGCATGTGGTTTAATTCGATGATACGCGAGGAACCTTACCNGGCTTAAATGTAAGTTGCATGATTTAGAGATAGATCTTTCTTCGNACTACTTACAANNGCTGCATGGTNGTCGTCAGCTCGTGCCN
>30-637238554_30-27_F_F04.ab1
NNNNNNNNNNNNGNNNNNCNTGCAAGTCGAACGGTAACATAGAAAAGCTTGCTTTTCTGATGACGAGTGGCGCACGGGTGCGTAACGCGTATGCAATCTACCTTTTACAGGGGGATAGCCCAGAGAAATTTGGATTAATATCCCATAGTATCAAGAGTCGGCATCGGCATTTGATTAAAGATTTATCGGTAAAAGATGAGCATGCGTCCTATTAGCTAGATGGTGTGGTAACGGCACACCATGGCAACGATAGGTAGGGGCCCTGAGAGGGGGATCCCCCACACTGGTACTGAGACACGGACCAGACTCCTACGGGAGGCAGCAGTGAGGAATATTGGACAATGGGCGTAAGCCTGATCCAGCCATGCCGCGTGCAGGAAGACTGCCCTATGGGTTGTAAACTGCTTTTATACGGGAAGAAACACTCCCTCGTGAGGGAGCTTGACGGTACCGTAAGAATAAGGATCGGCTAACTCCGTGCCAGCAGCCGCGGTAATACGGAGGATCCAAGCGTTATCCGGAATCATTGGGTTTAAAGGGTCCGTAGGTGGATAATTAAGTCAGAGGTGAAATCCTGCAGCTCAACTGTAGAATTGCCTTTGATACTGGTTATCTTGAGTCATTATGAAGTGGTTAGAATATGTAGTGTAGCGGTGAAATGCATAGATATTACATAGAATACCAATTGCGAAGGCAGATCACTAATAATGTACTGACACTGATGGACGAAAGCGTGGGGAGCGAACAGGATTAGATACCCTGGTAGTCCACGCCGTAAACGATGGTCACTAGCTGTTCGGATTTCGGTCTGAGTGGCTAAGCGAAAGTGATAAGTGACCCACCTGGGGAGTACGTTCGCAAGAATGAAACTCAAAGGAATTGACGGGGGCCCGCACAAGCGGTGGAGCATGTGGTTTAATTCGATGATACGCGAGGAACCTTACCNGGNTTAAATGTAAGTTGCATGATTTAGAGATAGATCTTTCTTCGNACTACTTACAANNGCTGCATGGTNGTC
>30-637238554_31-27_F_G04.ab1
NNNNNNNNGGNNGNNACNCNTGCAGTCGAACGGTAACATAGAAAAGCTTGCTTTTCTGATGACGAGTGGCGCACGGGTGCGTAACGCGTATGCAATCTACCTTTTACAGGGGGATAGCCCAGAGAAATTTGGATTAATATCCCATAGTATCAAGAGTCGGCATCGGCATTTGATTAAAGATTTATCGGTAAAAGATGAGCATGCGTCCTATTAGCTAGATGGTGTGGTAACGGCACACCATGGCAACGATAGGTAGGGGCCCTGAGAGGGGGATCCCCCACACTGGTACTGAGACACGGACCAGACTCCTACGGGAGGCAGCAGTGAGGAATATTGGACAATGGGCGTAAGCCTGATCCAGCCATGCCGCGTGCAGGAAGACTGCCCTATGGGTTGTAAACTGCTTTTATACGGGAAGAAACACTCCCTCGTGAGGGAGCTTGACGGTACCGTAAGAATAAGGATCGGCTAACTCCGTGCCAGCAGCCGCGGTAATACGGAGGATCCAAGCGTTATCCGGAATCATTGGGTTTAAAGGGTCCGTAGGTGGATAATTAAGTCAGAGGTGAAATCCTGCAGCTCAACTGTAGAATTGCCTTTGATACTGGTTATCTTGAGTCATTATGAAGTGGTTAGAATATGTAGTGTAGCGGTGAAATGCATAGATATTACATAGAATACCAATTGCGAAGGCAGATCACTAATAATGTACTGACACTGATGGACGAAAGCGTGGGGAGCGAACAGGATTAGATACCCTGGTAGTCCACGCCGTAAACGATGGTCACTAGCTGTTCGGATTTCGGTCTGAGTGGCTAAGCGAAAGTGATAAGTGACCCACCTGGGGAGTACGTTCGCAAGAATGAAACTCAAAGGAATTGACGGGGGCCCGCACAAGCGGTGGAGCATGTGGTTTAATTCGATGATACGCGAGGAANCTTACCNGGNTTAAATGTAAGTTGCATGATTTANAGATAGATCTTTCTTCGGACTACTTACAAGNNGCTGCA
>30-637238554_32-27_F_H04.ab1
NNNNNNNNNNNNNNNNNNNNNNTGNCANGTCGTAACAAGGTNACCGATNTNTGATCTTCTGATGGNTGAGGNCCCNTGGNTACNTCCCTTTGCNCATATANCNCCGGGATCTAGCTTAAATACCATATGNGNCCTTCTCNGAAAATNTTAATGGCCNNGACNGTCCCNNTTAGATTTTGGTGNTTGGNNGGGGATGGGCCNTCCTANCCAANGAACCNTAGNTGGGTTCNNCNNCTGGCNACACCCTTNGGNCCTAAAAAGNNNCCCCNCCCCNCGGGGGGGCTCGGGGGGAANCCTNNNCCNGGGGCAGCCACCCNGATCGATTGNTGANNNNTGNAGTGATGAAGGNCTNAGGGTTGCGGAANGCTNCAANATGGAAAAATAATTACTGCCTTGTTNNTTTAAGNCCCCAGANNACTCCNAGNNCNGCGCTTNGTTANAGNGNNGGNNNTAGCTTTTCTCTGAATTCGCCCNCACTCCCCCNGACGTGGGGGGGCTGGGTCGTGGGTNNANTATTTCCNGGGAANGNCCTNNNAACTNCNATACGAACTNTCTTTATTTCNTTANAGGNGAATNNANTTTTATCCGGNTAGGATAANTTCNAATCNATTATGTGGAGCTNACTTGNNNGGCTGNTGCATATCTCTTACCTCGAATCTGAATCGCGAAGGTCTAACGCCTTATCAATTATTAAAAGTTCTAGACCCGATGGNNNTTCANCGCCGNAACAAANANTNCNNNATCCCCGGGNNNNNNGGACATANNCTAANNNTCNTANNTNACCNNNGTGGNGCCNGGGGGNTGANTGNNNNCNTANNTGNACCCCAGNGCGATCACNNCGGANNNTCAANNNNGGNGNGCCTACNNNCGNNCNTNNNCNNTNNNCCNANNCTTCCNNNGATNNNCCNCGNNNNNNNTTCNNGNTNNNNTNNNNGCATCTCNNAGNATNNTTCNNNGNNNNNNGGNNGGANTNNNNN
>30-637238554_33-27_F_A05.ab1
NNNNNNNNGNNGNNANNCATGCAGTCGAACGGTAACATNNNAAAGCTTGCTTTTCTGATGACGAGTGGCGCACGGGTGCGTAACGCGTATGCAATCTACCTTTTACAGGGGGATAGCCCAGAGAAATTTGGATTAATATCCCATAGTATCAAGAGTCGGCATCGGCATTTGATTAAAGATTTATCGGTAAAAGATGAGCATGCGTCCTATTAGCTAGATGGTGTGGTAACGGCACACCATGGCAACGATAGGTAGGGGCCCTGAGAGGGGGATCCCCCACACTGGTACTGAGACACGGACCAGACTCCTACGGGAGGCAGCAGTGAGGAATATTGGACAATGGGCGTAAGCCTGATCCAGCCATGCCGCGTGCAGGAAGACTGCCCTATGGGTTGTAAACTGCTTTTATACGGGAAGAAACACTCCCTCGTGAGGGAGCTTGACGGTACCGTAAGAATAAGGATCGGCTAACTCCGTGCCAGCAGCCGCGGTAATACGGAGGATCCAAGCGTTATCCGGAATCATTGGGTTTAAAGGGTCCGTAGGTGGATAATTAAGTCAGAGGTGAAATCCTGCAGCTCAACTGTAGAATTGCCTTTGATACTGGTTATCTTGAGTCATTATGAAGTGGTTAGAATATGTAGTGTAGCGGTGAAATGCATAGATATTACATAGAATACCAATTGCGAAGGCAGATCACTAATAATGTACTGACACTGATGGACGAAAGCGTGGGGAGCGAACAGGATTAGATACCCTGGTAGTCCACGCCGTNNCGATGGTCACTAGCTGTTCGGATTTCGGTCTGAGTGGCTAAGCGAAAGTGATAAGTGACCCACCTGGGGAGTACGTTCGCAAGAATGAAACTCAAAGGAATTGACGGGGGCCCGCACAAGCGGTGGAGCATGTGGTTTAATTCGATGATACGCGAGGAACCTTACCNGGNTTAAATGTAAGTTGCATGATTTAGAGATAGATCTTTCTTCGNAN
>30-637238554_34-27_F_B05.ab1
NNNNNNNNNGGGCNGNNACNCNTGCAGTCGAACGGTANACATANAAAAGCTTGCTTTTCTGATGACGAGTGGCGCACGGGTGCGTAACGCGTATGCAATCTACCTTTTACAGGGGGATAGCCCAGAGAAATTTGGATTAATATCCCATAGTATCAAGAGTCGGCATCGGCATTTGATTAAAGATTTATCGGTAAAAGATGAGCATGCGTCCTATTAGCTAGATGGTGTGGTAACGGCACACCATGGCAACGATAGGTAGGGGCCCTGAGAGGGGGATCCCCCACACTGGTACTGAGACACGGACCAGACTCCTACGGGAGGCAGCAGTGAGGAATATTGGACAATGGGCGCAAGCCTGATCCAGCCATGCCGCGTGCAGGAAGACTGCCCTATGGGTTGTAAACTGCTTTTATACGGGAAGAAACACTCCCTCGTGAGGGAGCTTGACGGTACCGTAAGAATAAGGATCGGCTAACTCCGTGCCAGCAGCCGCGGTAATACGGAGGATCCAAGCGTTATCCGGAATCATTGGGTTTAAAGGGTCCGTAGGTGGATAATTAAGTCAGAGGTGAAATCCTGCAGCTCAACTGTAGAATTGCCTTTGATACTGGTTATCTTGAGTCATTATGAAGTGGTTAGAATATGTAGTGTAGCGGTGAAATGCATAGATATTACATAGAATACCAATTGCGAAGGCAGATCACTAATAATGTACTGACACTGATGGACGAAAGCGTGGGGAGCGAACAGGATTAGATACCCTGGTAGTCCACGCCGTAAACGATGGTCACTAGCTGTTCGGATTTCGGTCTGAGTGGCTAAGCGAAAGTGATAAGTGACCCACCTGGGGAGTACGTTCGCAAGAATGAAACTCAAAGGAATTGACGGGGGCCCGCACAAGCGGTGGAGCATGTGGTTTAATTCGATGATACGCGAGGAACCTTACCNGGNTTAAATGTAAGTTGCATGATTTAGAGATAGATCTTTCTTCGGACTACTTACANGNNGN
>30-637238554_35-27_F_C05.ab1
NNNNNNNNNNNNGNNANNCNTGCAAGTCGAACGGTAACATAGAAAAGCTTGCTTTTCTGATGACGAGTGGCGCACGGGTGCGTAACGCGTATGCAATCTACCTTTTACAGGGGGATAGCCCAGAGAAATTTGGATTAATATCCCATAGTATCAAGAGTCGGCATCGGCATTTGATTAAAGATTTATCGGTAAAAGATGAGCATGCGTCCTATTAGCTAGATGGTGTGGTAACGGCACACCATGGCAACGATAGGTAGGGGCCCTGAGAGGGGGATCCCCCACACTGGTACTGAGACACGGACCAGACTCCTACGGGAGGCAGCAGTGAGGAATATTGGACAATGGGCGTAAGCCTGATCCAGCCATGCCGCGTGCAGGAAGACTGCCCTATGGGTTGTAAACTGCTTTTATACGGGAAGAAACACTCCCTCGTGAGGGAGCTTGACGGTACCGTAAGAATAAGGATCGGCTAACTCCGTGCCAGCAGCCGCGGTAATACGGAGGATCCAAGCGTTATCCGGAATCATTGGGTTTAAAGGGTCCGTAGGTGGATAATTAAGTCAGAGGTGAAATCCTGCAGCTCAACTGTAGAATTGCCTTTGATACTGGTTATCTTGAGTCATTATGAAGTGGTTAGAATATGTAGTGTAGCGGTGAAATGCATAGATATTACATAGAATACCAATTGCGAAGGCAGATCACTAATAATGTACTGACACTGATGGACGAAAGCGTGGGGAGCGAACAGGATTAGATACCCTGGTAGTCCACGCCGTAAACGATGGTCACTAGCTGTTCGGATTTCGGTCTGAGTGGCTAAGCGAAAGTGATAAGTGACCCACCTGGGGAGTACGTTCGCAAGAATGAAACTCAAAGGAATTGACGGGGGCCCGCACAAGCGGTGGAGCATGTGGTTTAATTCGATGATACGCGAGGAACCTTACCNGGNTTAAATGTAAGTTGCATGATTTANAGATANATCTTTCNTCGGACTACTTACNGNGCTGCATNNNNNCGTCAGCTCGTGCCGTGNNNGNCNGNNNTCCTATANNANCGCANCCCNGTGTANTTGCCNNCNNNTANGNNNNN
>30-637238554_36-27_F_D05.ab1
NNNNNNNNNNNNGNNNNNCNTGCAAGTCGAACGGTAACATAGAAAAGCTTGCTTTTCTGATGACGAGTGGCGCACGGGTGCGTAACGCGTATGCAATCTACCTTTTACAGGGGGATAGCCCAGAGAAATTTGGATTAATATCCCATAGTATCAAGAGTCGGCATCGGCATTTGATTAAAGATTTATCGGTAAAAGATGAGCATGCGTCCTATTAGCTAGATGGTGTGGTAACGGCACACCATGGCAACGATAGGTAGGGGCCCTGAGAGGGGGATCCCCCACACTGGTACTGAGACACGGACCAGACTCCTACGGGAGGCAGCAGTGAGGAATATTGGACAATGGGCGTAAGCCTGATCCAGCCATGCCGCGTGCAGGAAGACTGCCCTATGGGTTGTAAACTGCTTTTATACGGGAAGAAACACTCCCTCGTGAGGGAGCTTGACGGTACCGTAAGAATAAGGATCGGCTAACTCCGTGCCAGCAGCCGCGGTAATACGGAGGATCCAAGCGTTATCCGGAATCATTGGGTTTAAAGGGTCCGTAGGTGGATAATTAAGTCAGAGGTGAAATCCTGCAGCTCAACTGTAGAATTGCCTTTGATACTGGTTATCTTGAGTCATTATGAAGTGGTTAGAATATGTAGTGTAGCGGTGAAATGCATAGATATTACATAGAATACCAATTGCGAAGGCAGATCACTAATAATGTACTGACACTGATGGACGAAAGCGTGGGGAGCGAACAGGATTAGATACCCTGGTAGTCCACGCCGTAAACGATGGTCACTAGCTGTTCGGATTTCGGTCTGAGTGGCTAAGCGAAAGTGATAAGTGACCCACCTGGGGAGTACGTTCGCAAGAATGAAACTCAAAGGAATTGACGGGGGCCCGCACAAGCGGTGGAGCATGTGGTTTAATTCGATGATACGCGAGGAACCTTACCNGGNTTAAATGTAAGTTGCATGATTNAGAGATAGATCTTTCTTCGGACTACTTACNNGNNGCTGCATNGNNGTCGTC
>30-637238554_37-27_F_E05.ab1
NNNNNNNGGGCNGNNNNNCNTGCAAGTCGAACGGTAACATAGAAAAGCTTGCTTTTCTGATGACGAGTGGCGCACGGGTGCGTAACGCGTATGCAATCTACCTTTTACAGGGGGATAGCCCAGAGAAATTTGGATTAATATCCCATAGTATCAAGAGTCGGCATCGGCATTTGATTAAAGATTTATCGGTAAAAGATGAGCATGCGTCCTATTAGCTAGATGGTGTGGTAACGGCACACCATGGCAACGATAGGTAGGGGCCCTGAGAGGGGGATCCCCCACACTGGTACTGAGACACGGACCAGACTCCTACGGGAGGCAGCAGTGAGGAATATTGGACAATGGGCGTAAGCCTGATCCAGCCATGCCGCGTGCAGGAAGACTGCCCTATGGGTTGTAAACTGCTTTTATACGGGAAGAAACACTCCCTCGTGAGGGAGCTTGACGGTACCGTAAGAATAAGGATCGGCTAACTCCGTGCCAGCAGCCGCGGTAATACGGAGGATCCAAGCGTTATCCGGAATCATTGGGTTTAAAGGGTCCGTAGGTGGATAATTAAGTCAGAGGTGAAATCCTGCAGCTCAACTGTAGAATTGCCTTTGATACTGGTTATCTTGAGTCATTATGAAGTGGTTAGAATATGTAGTGTAGCGGTGAAATGCATAGATATTACATAGAATACCAATTGCGAAGGCAGATCACTAATAATGTACTGACACTGATGGACGAAAGCGTGGGGAGCGAACAGGATTAGATACCCTGGTAGTCCACGCCGTAAACGATGGTCACTAGCTGTTCGGATTTCGGTCTGAGTGGCTAAGCGAAAGTGATAAGTGACCCACCTGGGGAGTACGTTCGCAAGAATGAAACTCAAAGGAATTGACGGGGGCCCGCACAAGCGGTGGAGCATGTGGTTTAATTCGATGATACGCGAGGAACCTTACCNGGNTTAAATGTAAGTTGCATGATTTAGAGATAGATCTTTCTTCGGACTACTTACANNNGCTGCATGGTTGTCGTCAGNN
>30-637238554_38-27_F_F05.ab1
NNNNNNNNNNNNNGNNANCNCNTGCAAGTCGAACGGTAACATAGAAAAGCTTGCTTTTCTGATGACGAGTGGCGCACGGGTGCGTAACGCGTATGCAATCTACCTTTTACAGGGGGATAGCCCAGAGAAATTTGGATTAATATCCCATAGTATCAAGAGTCGGCATCGGCATTTGATTAAAGATTTATCGGTAAAAGATGAGCATGCGTCCTATTAGCTAGATGGTGTGGTAACGGCACACCATGGCAACGATAGGTAGGGGCCCTGAGAGGGGGATCCCCCACACTGGTACTGAGACACGGACCAGACTCCTACGGGAGGCAGCAGTGAGGAATATTGGACAATGGGCGTAAGCCTGATCCAGCCATGCCGCGTGCAGGAAGACTGCCCTATGGGTTGTAAACTGCTTTTATACGGGAAGAAACACTCCCTCGTGAGGGAGCTTGACGGTACCGTAAGAATAAGGATCGGCTAACTCCGTGCCAGCAGCCGCGGTAATACGGAGGATCCAAGCGTTATCCGGAATCATTGGGTTTAAAGGGTCCGTAGGTGGATAATTAAGTCAGAGGTGAAATCCTGCAGCTCAACTGTAGAATTGCCTTTGATACTGGTTATCTTGAGTCATTATGAAGTGGTTAGAATATGTAGTGTAGCGGTGAAATGCATAGATATTACATAGAATACCAATTGCGAAGGCAGATCACTAATAATGTACTGACACTGATGGACGAAAGCGTGGGGAGCGAACAGGATTAGATACCCTGGTAGTCCACGCCGTAAACGATGGTCACTAGCTGTTCGGATTTCGGTCTGAGTGGCTAAGCGAAAGTGATAAGTGACCCACCTGGGGAGTACGTTCGCAAGAATGAAACTCAAAGGAATTGACGGGGGCCCGCACAAGCGGTGGAGCATGTGGTTTAATTCGATGATACGCGAGGAACCTTACCNGGCTTAAATGTAAGTTGCATGATTTAGAGATAGATCTTTCTTCGGACTACTTACAAGNGCTGCATNGN
>30-637238554_39-27_F_G05.ab1
NNNNNNNNNGNNANACNTGCAGTCGTACGGGATTTCTCTTTCTGGATGAATGAGAGTGGAGCGGGGTGCGTAACNCGTATGCAACCTACCTGTTACNGGGAGATAGCCCGGGGAAACTCGGATTAATATTCCATAGTATAAATTTACTGCATGGNANATTTATTAAAACCTTCNATTTGGTAACAGACGGGNATGCTTANGATTAGCTANTTGGGGAGGTAACGGCTCACCACCGCGACGATCCTTAGGGGTTCTGAGAGGNGGTCCCCCCCCCTGGCACTGAGATACAGGCCAAACTCCTACGGGAGGCANCAGTAGGGAATATTGGTCAATGGGCNAGAGCCTGAACCATCCATGCCGCGTGCAGGAANACGGANTTCTGCGTTGTAAACTGCTTTTATCTGGGAANAAAAAACCCTTGCCNAGGGAAATTGCCGGTACCAGACCAATAAACACCGGATAACTCCGTGCCANCACCCGCGGTAATACAGAGGGTGCGATCGTTGTCCGGATTTATTGGGTTTAAAGGGTGCGNANGCGGCTGATTAANTCANCGGTGAAAGTTCTCGGCTCANCCNANAGACTGCCNTTGATACTGGTTGGCTTGANTTATGGAGGGGTACATGGAATTTATGGTGTAGCGGTGAAATGCATAGATACCATATNGNACACCGATANNNAAGGNATTGTACTGNCCATNAACTGACNCTGANGCACGANANNNNGGGTAGNNNACAGGATTAGATACNCTGNTAGNCCACGCCGNANACNATGATCNCTCCCTTNNCANTACGTATTNATTTNAGGCCGAGCGANAGCGTTAGATGATCCACCTGGCGGAGTNCGCCNGCNACGGTGANNCNCANTCGAATTGACTGGGGGCCGCNNANNCGGNGGANCATGTGNGNTNATTCNNTGATCACNAGGAACCTTNCCCNGNCTAGANTGNNNNGAATNNTACNANNNGAATCAGTCNTCNCTGACCTGNNNNANNN
>30-637238554_40-27_F_H05.ab1
NNNNNNNNNNNNGGNNNNNNNNNTGCANGTCGAGCGAGANNNTCGNGTCTAGCGGCGGACGGGTGAGTAACGCGTGGGAACGTGCCCTTTGCTACGGAATAGTCCCGGGAAACTGGGTTTAATACCGTATGTGCCCTTCGGGGGAAAGATTTATCGGCAAAGGATCGGCCCGCGTTGGATTAGGTAGTTGGTGGGGTAATGGCCTACCAAGCCGACGATCCATAGCTGGTTTGAGAGGATGATCAGCCACACTGGGACTGAGACACGGCCCAGACTCCTACGGGAGGCAGCAGTGGGGAATCTTAGACAATGGGGGCAACCCTGATCTAGCCATGCCGCGTGAGTGATGAAGGCCTTAGGGTTGTAAAGCTCTTTCAGCTGGGAAGATAATGACGGTACCAGCAGAAGAAGCCCCGGCTAACTCCGTGCCAGCAGCCGCGGTAATACGGAGGGGGCTAGCGTTGTTCGGAATTACTGGGCGTAAAGCGCACGTAGGCGGACTGGAAAGTTGGGGGTGAAATCCCGGGGCTCAACCTCGGAACTGCCTTCAAAACTATCAGTCTGGAGTTCGAGAGAGGTGAGTGGAATACCGAGTGTAGAGGTGAAATTCGTAGATATTCGGTGGAACACCAGTGGCGAAGGCGGCTCACTGGCTCGATACTGACGCTGAGGTGCGAAAGCGTGGGGAGCAAACAGGATTAGATACCCTGGTAGTCCACGCCGTAAACGATGAATGCCAGTCGTCGGGTTGCATGCAATTCGGTGACACACCTAACGGATTAAGCATTCCGCCTGGGGAGTACGGTCGCAAGATTAAAACTCAAAGGAATTGACGGGGGCCCGCACAAGCGGTGGAGCATGTGGTTTAATTCGAAGCAACGCGCAGAACCTTACCNACCCTTGACATCCCTGGACCGATCCGGAGACGGATCTTTCACTTCGGTGACCNGGTGACNNNNGCTGCATGGCTGTCGTCAGCTCNNGN
>30-637238554_41-27_F_A06.ab1
NNNNNNNNNNGCTTACNCNTGCAAGTCGAGCGAGACCTTCGGGTCTAGCGGCGGACGGGTGAGTAACGCGTGGGAACGTGCCCTTTGCTACGGAATAGTCCCGGGAAACTGGGTTTAATACCGTATGTGCCCTTCGGGGGAAAGATTTATCGGCAAAGGATCGGCCCGCGTTGGATTAGGTAGTTGGTGGGGTAATGGCCTACCAAGCCGACGATCCATAGCTGGTTTGAGAGGATGATCAGCCACACTGGGACTGAGACACGGCCCAGACTCCTACGGGAGGCAGCAGTGGGGAATCTTAGACAATGGGGGCAACCCTGATCTAGCCATGCCGCGTGAGTGATGAAGGCCTTAGGGTTGTAAAGCTCTTTCAGCTGGGAAGATAATGACGGTACCAGCAGAAGAAGCCCCGGCTAACTCCGTGCCAGCAGCCGCGGTAATACGGAGGGGGCTAGCGTTGTTCGGAATTACTGGGCGTAAAGCGCACGTAGGCGGACTGGAAAGTTGGGGGTGAAATCCCGGGGCTCAACCTCGGAACTGCCTTCAAAACTATCAGTCTGGAGTTCGAGAGAGGTGAGTGGAATACCGAGTGTAGAGGTGAAATTCGTAGATATTCGGTGGAACACCAGTGGCGAAGGCGGCTCACTGGCTCGATACTGACGCTGAGGTGCGAAAGCGTGGGGAGCAAACAGGATTAGATACCCTGGTAGTCCACGCCGTAAACGATGAATGCCAGTCGTCGGGTTGCATGCAATTCGGTGACACACCTAACGGATTAAGCATTCCGCCTGGGGAGTACGGTCGCAAGATTAAAACTCAAAGGAATTGACGGGGGCCCGCACAAGCGGTGGAGCATGTGGTTTAATTCGAAGCAACGCGCAGAACCTTACCAACCCTTGACATCCCTNGACCGATCCGGAGACGGATCTTTCACTTCGGTGACCAGGTGACAGGTGCTGCATGGCTGTCGTCAGCTCGTGTCGTGAGATGNTCGNN
>30-637238554_42-27_F_B06.ab1
NNNNNNNNGNNGNNANNCNTGCAAGTCGAACGGTAACATAGAAAAGCTTGCTTTTCTGATGACGAGTGGCGCACGGGTGCGTAACGCGTATGCAATCTACCTTTTACAGGGGGATAGCCCAGAGAAATTTGGATTAATATCCCATAGTATCAAGAGTCGGCATCGGCATTTGATTAAAGATTTATCGGTAAAAGATGAGCATGCGTCCTATTAGCTAGATGGTGTGGTAACGGCACACCATGGCAACGATAGGTAGGGGCCCTGAGAGGGGGATCCCCCACACTGGTACTGAGACACGGACCAGACTCCTACGGGAGGCAGCAGTGAGGAATATTGGACAATGGGCGTAAGCCTGATCCAGCCATGCCGCGTGCAGGAAGACTGCCCTATGGGTTGTAAACTGCTTTTATACGGGAAGAAACACTCCCTCGTGAGGGAGCTTGACGGTACCGTAAGAATAAGGATCGGCTAACTCCGTGCCAGCAGCCGCGGTAATACGGAGGATCCAAGCGTTATCCGGAATCATTGGGTTTAAAGGGTCCGTAGGTGGATAATTAAGTCAGAGGTGAAATCCTGCAGCTCAACTGTAGAATTGCCTTTGATACTGGTTATCTTGAGTCATTATGAAGTGGTTAGAATATGTAGTGTAGCGGTGAAATGCATAGATATTACATAGAATACCAATTGCGAAGGCAGATCACTAATAATGTACTGACACTGATGGACGAAAGCGTGGGGAGCGAACAGGATTAGATACCCTGGTAGTCCACGCCGTAAACGATGGTCACTAGCTGTTCGGATTTCGGTCTGAGTGGCTAAGCGAAAGTGATAAGTGACCCACCTGGGGAGTACGTTCGCAAGAATGAAACTCAAAGGAATTGACGGGGGCCCGCACAAGCGGTGGAGCATGTGGTTTAATTCGATGATACGCGAGGAACCTTACCNGGNTTAAATGTAAGTTGCATGATTTAGAGATAGATCTTTCTTCGGACTACTTN
>30-637238554_43-27_F_C06.ab1
NNNNNNNNNNNNNGNNNNNANNNGNNNNTCGNNNNNGGNANNNGNNNTTTGNGTTTCTGATGACGAGAGGGGCCGGGTGCGTATCCCGTNTGCAATCTACCTTTTTTAGGGGATAGCCCTNAGAAANNTGGACTANTNTCCCANAATACNNCAANTCNNNNTGNNNATTTTTTTNCNNTTTANATGAAAATGNNNAGNATNNNCTCNATGATCTGCTAANGGNNGTGGTGGCCCNCANCNTNNNNACCATGNGAGGGGGATCNGGGGGGNGGNCCGANACACTGNTNNNACNCCGACCCNACTCCCCCGTGNGGAAGCTGNAGGNGGGANTGACNCAGATCGNGANTGNNCTNATCCNTCCANGCCCCNTNNNNACANNACTGGCTTTTGNGTNGTGNNTTTCTTCCCTCGGAAAANNNCNCCCCCNNCGGANAGCNTGTGACCGGCNCAGTANNAATNNNGTTCGTCCTNCNCACCGNANCCNGCCGTACTCCGGANGNTCGNNTATCCGGGATCATTCNTGGTTAANGGTCCGNACGNGGATGATTAANTTAGACNGTANAACCTNNATGCCACCTGNNNAATTGNNNATNTGNGGGGATATTGACTCATTGTNNNGCTGATTAGAATATGTNNAAGTAGGGNAGANATNGATANANATATCNATNANNTATACTAACAATTGGGAANAGNNAATCANGAACNNACAANNNNTACCTGGANGNACGACGANAGTGGACCNNNCTTATTCCCTGNTCCGCNCNNANCNAANAGGTNTTCATCTTTTNCTGATANGGNTCAAGANGGATTTACAGTNTCG
>30-637238554_44-27_F_D06.ab1
NNNNNNNNNNNNNNNGNNNNNNNGNNANNNNNNACAGGNNANCGANNNTTTTNTTTTTTGGTGACNAAAGGGGCCGNNAGGCGTAACCCGTATGCAATTTACCTTTTAAAGGGGGANANCCCCNAAAAATTTNGCTTAATNTCCCAAAATTTCNAAAATNCGCTTNNTTATTTNAATNAAAATTTNAATGAGAATGANNAGCNTTGGCTCTATTGNNTGGTTGNTGNGGTGATGNNCCACNNTGNGNCAACNCGGNGGGGGGNNTCGGAGGGGAGTCCCNNACTGGNGACCNNACNCCGACCCNACTCNNNCGTGNNNANCCGNNGANAGNNATTGACGNNGNTCGTAANNTTGNTCNNNNCCAAGACNCCCCTNTNNGACAGCACCTTCTTTTGGGTACTGCTTTTATACCCGANAAAAGACNCTCNCCGNGGGAGCTTGAGAGGACCGGCTNAAAAANGATAGGCTCCTTCCTTGCCCCCNNCCCCGGGCGTATTCAGGATCCACGGTTTTCCCGAATCNNTGNGGTAATGGGTCCNNNNNGNNNATGCTTTCAACTAGNNANCTNCNTGTCACCTGTTGTATTACTCCNATGCTGGGNTCATGATGNNTNATNAAGTGNTNATAATAATATGTGTAGGGTTGCATTGCNTANTTATATCNTANATATAGTACCGGCATAGAGGGAAGAAATCACGATGAANTCACNCTGATGGACNNNGGCGAGNNGGNNCGANCAGNNATTCAATACCNTGGNNNATTTCNGCCNNNNAGCNAGNNANCTGNNTTGTCTCCTCCTCAGTGCGANNTGGCNAANCTGAANCTNNNNATNNNCNNNGNNCNNNNAGCANTNNNNNNNNNNNNNNNNANGANCTGGAGGGGCNTCCCNGCCGCNTGANCTGGNNNTAAN
>30-637238554_45-27_F_E06.ab1
NNNNNNNNGNNGNNNNNNNNTGNNAGTCGAGCGAGACTTCNNNNNGAGCGGNGGACGGGTTAGTAACGCGTGGGAACGTGCCCTTATCTATGGAATANNCCTGGAAACGGNGAGTAATACCTTATACGCCCTTNAGGGGACNGATTTNTCGGATTTGGATCGGCCCGCGTTATATTAGGTAGTTGGTGGGGTAATGGCCTACCAAGCCTACGATCTATAGCTGGTTTTAGAGGATGATCAGCAACACTGGGACTGAGACACGGCCCAGACTCCTACGGGAGGCAGCAGTGGGGAATCTTGGACAATGGGCGCAAGCCTGATCCAGCCATGCCGCGTGAGTGATGAAGGCCCTAGGGTCGTAAAGCTCTTTCGCCAGGGATGATAATGACAGTACCTGGTAAAGAAACCCCGGCTAACTCCGTGCCACCAGCCGCGGTAATACGGAGGGGGTTAGCGTTGTTCGGAATTACTGGGCGTAAAGCGCGCGTAGGCGGACTGGAAAGTTGGGGGTGAAATCCCGGGGCTCAACCCCGGAACTGCCTCCAAAACTCCCAGTCTTGANTTCGAGAGAGGTGAGTGGAATTCCGAGTGTANAGGTGAAATTCNTANATATTCGGAGGAACACCAGTGGCGAAGGCGGCTCACTGGCTCGATACTGACGCTGAGGTGCGAAAGTGTGGGGAGCAAACAGGATTAGATACCCTGGTAGTCCACACCGTANACGATGAATGCCAGTCGTCAGGTAGCATGCTATTCNGTGACACACCTAACGGATTAAGCATTCCGCCTGGGGAGTACGGTCGCAAGATTAAAACTCAAAGGANTTGACGGGGGCCCGCACNAGCGGTGGAGCATGTGGTTTAATTCNAAGCAACGCGCAGAACCTTACCAACCCTTGACATCCTNNGACCNGNCCAGAGATGGGNCNTTCNCTTCCGNGACNNGTGACAGNGCTGCATGGNTGNCGTCAGCTCGNGNNNNGANNNGTTCGGTTANTCNGGCANCNAGCNCANNN
>30-637238554_46-27_F_F06.ab1
NNNNNNNNNNNNGCTNNNCNTGCAGTCGAACGGTGAAGCAGAGCTTGCTCTGTGGATCAGTGGCGAACGGGTGAGTAACACGTGAGCAACCTGCCCTGGACTCTGGGATAAGCGCTGGAAACGGCGTCTAATACTGGATATGAGATGCGATCGCATGGTCGTGTTTGGAAAGATTTTTCGGTCTGGGATGGGCTCGCGGCCTATCAGCTTGTTGGTGAGGTAATGGCTCACCAAGGCGTCGACGGGTAGCCGGCCTGAGAGGGTGACCGGCCACACTGGGACTGAGACACGGCCCAGACTCCTACGGGAGGCAGCAGTGGGGAATATTGCACAATGGGCGCAAGCCTGATGCAGCAACGCCGCGTGAGGGATGACGGCCTTCGGGTTGTAAACCTCTTTTGGTAGGGAAGAAGCCTTCGGGTGACGGTACCTGCAGAAAAAGCGCCGGCTAACTACGTGCCAGCAGCCGCGGTAATACGTAGGGCGCAAGCGTTATCCGGAATTATTGGGCGTAAAGAGCTCGTAGGCGGTCTGTCGCGTCTGCTGTGAAATCCCGAGGCTCAACCTCGGGCTTGCAGTGGGTACGGGCAGACTAGAGTGCGGTAGGGGAGATTGGAATTCCTGGTGTAGCGGTGGAATGCGCAGATATCAGGAGGAACACCGATGGCGAAGGCAGATCTCTGGGCCGTTACTGACGCTGAGGAGCGAAAGGGTGGGGAGCAAACAGGCTTAGATACCCTGGTAGTCCACCCCGTAAACGTTGGGAACTAGTTGTGGGGTCCTTTCCACGGATTCCGTGACGTAGCTAACGCATTAAGTTCCCCGCCTGGGGAGTACGGNCGCAAGGCTAAAACTCAAAGGAATTGACGGGGACCCGCACAAGCGGCGGNAGCATGCGGATTAATTCGATGCAACGCGAAGAACCTTACCAAGGCTTGACATACACCAGAACGGGCCANAAATGGTCAACTCTTTGGACACTGGNGAACAGGTGGNGCATGGNTGTCGTCAGCTN
>30-637238554_47-27_F_G06.ab1
NNNNNNNNNNNNNNCNTANNNTGCAAGTCNNNNNGGGAANCCGANCTTGCTCTGTGGATCNTGGCGAACGGGTGAGTAACACGTGAGCAACCTGCCCTGGACTCTGGGATAAGCGCTGGAAACGGCGTCTAATACTGGATATGAGATGCGATCGCATGGTCGTGTTTGGAAAGATTTTTCGGTCTGGGATGGGCTCGCGGCCTATCAGCTTGTTGGTGAGGTAATGGCTCACCAAGGCGTCGACGGGTAGCCGGCCTGANAGGGTGACCGGCCACACTGGGACTGAGACACGGCCCAGACTCCTACGGGAGGCAGCAGTGGGGAATATTGCACAATGGGCGCAAGCCTGATGCAGCAACGCCGCGTGAGGGATGACGGCCTTCGGGTTGTAAACCTCTTTTGGTAGGGAAGAAGCCTTCGGGTGACGGTACCTGCAGAAAAAGCGCCGGCTAACTACGTGCCAGCAGCCGCGGTAATACGTAGGGCGCAAGCGTTATCCGGAATTATTGGGCGTAAAGAGCTCGTAGGCGGTCTGTCGCGTCTGCTGTGAAATCCCGAGGCTCAACCTCGGGCTTGCAGTGGGTACGGGCAGACTANAGTGCGGTAGGGGAGATTGGAATTCCTGGTGTAGCGGTGGAATGCGCAGATATCAGGAGGAACACCGATGGCGAAGGCAGATCTCTGGGCCGTTACTGACGCTGANGAGCGAAAGGGTGGGGAGCAAACAGGCTTAGATACCCTGGTANTCCACCCCGTAAACGTTGNGAACTAGTTGTGGGGTCCTTTCCACGGATTCCGTGACGTAGCTAACGCATTAAGTTCCCCGCCTGGGGAGTACGGCCGCAAGGCTAAAACTNNAAGGAATTGACGGGGACCCGCACAAGCGGCGGANCATGCGGATTAATTCGATGCANCGCGAANAACCTTACCAANGCTTGACNTACACCAGANCGGGTCCAAAATGGTCAACTCTNTGGACNCTGGTGANCAGGNGGNGCATGGNNGNN
>30-637238554_50-27_F_B07.ab1
NNNNNNNNNNNNNNCNTNNNNCNTGCAAGTCGAGCGAGACCTTCGGGTCTAGCGGCGGACGGGTGAGTAACGCGTGGGAACGTGCCCTTTGCTACGGAATAGTCCCGGGAAACTGGGTTTAATACCGTATGTGCCCTTCGGGGGAAAGATTTATCGGCAAAGGATCGGCCCGCGTTGGATTAGGTAGTTGGTGGGGTAATGGCCTACCAAGCCGACGATCCATAGCTGGTTTGAGAGGATGATCAGCCACACTGGGACTGAGACACGGCCCAGACTCCTACGGGAGGCAGCAGTGGGGAATCTTAGACAATGGGGGCAACCCTGATCTAGCCATGCCGCGTGAGTGATGAAGGCCTTAGGGTTGTAAAGCTCTTTCAGCTGGGAAGATAATGACGGTACCAGCAGAAGAAGCCCCGGCTAACTCCGTGCCAGCAGCCGCGGTAATACGGAGGGGGCTAGCGTTGTTCGGAATTACTGGGCGTAAAGCGCACGTAGGCGGACTGGAAAGTTGGGGGTGAAATCCCGGGGCTCAACCTCGGAACTGCCTTCAAAACTATCAGTCTGGAGTTCGAGAGAGGTGAGTGGAATACCGAGTGTAGAGGTGAAATTCGTAGATATTCGGTGGAACACCAGTGGCGAAGGCGGCTCACTGGCTCGATACTGACGCTGAGGTGCGAAAGCGTGGGGAGCAAACAGGATTAGATACCCTGGTAGTCCACGCCGTAAACGATGAATGCCAGTCGTCGGGTTGCATGCAATTCGGTGACACACCTAACGGATTAAGCATTCCGCCTGGGGAGTACGGTCGCAAGATTAAAACTCAAAGGAATTGACGGGGGCCCGCACAAGCGGTGGAGCATGTGGTTTAATTCGAAGCAACGCGCAGAACCTTACCAACCCTTGACATCCCTGGACCGATCCGGAGACGGATCTTTCACTTCGGTGACCAGGTGACNNNGCTGCATGGCTGTCGTCAGCTCGTGTCGTGANNNGTTCGGTTAAN
>30-637238554_52-27_F_D07.ab1
NNNNNNNNNNNNGCNNNNNNATGCAGTCGAGCGAGACCTTCGGGTCTAGCGGCGGACGGGTGAGTAACGCGTGGGAACGTGCCCTTTGCTACGGAATAGTCCCGGGAAACTGGGTTTAATACCGTATGTGCCCTTCGGGGGAAAGATTTATCGGCAAAGGATCGGCCCGCGTTGGATTAGGTAGTTGGTGGGGTAATGGCCTACCAAGCCGACGATCCATAGCTGGTTTGAGAGGATGATCAGCCACACTGGGACTGAGACACGGCCCAGACTCCTACGGGAGGCAGCAGTGGGGAATCTTAGACAATGGGGGCAACCCTGATCTAGCCATGCCGCGTGAGTGATGAAGGCCTTAGGGTTGTAAAGCTCTTTCAGCTGGGAAGATAATGACGGTACCAGCAGAAGAAGCCCCGGCTAACTCCGTGCCAGCAGCCGCGGTAATACGGAGGGGGCTAGCGTTGTTCGGAATTACTGGGCGTAAAGCGCACGTAGGCGGACTGGAAAGTTGGGGGTGAAATCCCGGGGCTCAACCTCGGAACTGCCTTCAAAACTATCAGTCTGGAGTTCGAGAGAGGTGAGTGGAATACCGAGTGTAGAGGTGAAATTCGTAGATATTCGGTGGAACACCAGTGGCGAAGGCGGCTCACTGGCTCGATACTGACGCTGAGGTGCGAAAGCGTGGGGAGCAAACAGGATTAGATACCCTGGTAGTCCACGCCGTAAACGATGAATGCCAGTCGTCGGGTTGCATGCAATTCGGTGACACACCTAACGGATTAAGCATTCCGCCTGGGGAGTACGGTCGCAAGATTAAAACTCAAAGGAATTGACGGGGGCCCGCACAAGCGGTGGAGCATGTGGTTTAATTCGAAGCAACGCGCAGAACCTTACCAACCCTTGACATCCCTGGACCGATCCGGAGANGGATCTTTCACTTCGGTGACCAGGTGACAGGTGCTGCATGGCTGTCGTCAGCTCGTGTCGTGAGATGNTCGGTTAAGTCCGGCAACGANCG
>30-637238554_53-27_F_E07.ab1
NNNNNNNNGGNNNNNNNNNNCNTGCAAGTCGAGCGAGACCTTCGGGTCTAGCGGCGGACGGGTTAGTAACGCGTGGGAACGTGCCCTTTACTACGGAATAGTCCCGGGAAACTGGGTTTAATACCGTATACGCCCTTCGGGGGAAAGATTTATCGGTAAAGGATCGGCCCGCGTTAGATTAGATAGTTGGTGGGGTAATGGCCTACCAAGTCTACGATCTATAGCTGGTTTGAGAGGATGATCAGCAACACTGGGACTGAGACACGGCCCAGACTCCTACGGGAGGCAGCAGTGGGGAATCTTAGACAATGGGCGCAAGCCTGATCTAGCCATGCCGCGTGAGTGACGAAGGCCTTAGGGTCGTAAAGCTCTTTCGCCAGGGATGATAATGACAGTACCTGGTAAAGAAACCCCGGCTAACTCCGTGCCAGCAGCCGCGGTAATACGGAGGGGGTTAGCGTTGTTCGGAATTACTGGGCGTAAAGCGCACGTAGGCGGACTGGAAAGTTGGGGGTGAAATCCCGGGGCTCAACCTCGGAACTGCCTCCAAAACTACTAGTCTAGAGTTCGAGAGAGGTGAGTGGAATTCCGAGTGTAGAGGTGAAATTCGTAGATATTCGGAGGAACACCAGTGGCGAAGGCGGCTCACTGGCTCGATACTGACGCTGAGGTGCGAAAGTGTGGGGAGCAAACAGGATTAGATACCCTGGTAGTCCACACCGTAAACGATGAATGCCAGTCGTCGGCAAGCATGCTTGTCGGTGACACACCTAACGGATTAAGCATTCCGCCTGGGGAGTACGGTCGCAAGATTAAAACTCAAAGGAATTGACGGGGGCCCGCACAAGCGGTGGAGCATGTGGTTTAATTCGAAGCAACGCGCAGAACCTTACCAACCCTTGACATCCTGTGCTAACTCCAGAGATGGAGTGTTCCCTTCGGGGACGCAGTGACAGNNGCTGCATGGCTGTCGTCAGCTCGTGTCGNGANNNGNTCNGGTTAAGTCCGGCAACGANCGCNA
>30-637238554_54-27_F_F07.ab1
NNNNNNNNNNNNGNNACNCNTGCAGTCGAACGGTAACATAGAAAAGCTTGCTTTTCTGATGACGAGTGGCGCACGGGTGCGTAACGCGTATGCAATCTACCTTTTACAGGGGGATAGCCCAGAGAAATTTGGATTAATATCCCATAGTATCAAGAGTCGGCATCGGCATTTGATTAAAGATTTATCGGTAAAAGATGAGCATGCGTCCTATTAGCTAGATGGTGTGGTAACGGCACACCATGGCAACGATAGGTAGGGGCCCTGAGAGGGGGATCCCCCACACTGGTACTGAGACACGGACCAGACTCCTACGGGAGGCAGCAGTGAGGAATATTGGACAATGGGCGCAAGCCTGATCCAGCCATGCCGCGTGCAGGAAGACTGCCCTATGGGTTGTAAACTGCTTTTATACGGGAAGAAACACTCCCTCGTGAGGGAGCTTGACGGTACCGTAAGAATAAGGATCGGCTAACTCCGTGCCAGCAGCCGCGGTAATACGGAGGATCCAAGCGTTATCCGGAATCATTGGGTTTAAAGGGTCCGTAGGTGGATAATTAAGTCAGAGGTGAAATCCTGCAGCTCAACTGTAGAATTGCCTTTGATACTGGTTATCTTGAGTCATTATGAAGTGGTTAGAATATGTAGTGTAGCGGTGAAATGCATAGATATTACATAGAATACCAATTGCGAAGGCAGATCACTAATAATGTACTGACACTGATGGACGAAAGCGTGGGGAGCGAACAGGATTAGATACCCTGGTAGTCCACGCCGTAAACGATGGTCACTAGCTGTTCGGATTTCGGTCTGAGTGGCTAAGCGAAAGTGATAAGTGACCCACCTGGGGAGTACGTTCGCAAGAATGAAACTCAAAGGAATTGACGGGGGCCCGCACAAGCGGTGGAGCATGTGGTTTAATTCGATGATACGCGAGGAACCTTACCNNGCTTAAATGNAAGTTGCATGATTTAGAGATAGNTCTTTCTTCGGACTACTTACNANGTGCTN
>30-637238554_55-27_F_G07.ab1
NNNNNNNNNNGNNANNCNTGCAAGTCGAGCGCACTCTTCGGAGTGAGCGGCGGACGGGTTAGTAACGCGTGGGAACGTGCCCAGATCTAAGGAATAGCCACTGGAAACGGTGAGTAATACCTTATACGCCCTTCGGGGGAAAGATTTATCGGATTTGGATCGGCCCGCGTTAGATTAGGTAGTTGGTGGGGTAATGGCCTACCAAGCCTACGATCTATAGCTGGTTTTAGAGGATGATCAGCAACACTGGGACTGAGACACGGCCCAGACTCCTACGGGAGGCAGCAGTGGGGAATCTTGGACAATGGGCGCAAGCCTGATCCAGCCATGCCGCGTGAGTGATGAAGGCCCTAGGGTCGTAAAGCTCTTTCGCCAGGGATGATAATGACAGTACCTGGTAAAGAAACCCCGGCTAACTCCGTGCCAGCAGCCGCGGTAATACGGAGGGGGTTAGCGTTGTTCGGAATTACTGGGCGTAAAGCGCGCGTAGGCGGACTGGAAAGTTGGGGGTGAAATCCCGGGGCTCAACCCCGGAACTGCCTCCAAAACTCCCAGTCTTGAGTTCGAGAGAGGTGAGTGGAATTCCGAGTGTAGAGGTGAAATTCGTAGATATTCGGAGGAACACCAGTGGCGAAGGCGGCTCACTGGCTCGATACTGACGCTGAGGTGCGAAAGTGTGGGGAGCAAACAGGATTAGATACCCTGGTAGTCCACACCGTAAACGATGAATGCCAGTCGTCGGGTAGCATGCTATTCGGTGACACACCTAACGGATTAAGCATTCCGCCTGGGGAGTACGGTCGCAAGATTAAAACTCAAAGGAATTGACGGGGGCCCGCACAAGCGGTGGAGCATGTGGTTTAATTCGAAGCAACGCGCAGAACCTTACCAACCCTTGACATCCTCGNACCGGCCCANAGATGGGTCTTTCACTTCGGTGACCGAGTGACAGGTGCTGCATGGCTGTCGTCAGCTCGTGTCGTGA
>30-637238554_58-27_F_B08.ab1
NNNNNNNNNNNGNNNNNNCNTGCANGTCGAGCGAGANCTTCGGGTCTAGCGGCGGACGGGTGAGTAACGCGTGGGAACGTGCCCTTTGCTACGGAATAGTCCCGGGAAACTGGGTTTAATACCGTATGTGCCCTTCGGGGGAAAGATTTATCGGCAAAGGATCGGCCCGCGTTGGATTAGGTAGTTGGTGGGGTAATGGCCTACCAAGCCGACGATCCATAGCTGGTTTGAGAGGATGATCAGCCACACTGGGACTGAGACACGGCCCAGACTCCTACGGGAGGCAGCAGTGGGGAATCTTAGACAATGGGGGCAACCCTGATCTAGCCATGCCGCGTGAGTGATGAAGGCCTTAGGGTTGTAAAGCTCTTTCAGCTGGGAAGATAATGACGGTACCAGCAGAAGAAGCCCCGGCTAACTCCGTGCCAGCAGCCGCGGTAATACGGAGGGGGCTAGCGTTGTTCGGAATTACTGGGCGTAAAGCGCACGTAGGCGGACTGGAAAGTTGGGGGTGAAATCCCGGGGCTCAACCTCGGAACTGCCTTCAAAACTATCAGTCTGGAGTTCGAGAGAGGTGAGTGGAATACCGAGTGTAGAGGTGAAATTCGTAGATATTCGGTGGAACACCAGTGGCGAAGGCGGCTCACTGGCTCGATACTGACGCTGAGGTGCGAAAGCGTGGGGAGCAAACAGGATTAGATACCCTGGTAGTCCACGCCGTAAACGATGAATGCCAGTCGTCGGGTTGCATGCAATTCGGTGACACACCTAACGGATTAAGCATTCCGCCTGGGGAGTACGGTCGCAAGATTAAAACTCAAAGGAATTGANGGGGCCCGCACAAGCGGTGGAGCATGTGGTTTAATTCGAAGCAACGCGCAGAACCTTACCAACCCTTGACATCCCTGGACCGATCCGGAGACGGATCTTTCACTTCGGTGACCAGGTGACNGGNGCTGCATGGCTGTCGTCAGCTCGTGTCGTGNNNANNGNTCGGN
>30-637238554_60-27_F_D08.ab1
NNNNNNNNNNNNGNNTACNCNTGCAAGTCGAGCGCACTCTTCGGAGTGAGCGGCGGACGGGTTAGTAACGCGTGGGAACGTGCCCAGATCTAAGGAATAGCCACTGGAAACGGTGAGTAATACCTTATACGCCCTTCGGGGGAAAGATTTATCGGATTTGGATCGGCCCGCGTTAGATTAGGTAGTTGGTGGGGTAATGGCCTACCAAGCCTACGATCTATAGCTGGTTTTAGAGGATGATCAGCAACACTGGGACTGAGACACGGCCCAGACTCCTACGGGAGGCAGCAGTGGGGAATCTTGGACAATGGGCGCAAGCCTGATCCAGCCATGCCGCGTGAGTGATGAAGGCCCTAGGGTCGTAAAGCTCTTTCGCCAGGGATGATAATGACAGTACCTGGTAAAGAAACCCCGGCTAACTCCGTGCCAGCAGCCGCGGTAATACGGAGGGGGTTAGCGTTGTTCGGAATTACTGGGCGTAAAGCGCGCGTAGGCGGACTGGAAAGTTGGGGGTGAAATCCCGGGGCTCAACCCCGGAACTGCCTCCAAAACTCCCAGTCTTGAGTTCGAGAGAGGTGAGTGGAATTCCGAGTGTAGAGGTGAAATTCGTAGATATTCGGAGGAACACCAGTGGCGAAGGCGGCTCACTGGCTCGATACTGACGCTGAGGTGCGAAAGTGTGGGGAGCAAACAGGATTAGATACCCTGGTAGTCCACACCGTAAACGATGAATGCCAGTCGTCGGGTAGCATGCTATTCGGTGACACACCTAACGGATTAAGCATTCCGCCTGGGGAGTACGGTCGCAAGATTAAAACTCAAAGGAATTGACGGGGGCCCGCACAAGCGGTGGAGCATGTGGTTTAATTCGAAGCAACGCGCAGAACCTTACCAACCCTTGACATCCTCGGACCGGNCCAGAGATGGGTCTTTCACTTCGGTGACCGAGTGACAGGTGCTGCATGGCTGTCGTCAGCTCGTGTCGTGAGANGNTCCGGTTAAGTCCGGCAACGAGCNCAACCN
>30-637238554_61-27_F_E08.ab1
NNNNNNNNNNNNNNNNNNNTGCAAGTCGAGNGANACCTTCTGGTCTTTGGTCGATGGGGTGAATAGCGCATGGGAACCTGCCCTTTGCTACAATCTACCCCCGGGAAACTGGGTTTAATACCAAATGTGCCCTTCACGGGAAAAATTNATCGGGTGGGATCGNCCCGCGTTGGATAATGTTTGTGGCGGGATAATGGTCTACCCTATCAACTATCCGGTNCTGGTTTGANAGGATGATCNGCCNCACTGGGACTGANCTGAGACCATNNTCCTNCGGGAGGCACTGNGGGGAATCTTNNCTCTGGGGGCAACCCTGATCTAGGAATGCCGCGTGAGTGATGANGGCCTTANGGTTGTATGCCTCTTTCAGCTGGACTGATCTTGACGGTGCCANCTGATTATACCCCGGCTAACTCCGTGCCCCAGCCGCACCTTTACGGANGGNGCTAGCGTTGTTCGGAATTACTGGGCGTAAAGCGCACGTAGGCGGACTGGAAAGTTGGGGGTGAAATCCCGGGGCTCNNCCTCGGAACTGCCTTCNNAACTATTAANTCNGNAGTTCNATAGANGTGATTGGAATACCGANTGNNTANGTGANNNNCNTNANATNTTCNNTGGAACACCANNGNNNATNGCGGNTNNCTGGCTCNATACTGACGCTNNNGNGNAAAATCCTGANNANNNNNCNNGATTACATACCCTGTNCTGCCACTCCTNNAACGATGAATGCCNGTCGTCNGGNNNCATGATATTCNGGTGACNCCCCTANCNGATTAAGCNTTCCGCCTNNNNAGTACNGNCNCAGANTCTAANTCAAAGGAATNGACGGCCNNCCGCNCGAGCNNTGGAGCATGTGNNNTAATTCNANGCANCGCGCNNNNCCTTCNCAACCCNTTGACATNNCTGGACNNATCCGGAGACNGATCTTTCANCTTNNGCTGACCNTGNGACGNGTGCTGCNTGGNTGTCATCANCTCTTNTCNNGANATGTTNNGNNNAGGTNCTGCNNNN
>30-637238554_62-27_F_F08.ab1
NNNNNNNNNNNNNNNTAANNCNTGCNAGTCGAGGGGCAGCGAATCTAGCTTGCTAGATGTCGGCGACCGGCGAACGGGTGCGTAACGCGTATAGAATCTGCCTTGTACAGGAGGATAGCCTTTAGAAATGAAGATTAATACTCCATAATGTTTAGAGGTGGCATCATTTTTAAATTAAAGATTTATTGGTACAAGATGACTATGCGTCCTATTAGCTAGATGGTAAGGTAACGGCTTACCATGGCAACGATAGGTAGGGGGTCTGAGAGGATTATCCCCCACACTGGTACTGAGACACGGACCAGACTCCTACGGGAGGCAGCAGTGAGGAATATTGGTCAATGGAGGCAACTCTGAACCAGCCATGCCGCGTGCAGGAAGACTGCCCTATGGGTTGTAAACTGCTTTTATACAGGAAGAAACAGTCGTACGTGTACGACCTTGACGGTACTGTAAGAATAAGCACCGGCTAACTCCGTGCCAGCAGCCGCGGTAATACGGAGGGTGCAAGCGTTATCCGGAATCATTGGGTTTAAAGGGTCCGCAGGCGGTCAATTAAGTCAGAGGTGAAATCCCATAGCTTAACTATGGAACTGCCTTTGATACTGGTTGACTTGAGTTATACGGAAGTAGATAGAATAAGTAGTGTAGCGGTGAAATGCATAGATATTACTTAGAATACCGATTGCGAAGGCAGTCTACTACGTATATACTGACGCTCATGGACGNNGCGTGGGGAGCGAACAGGATTAGATACCCTGGTAGTCCACGCCGTAAACGATGGACACTAGTTGTTGGGATTTGTCTCAGTGACTAAGCGAAAGTGATAAGTGTCCCACCTGGGGGAGTACGATCGCAAGATTGAAACTCAAAGGAATTGACGGGGGCCCGCACAAGCGGTGGAGCATGTGGTTTAATTCGATGATACGCGAGGAACCTTACCNGGNTTAAATGTAGAGTGACNGGGTAGAGATACCTTTTTCTTCGGACACTTTACAAGGNGCT
>30-637238554_63-27_F_G08.ab1
TNNNNNNNNNNNNNNNCNGNNNATGNNANTCGAGNNAGNNNNNCGAGTCTATCGGCGGACGGGTGAGTAACGCGTGGGAACGTGCCCTTCTCTGCATGATATCCACTGGAAACGGTGAGTAATACTGCTTACGCCCTTCGGGGGAAAGATTTATCGGAGAAGGATCGGCCCGCGTTAGATTATGTAGTTGGTGGGGTAATGGCCTACCAAGCCTACGATCTATAGCTGGTTTGAGAGGATGATCAGCCACACTGGGACTGAGACACGGCCCAGACTCCTACGGGAGGCAGCAGTGGGGAATCTTANACAATGGGGGCAACCCTGATCTAGCCATGCCGCGTGAGTGATGAAGGCCTTAGGGTCGTAAAGCTCTTTCGCTGGGGAAGATAATGACGGTACCCATTAAAGAAACCCCGGATAACTCCGTGCCAGCAGCCGCGGTAATACGGAGGGGGTTAGCGTTGTTCGGAATTACTGGGCGTAAAGCGCGCGTAGGCGGATCAGAAAGTTGGGGGTGAAATCCCGGGGCTCAACCTCGGAACTGCCTCCAAAACTCCTGGTCTTGAGTTCNAGAGAGGTGAGTGGAACTCCGAGTGTAGAGGTGAAATTCGTATATATTCGGAAGAACACCAGTGGCGAAGGCGGCTCACTGGCTCGATACTGACNCTGAGGNGCGAAAGTGTGGGGAGCAAACAGGATTANATACCCTGGTANNNCNCACCGTAAACGATGAATGCCAGTCGTCGGGTANCATGCTATTCGGTGACACACCTAACGGATTAAGCATTCCNNCTGGGGGAGTACGGGCGCAAGATTAAAACTCAAAGGAATTGACGGGGGGCCCGCACNAGCGGTGGANCNTGTGNGTTTAATTCNAAGCNACGCGCAGAANCTTACCNANCCTTGACATCNNCNGCTNCATCCAGANATGGAATGGTCCCNTCGGGGAANTGAGTNGACGGTGCTGCATGGNTGTCGCCAGCNCNTGNCNNGANAN
>30-637238554_65-27_F_A09.ab1
NNNNNNNNNNNGCTTACNCNTGCAAGTCGAGCGAGACCTTCGGGTCTAGCGGCGGACGGGTGAGTAACGCGTGGGAACGTGCCCTTTGCTACGGAATAGTCCCGGGAAACTGGGTTTAATACCGTATGTGCCCTTCGGGGGAAAGATTTATCGGCAAAGGATCGGCCCGCGTTGGATTAGGTAGTTGGTGGGGTAATGGCCTACCAAGCCGACGATCCATAGCTGGTTTGAGAGGATGATCAGCCACACTGGGACTGAGACACGGCCCAGACTCCTACGGGAGGCAGCAGTGGGGAATCTTAGACAATGGGGGCAACCCTGATCTAGCCATGCCGCGTGAGTGATGAAGGCCTTAGGGTTGTAAAGCTCTTTCAGCTGGGAAGATAATGACGGTACCAGCAGAAGAAGCCCCGGCTAACTCCGTGCCAGCAGCCGCGGTAATACGGAGGGGGCTAGCGTTGTTCGGAATTACTGGGCGTAAAGCGCACGTAGGCGGACTGGAAAGTTGGGGGTGAAATCCCGGGGCTCAACCTCGGAACTGCCTTCAAAACTATCAGTCTGGAGTTCGAGAGAGGTGAGTGGAATACCGAGTGTAGAGGTGAAATTCGTAGATATTCGGTGGAACACCAGTGGCGAAGGCGGCTCACTGGCTCGATACTGACGCTGAGGTGCGAAAGCGTGGGGAGCAAACAGGATTAGATACCCTGGTAGTCCACGCCGTAAACGATGAATGCCAGTCGTCGGGTTGCATGCAATTCGGTGACACACCTAACGGATTAAGCATTCCGCCTGGGGAGTACGGTCGCAAGATTAAAACTCAAAGGAATTGACGGGGGCCCGCACAAGCGGTGGAGCATGTGGTTTAATTCGAAGCAACGCGCAGAACCTTACCAACCCTTGACATCCCTGGACCGATCCGGAGACGGATCTTTCACTTCGGTGACCAGGTGACAGGTGCTGCATGGCTGTCGTCAGCTCGTGTCGTGAGANGTTCGGTTAAGTCCGGCAACNA
>30-637238554_66-27_F_B09.ab1
NNNNNNNNGGNNGNNNNNCNTGCAGTCGAACGGTAACATAGAAAAGCTTGCTTTTCTGATGACGAGTGGCGCACGGGTGCGTAACGCGTATGCAATCTACCTTTTACAGGGGGATAGCCCAGAGAAATTTGGATTAATATCCCATAGTATCAAGAGTCGGCATCGGCATTTGATTAAAGATTTATCGGTAAAAGATGAGCATGCGTCCTATTAGCTAGATGGTGTGGTAACGGCACACCATGGCAACGATAGGTAGGGGCCCTGAGAGGGGGATCCCCCACACTGGTACTGAGACACGGACCAGACTCCTACGGGAGGCAGCAGTGAGGAATATTGGACAATGGGCGCAAGCCTGATCCAGCCATGCCGCGTGCAGGAAGACTGCCCTATGGGTTGTAAACTGCTTTTATACGGGAAGAAACACTCCCTCGTGAGGGAGCTTGACGGTACCGTAAGAATAAGGATCGGCTAACTCCGTGCCAGCAGCCGCGGTAATACGGAGGATCCAAGCGTTATCCGGAATCATTGGGTTTAAAGGGTCCGTAGGTGGATAATTAAGTCAGAGGTGAAATCCTGCAGCTCAACTGTAGAATTGCCTTTGATACTGGTTATCTTGAGTCATTATGAAGTGGTTAGAATATGTAGTGTAGCGGTGAAATGCATAGATATTACATAGAATACCAATTGCGAAGGCAGATCACTAATAATGTACTGACACTGATGGACGAAAGCGTGGGGAGCGAACAGGATTAGATACCCTGGTAGTCCACGCCGTAAACGATGGTCACTAGCTGTTCGGATTTCGGTCTGAGTGGCTAAGCGAAAGTGATAAGTGACCCACCTGGGGAGTACGTTCGCAAGAATGAAACTCAAAGGAATTGACGGGGGCCCGCACAAGCGGTGGAGCATGTGGTTTAATTCGATGATACGCGAGGAACCTTACCNGGCTTAAATGTAAGTTGCATGATTTAGAGATAGATCTTTCTTCGNACTACTTACNNNGCTGCATGGNNTCGTCAGCTCGTGCCGTGAGNGTCAGGNNA
>30-637238554_67-27_F_C09.ab1
NNNNNNNNNGNNNNNNTANNCATGCANGTCGAGCGAGANCTTCGGGTCTAGCGGCGGACGGGTGAGTAACGCGTGGGAACGTGCCCTTCTCTGCAGGATAGCCACTGGAAACGGTGAGTAATACTGCATACGCCCTTCGGGGGAAAGATTTATCGGAGAAGGATCGGCCCGCGTTAGATTAGGTAGTTGGTGGGGTAATGGCCTACCAAGCCTACGATCTATAGCTGGTTTGAGAGGATGATCAGCCACACTGGGACTGAGACACGGCCCAGACTCCTACGGGAGGCAGCAGTGGGGAATCTTAGACAATGGGGGCAACCCTGATCTAGCCATGCCGCGTGAGTGATGAAGGCCTTAGGGTCGTAAAGCTCTTTCGCTGGGGAAGATAATGACGGTACCCAGTAAAGAAACCCCGGCTAACTCCGTGCCAGCAGCCGCGGTAATACGGAGGGGGTTAGCGTTGTTCGGAATTACTGGGCGTAAAGCGCGCGTAGGCGGATCAGAAAGTTGGGGGTGAAATCCCGGGGCTCAACCTCGGAACTGCCTCCAAAACTCCTGGTCTTGAGTTCGAGAGAGGTGAGTGGAACTCCGAGTGTAGAGGTGAAATTCGTAGATATTCGGAAGAACACCAGTGGCGAAGGCGGCTCACTGGCTCGATACTGACGCTGAGGTGCGAAAGTGTGGGGAGCAAACAGGATTAGATACCCTGGTAGTCCACACCGTAAACGATGAATGCCAGTCGTCGGGTAGCATGCTATTCGGTGACACACCTAACGGATTAAGCATTCCGCCTGGGGAGTACGGTCGCAAGATTAAAACTCAAAGGAATTGACGGGGGCCCGCACAAGCGGTGGAGCATGTGGTTTAATTCGAAGCAACGCGCAGAACCTTACCAACCCTTGACATCCTCAGCTACATCCAGAGATGGATGGNTCCCTTCGGGGACTGAGTGACNNNNGCTGCATGGCTGTCGTCAGCTCGTGTCNTGAGNN
>30-637238554_68-27_F_D09.ab1
NNNNNNNNNNNNNNNNNNNNCNTGCAAGTCGAGCGCACTCTTCGGAGTGAGCGGCGGACGGGTTAGTAACGCGTGGGAACGTGCCCAGATCTAAGGAATAGCCACTGGAAACGGTGAGTAATACCTTATACGCCCTTCGGGGGAAAGATTTATCGGATTTGGATCGGCCCGCGTTAGATTAGGTAGTTGGTGGGGTAATGGCCTACCAAGCCTACGATCTATAGCTGGTTTTAGAGGATGATCAGCAACACTGGGACTGAGACACGGCCCAGACTCCTACGGGAGGCAGCAGTGGGGAATCTTGGACAATGGGCGCAAGCCTGATCCAGCCATGCCGCGTGAGTGATGAAGGCCCTAGGGTCGTAAAGCTCTTTCGCCAGGGATGATAATGACAGTACCTGGTAAAGAAACCCCGGCTAACTCCGTGCCAGCAGCCGCGGTAATACGGAGGGGGTTAGCGTTGTTCGGAATTACTGGGCGTAAAGCGCGCGTAGGCGGACTGGAAAGTTGGGGGTGAAATCCCGGGGCTCAACCCCGGAACTGCCTCCAAAACTCCCAGTCTTGAGTTCGAGAGAGGTGAGTGGAATTCCGAGTGTAGAGGTGAAATTCGTAGATATTCGGAGGAACACCAGTGGCGAAGGCGGCTCACTGGCTCGATACTGACGCTGAGGTGCGAAAGTGTGGGGAGCAAACAGGATTAGATACCCTGGTAGTCCACACCGTAAACGATGAATGCCAGTCGTCGGGTAGCATGCTATTCGGTGACACACCTAACGGATTAAGCATTCCGCCTGGGGAGTACGGTCGCAAGATTAAAACTCAAAGGAATTGACGGGGGCCCGCACAAGCGGTGGAGCATGTGGTTTAATTCGAAGCAACGCGCAGAACCTTACCAACCCTTGACATCCTCGGACCGGCCCAGAGATGGGTCTTTCACTTCGGTGACCGAGTGACAGGTGCTGCATGGCTGTCGTCAGCTCGTGTCGTGAGANNNTC
>30-637238554_69-27_F_E09.ab1
NNNNNNNNNNNNNGNNANNCNTGCAGTCGAACGGTAACATAGAAAAGCTTGCTTTTCTGATGACGAGTGGCGCACGGGTGCGTAACGCGTATGCAATCTACCTTTTACAGGGGGATAGCCCAGAGAAATTTGGATTAATATCCCATAGTATCAAGAGTCGGCATCGGCATTTGATTAAAGATTTATCGGTAAAAGATGAGCATGCGTCCTATTAGCTAGATGGTGTGGTAACGGCACACCATGGCAACGATAGGTAGGGGCCCTGAGAGGGGGATCCCCCACACTGGTACTGAGACACGGACCAGACTCCTACGGGAGGCAGCAGTGAGGAATATTGGACAATGGGCGCAAGCCTGATCCAGCCATGCCGCGTGCAGGAAGACTGCCCTATGGGTTGTAAACTGCTTTTATACGGGAAGAAACACTCCCTCGTGAGGGAGCTTGACGGTACCGTAAGAATAAGGATCGGCTAACTCCGTGCCAGCAGCCGCGGTAATACGGAGGATCCAAGCGTTATCCGGAATCATTGGGTTTAAAGGGTCCGTAGGTGGATAATTAAGTCAGAGGTGAAATCCTGCAGCTCAACTGTAGAATTGCCTTTGATACTGGTTATCTTGAGTCATTATGAAGTGGTTAGAATATGTAGTGTAGCGGTGAAATGCATAGATATTACATAGAATACCAATTGCGAAGGCAGATCACTAATAATGTACTGACACTGATGGACGAAAGCGTGGGGAGCGAACAGGATTAGATACCCTGGTAGTCCACGCCGTAAACGATGGTCACTAGCTGTTCGGATTTCGGTCTGAGTGGCTAAGCGAAAGTGATAAGTGACCCACCTGGGGAGTACGTTCGCAAGAATGAAACTCAAAGGAATTGACGGGGGCCCGCACAAGCGGTGGAGCATGTGGTTTAATTCGATGATACGCGAGGAACCTTACCNGGNTTAAATGTAAGTTGCATGATTTAGAGATAGATCTTTCTTCGGACTACTTACNNNN
>30-637238554_70-27_F_F09.ab1
NNNNNNNGGNNNNNNACNNTGCAAGTCNNNNGGTGAAGCAGAGCTTGCTCTGTGGATCAGTGGCGAACGGGTGAGTAACACGTGAGCAACCTGCCCTGGACTCTGGGATAAGCGCTGGAAACGGCGTCTAATACTGGATATGAGATGCGATCGCATGGTCGTGTTTGGAAAGATTTTTCGGTCTGGGATGGGCTCGCGGCCTATCAGCTTGTTGGTGAGGTAATGGCTCACCAAGGCGTCGACGGGTAGCCGGCCTGAGAGGGTGACCGGCCACACTGGGACTGAGACACGGCCCAGACTCCTACGGGAGGCAGCAGTGGGGAATATTGCACAATGGGCGCAAGCCTGATGCAGCAACGCCGCGTGAGGGATGACGGCCTTCGGGTTGTAAACCTCTTTTGGTAGGGAAGAAGCCTTCGGGTGACGGTACCTGCAGAAAAAGCGCCGGCTAACTACGTGCCAGCAGCCGCGGTAATACGTAGGGCGCAAGCGTTATCCGGAATTATTGGGCGTAAAGAGCTCGTAGGCGGTCTGTCGCGTCTGCTGTGAAATCCCGAGGCTCAACCTCGGGCTTGCAGTGGGTACGGGCAGACTAGAGTGCGGTAGGGGAGATTGGAATTCCTGGTGTAGCGGTGGAATGCGCAGATATCAGGAGGAACACCGATGGCGAAGGCAGATCTCTGGGCCGTTACTGACGCTGAGGAGCGAAAGGGTGGGGAGCAAACAGGCTTAGATACCCTGGTAGTCCACCCCGTAAACGTTGGGAACTAGTTGTGGGGTCCTTTCCACGGATTCCGTGACGTAGCTAACGCATTAAGTTCCCCGCCTGGGGAGTACGGCCGCANGGCTAAAACTCAAAGGAATTGACGGGGACCCGCACAAGCGGCGGAGCATGCGGATTAATTCGATGCAACGCGAAGAACCTTACCAAGGCTTGACNTACACCAGAACGGGCCAGAAATGGTCNACTCTTTGGACACTGGTGAACAGGTGGNGCATGG
>30-637238554_71-27_F_G09.ab1
NNNNNNNNNNNNNGGNCNNNNNNCNTGNNNNTCNNNNNNACGNNTCGNAGTGAGCGGCGGACGGGTTAGTAACGCGTGGGAACGTGCCCAGATCTAAGGAATAGCCACTGGAAACGGTGAGTAATACCTTATACGCCCTTCGGGGGAAAGATTTATCGGATTTGGATCGGCCCGCGTTAGATTAGGTAGTTGGTGGGGTAATGGCCTACCAAGCCTACGATCTATAGCTGGTTTTAGAGGATGATCAGCAACACTGGGACTGAGACACGGCCCAGACTCCTACGGGAGGCAGCAGTGGGGAATCTTGGACAATGGGCGCAAGCCTGATCCAGCCATGCCGCGTGAGTGATGAAGGCCCTAGGGTCGTAAAGCTCTTTCGCCAGGGATGATAATGACAGTACCTGGTAAAGAAACCCCGGCTAACTCCGTGCCAGCAGCCGCGGTAATACGGAGGGGGTTAGCGTTGTTCGGAATTACTGGGCGTAAAGCGCGCGTAGGCGGACTGGAAAGTTGGGGGTGAAATCCCGGGGCTCAACCCCGGAACTGCCTCCAAAACTCCCAGTCTTGAGTTCGAGAGAGGTGAGTGGAATTCCGAGTGTAGAGGTGAAATTCGTAGATATTCGGAGGAACACCAGTGGCGAAGGCGGCTCACTGGCTCGATACTGACGCTGAGGTGCGAAAGTGTGGGGAGCAAACAGGATTAGATACCCTGGTAGTCCACACCGTAAACGATGAATGCCAGTCGTCGGGTAGCATGCTATTCGGTGACACACCTAACGGATTAAGCATTCCGCCTGGGGAGTACGGTCGCNAGATTAAAACTCAAAGGAATTGACGGGGGNCCGCACAAGCGGGNGNANCATGTGGTTAATTCNAAGCACGCGCANAACCTTACCAACCCTTGNCATCCTCGGACCNGNCCNNAGATGGGTNNTTCNCTTCNGTGACCGAGTGANNGGTGCTGCATGGCTGTCGTCAGCTC
>30-637238554_72-27_F_H09.ab1
NNNNNNNNNNNNNNNNNNNNNGNNNNTCGTNCAGAGNTACCGAGTCTAGCGGCGGACGGGTGAGTAACGCGTGGGAACGTGCCCTTCTCTGCAGGATAGCCACTGGAAACGGTGAGTAATACTGCATACGCCCTTCGGGGGAAAGATTTATCGGAGAAGGATCGGCCCGCGTTAGATTAGGTAGTTGGTGGGGTAATGGCCTACCAAGCCTACGATCTATAGCTGGTTTGAGAGGATGATCAGCCACACTGGGACTGAGACACGGCCCAAACTCCTACGGGAGGCAGCAGTGGGGAATCTTAGACAATGGGGGCAACCCTGATCTAGCCATGCCGCGTGAGTGATGAAGGCCTTAGGGTCGTAAAGCTCTTTCGCTGGGGAAGATAATGACGGTACCCAGTAAAGAAACCCCGGCTAACTCCGTGCCAGCAGCCGCGGTAATACGGAGGGGGTTAGCGTTGTTCGGAATTACTGGGCGTAAAGCGCGCGTAGGCGGATCAGAAAGTTGGGGGTGAAATCCCGGGGCTCAACCTCGGAACTGCCTCCAAAACTCCTGGTCTTGAGTTCGAGAGAGGTGAGTGGAACTCCGAGTGTAGAGGTGAAATTCNTAGATATTCGGAAGAACACCAGTGGCGAAGGCGGCTCACTGGCTCGATACTGACGCTGANGTGNGANNGTGTGGGGAGCAAACAGGATTAGATACCCTGGTAGTCCNCACCGTAAACGATGAATGCCAGTCGTCGGGTAGCATGCTATTCGGNGACACACCCTANCGGATTAAGCATTTCCGCCTGGGGAGTACNGTCGCAANATTANAACTCANGGAATTGACGGGGGCCCGCNCAAGCGGTGGNAGCATGTGGTTTTATTCCGANCNACNCGCNGAACCTTACCCACCCCTTGANCTCCTCNCNACTCCAAANANGGGANGGTTTCTCTTCNGGGNATTGAANTGANNGGNGTTGCNTG
>30-637238554_73-27_F_A10.ab1
NNNNNNNNNNNNNNNNTNNNNCNTGCAGTCGNNCNNNNNACATCNGAAAGCTTGCTTTTCTGATGACGAGTGGCGCACGGGTGCGTAACGCGTATGCAATCTACCTTTTACAGGGGGATAGCCCAGAGAAATTTGGATTAATATCCCATAGTATCAAGAGTCGGCATCGGCATTTGATTAAAGATTTATCGGTAAAAGATGAGCATGCGTCCTATTAGCTAGATGGTGTGGTAACGGCACACCATGGCAACGATAGGTAGGGGCCCTGAGAGGGGGATCCCCCACACTGGTACTGAGACACGGACCAGACTCCTACGGGAGGCAGCAGTGAGGAATATTGGACAATGGGCGTAAGCCTGATCCAGCCATGCCGCGTGCAGGAAGACTGCCCTATGGGTTGTAAACTGCTTTTATACGGGAAGAAACACTCCCTCGTGAGGGAGCTTGACGGTACCGTAAGAATAAGGATCGGCTAACTCCGTGCCAGCAGCCGCGGTAATACGGAGGATCCAAGCGTTATCCGGAATCATTGGGTTTAAAGGGTCCGTAGGTGGATAATTAAGTCAGAGGTGAAATCCTGCAGCTCAACTGTAGAATTGCCTTTGATACTGGTTATCTTGAGTCATTATGAAGTGGTTAGAATATGTAGTGTAGCGGTGAAATGCATAGATATTACATAGAATACCAATTGCGAAGGCAGATCACTAATAATGTACTGACACTGATGGACGAAAGCGTGGGGAGCGAACAGGATTAGATACCCTGGTAGTCCACGCCGTAAACGATGGTCACTAGCTGTTCGGATTTCGGTCTGAGTGGCTAAGCGAAAGTGATAAGTGACCCACCTGGGGAGTACGTTCGCAAGAATGAAACTCAAAGGAATTGACGGGGGCCCGCACAAGCGGTGGAGCATGTGGTTTAATTCGATGATACGCGAGGAACCTTACCNGGGCTTAAATG
>30-637238554_74-27_F_B10.ab1
NNNNNNNNNNGNNACNCNTGCAGTCGAACGGTAACATAGAAAAGCTTGCTTTTCTGATGACGAGTGGCGCACGGGTGCGTAACGCGTATGCAATCTACCTTTTACAGGGGGATAGCCCAGAGAAATTTGGATTAATATCCCATAGTATCAAGAGTCGGCATCGGCATTTGATTAAAGATTTATCGGTAAAAGATGAGCATGCGTCCTATTAGCTAGATGGTGTGGTAACGGCACACCATGGCAACGATAGGTAGGGGCCCTGAGAGGGGGATCCCCCACACTGGTACTGAGACACGGACCAGACTCCTACGGGAGGCAGCAGTGAGGAATATTGGACAATGGGCGTAAGCCTGATCCAGCCATGCCGCGTGCAGGAAGACTGCCCTATGGGTTGTAAACTGCTTTTATACGGGAAGAAACACTCCCTCGTGAGGGAGCTTGACGGTACCGTAAGAATAAGGATCGGCTAACTCCGTGCCAGCAGCCGCGGTAATACGGAGGATCCAAGCGTTATCCGGAATCATTGGGTTTAAAGGGTCCGTAGGTGGATAATTAAGTCAGAGGTGAAATCCTGCAGCTCAACTGTAGAATTGCCTTTGATACTGGTTATCTTGAGTCATTATGAAGTGGTTAGAATATGTAGTGTAGCGGTGAAATGCATAGATATTACATAGAATACCAATTGCGAAGGCAGATCACTAATAATGTACTGACACTGATGGACGAAAGCGTGGGGAGCGAACAGGATTAGATACCCTGGTAGTCCACGCCGTAAACGATGGTCACTAGCTGTTCGGATTTCGGTCTGAGTGGCTAAGCGAAAGTGATAAGTGACCCACCTGGGGAGTACGTTCGCAAGAATGAAACTCAAAGGAATTGACGGGGGCCCGCACAAGCGGTGGAGCATGTGGTTTAATTCGATGATACGCGAGGAACCTTACCAGGGCTTAAATGTAAGTTGCATGATTTAGA
>30-637238554_75-27_F_C10.ab1
NNNNNNNNNNGNNACNCNTGCAGTCGAACGGTAACATAGAAAAGCTTGCTTTTCTGATGACGAGTGGCGCACGGGTGCGTAACGCGTATGCAATCTACCTTTTACAGGGGGATAGCCCAGAGAAATTTGGATTAATATCCCATAGTATCAAGAGTCGGCATCGGCATTTGATTAAAGATTTATCGGTAAAAGATGAGCATGCGTCCTATTAGCTAGATGGTGTGGTAACGGCACACCATGGCAACGATAGGTAGGGGCCCTGAGAGGGGGATCCCCCACACTGGTACTGAGACACGGACCAGACTCCTACGGGAGGCAGCAGTGAGGAATATTGGACAATGGGCGCAAGCCTGATCCAGCCATGCCGCGTGCAGGAAGACTGCCCTATGGGTTGTAAACTGCTTTTATACGGGAAGAAACACTCCCTCGTGAGGGAGCTTGACGGTACCGTAAGAATAAGGATCGGCTAACTCCGTGCCAGCAGCCGCGGTAATACGGAGGATCCAAGCGTTATCCGGAATCATTGGGTTTAAAGGGTCCGTAGGTGGATAATTAAGTCAGAGGTGAAATCCTGCAGCTCAACTGTAGAATTGCCTTTGATACTGGTTATCTTGAGTCATTATGAAGTGGTTAGAATATGTAGTGTAGCGGTGAAATGCATAGATATTACATAGAATACCAATTGCGAAGGCAGATCACTAATAATGTACTGACACTGATGGACGAAAGCGTGGGGAGCGAACAGGATTAGATACCCTGGTAGTCCACGCCGTAAACGATGGTCACTAGCTGTTCGGATTTCGGTCTGAGTGGCTAAGCGAAAGTGATAAGTGACCCACCTGGGGAGTACGTTCGCAAGAATGAAACTCAAAGGAATTGACGGGGGCCCGCACAAGCGGTGGAGCATGTGGTTTAATTCGATGATACGCGAGGAACCTTACCNGGCTTAAATGTAAGTTGCATGATTTAGAGATAGATCTTTCNN
>30-637238554_76-27_F_D10.ab1
NNNNNNNNNNNNNGNNANNCNTGCAGTCGAGCGCACTCTTCGGAGTGAGCGGCGGACGGGTTAGTAACGCGTGGGAACGTGCCCAGATCTAAGGAATAGCCACTGGAAACGGTGAGTAATACCTTATACGCCCTTCGGGGGAAAGATTTATCGGATTTGGATCGGCCCGCGTTAGATTAGGTAGTTGGTGGGGTAATGGCCTACCAAGCCTACGATCTATAGCTGGTTTTAGAGGATGATCAGCAACACTGGGACTGAGACACGGCCCAGACTCCTACGGGAGGCAGCAGTGGGGAATCTTGGACAATGGGCGCAAGCCTGATCCAGCCATGCCGCGTGAGTGATGAAGGCCCTAGGGTCGTAAAGCTCTTTCGCCAGGGATGATAATGACAGTACCTGGTAAAGAAACCCCGGCTAACTCCGTGCCAGCAGCCGCGGTAATACGGAGGGGGTTAGCGTTGTTCGGAATTACTGGGCGTAAAGCGCGCGTAGGCGGACTGGAAAGTTGGGGGTGAAATCCCGGGGCTCAACCCCGGAACTGCCTCCAAAACTCCCAGTCTTGAGTTCGAGAGAGGTGAGTGGAATTCCGAGTGTAGAGGTGAAATTCGTAGATATTCGGAGGAACACCAGTGGCGAAGGCGGCTCACTGGCTCGATACTGACGCTGAGGTGCGAAAGTGTGGGGAGCAAACAGGATTAGATACCCTGGTAGTCCACACCGTAAACGATGAATGCCAGTCGTCGGGTAGCATGCTATTCGGTGACACACCTAACGGATTAAGCATTCCGCCTGGGGAGTACGGTCGCAAGATTAAAACTCAAAGGAATTGACGGGGGCCCGCACAAGCGGTGGAGCATGTGGTTTAATTCGAAGCAACGCGCAGAACCTTACCAACCCTTGACATCCTCGGACCGGCCCAGAGATGGGTCTTTCACTTCGGTGACCGAGTGACAGGTGCTGCATGGCTGTCGTCAGCTCGTGTCGTGAGANGNTCG
>30-637238554_77-27_F_E10.ab1
NNNNNNNNNNNNCTTANNCNTGCAAGTCGAGCGAGACCTTCGGGTCTAGCGGCGGACGGGTGAGTAACGCGTGGGAACGTGCCCTTTGCTACGGAATAGTCCCGGGAAACTGGGTTTAATACCGTATGTGCCCTTCGGGGGAAAGATTTATCGGCAAAGGATCGGCCCGCGTTGGATTAGGTAGTTGGTGGGGTAATGGCCTACCAAGCCGACGATCCATAGCTGGTTTGAGAGGATGATCAGCCACACTGGGACTGAGACACGGCCCAGACTCCTACGGGAGGCAGCAGTGGGGAATCTTAGACAATGGGGGCAACCCTGATCTAGCCATGCCGCGTGAGTGATGAAGGCCTTAGGGTTGTAAAGCTCTTTCAGCTGGGAAGATAATGACGGTACCAGCAGAAGAAGCCCCGGCTAACTCCGTGCCAGCAGCCGCGGTAATACGGAGGGGGCTAGCGTTGTTCGGAATTACTGGGCGTAAAGCGCACGTAGGCGGACTGGAAAGTTGGGGGTGAAATCCCGGGGCTCAACCTCGGAACTGCCTTCAAAACTATCAGTCTGGAGTTCGAGAGAGGTGAGTGGAATACCGAGTGTAGAGGTGAAATTCGTAGATATTCGGTGGAACACCAGTGGCGAAGGCGGCTCACTGGCTCGATACTGACGCTGAGGTGCGAAAGCGTGGGGAGCAAACAGGATTAGATACCCTGGTAGTCCACGCCGTAAACGATGAATGCCAGTCGTCGGGTTGCATGCAATTCGGTGACACACCTAACGGATTAAGCATTCCGCCTGGGGAGTACGGTCGCAAGATTAAAACTCAAAGGAATTGACGGGGGCCCGCACAAGCGGTGGAGCATGTGGTTTAATTCGAAGCAACGCGCAGAACCTTACCAACCCTTGACATCCCTGGACCGATCCGGAGACGGATCTTTCACTTCGGTGACCNGGTGACNNNGCTGCATGGCTGTCGTCAGCTCGTGTCGTGAG
>30-637238554_78-27_F_F10.ab1
NNNNNNNNNNNNNANNCNTGCAGTCGAACGGTAACATAGAAAAGCTTGCTTTTCTGATGACGAGTGGCGCACGGGTGCGTAACGCGTATGCAATCTACCTTTTACAGGGGGATAGCCCAGAGAAATTTGGATTAATATCCCATAGTATCAAGAGTCGGCATCGGCATTTGATTAAAGATTTATCGGTAAAAGATGAGCATGCGTCCTATTAGCTAGATGGTGTGGTAACGGCACACCATGGCAACGATAGGTAGGGGCCCTGAGAGGGGGATCCCCCACACTGGTACTGAGACACGGACCAGACTCCTACGGGAGGCAGCAGTGAGGAATATTGGACAATGGGCGCAAGCCTGATCCAGCCATGCCGCGTGCAGGAAGACTGCCCTATGGGTTGTAAACTGCTTTTATACGGGAAGAAACACTCCCTCGTGAGGGAGCTTGACGGTACCGTAAGAATAAGGATCGGCTAACTCCGTGCCAGCAGCCGCGGTAATACGGAGGATCCAAGCGTTATCCGGAATCATTGGGTTTAAAGGGTCCGTAGGTGGATAATTAAGTCAGAGGTGAAATCCTGCAGCTCAACTGTAGAATTGCCTTTGATACTGGTTATCTTGAGTCATTATGAAGTGGTTAGAATATGTAGTGTAGCGGTGAAATGCATAGATATTACATAGAATACCAATTGCGAAGGCAGATCACTAATAATGTACTGACACTGATGGACGAAAGCGTGGGGAGCGAACAGGATTAGATACCCTGGTAGTCCACGCCGTNNCGATGGTCACTAGCTGTTCGGATTTCGGTCTGAGTGGCTAAGCGAAAGTGATAAGTGACCCACCTGGGGAGTACGTTCGCAAGAATGAAACTCAAAGGAATTGACGGGGGCCCGCACAAGCGGTGGAGCATGTGGTTTAATTCGATGATACGCGAGGAACCTTACCAGGGCTTAAATGTAAGTTGCATGATTTAGAGATAGATCTTTCNN
>30-637238554_79-27_F_G10.ab1
NNNNNNNNNNNNNCTTANNCNTGCAGTCGAGCGAGACCTTCGGGTCTAGCGGCGGACGGGTGAGTAACGCGTGGGAACGTGCCCTTTGCTACGGAATAGTCCCGGGAAACTGGGTTTAATACCGTATGTGCCCTTCGGGGGAAAGATTTATCGGCAAAGGATCGGCCCGCGTTGGATTAGGTAGTTGGTGGGGTAATGGCCTACCAAGCCGACGATCCATAGCTGGTTTGAGAGGATGATCAGCCACACTGGGACTGAGACACGGCCCAGACTCCTACGGGAGGCAGCAGTGGGGAATCTTAGACAATGGGGGCAACCCTGATCTAGCCATGCCGCGTGAGTGATGAAGGCCTTAGGGTTGTAAAGCTCTTTCAGCTGGGAAGATAATGACGGTACCAGCAGAAGAAGCCCCGGCTAACTCCGTGCCAGCAGCCGCGGTAATACGGAGGGGGCTAGCGTTGTTCGGAATTACTGGGCGTAAAGCGCACGTAGGCGGACTGGAAAGTTGGGGGTGAAATCCCGGGGCTCAACCTCGGAACTGCCTTCAAAACTATCAGTCTGGAGTTCGAGAGAGGTGAGTGGAATACCGAGTGTAGAGGTGAAATTCGTAGATATTCGGTGGAACACCAGTGGCGAAGGCGGCTCACTGGCTCGATACTGACGCTGAGGTGCGAAAGCGTGGGGAGCAAACAGGATTAGATACCCTGGTAGTCCACGCCGTAAACGATGAATGCCAGTCGTCGGGTTGCATGCAATTCGGTGACACACCTAACGGATTAAGCATTCCGCCTGGGGAGTACGGTCGCAAGATTAAAACTCAAAGGAATTGACGGGGGCCCGCACAAGCGGTGGAGCATGTGGTTTAATTCGAAGCAACGCGCAGAACCTTACCAACCCTTGACATCCCTGGACCGATCCGGAGACGGATCTTTCACTTCGGTGACCAGGTGACAGNNGCTGCATGGCTGTCGTCAGCTCGTGTCGTGAGANN
>30-637238554_80-27_F_H10.ab1
NNNNNNNNNNNNNNNNNNNNNTGNAAGTCGAGCGAGACCTTCGGGTCTAGCGGCGGACGGGTGAGTAACGCGTGGGAACGTGCCCTTTGCTACGGAATAGTCCCGGGAAACTGGGTTTAATACCGTATGTGCCCTTCGGGGGAAAGATTTATCGGCAAAGGATCGGCCCGCGTTGGATTAGGTAGTTGGTGGGGTAATGGCCTACCAAGCCGACGATCCATAGCTGGTTTGAGAGGATGATCAGCCACACTGGGACTGAGACACGGCCCAGACTCCTACGGGAGGCAGCAGTGGGGAATCTTAGACAATGGGGGCAACCCTGATCTAGCCATGCCGCGTGAGTGATGAAGGCCTTAGGGTTGTAAAGCTCTTTCAGCTGGGAAGATAATGACGGTACCAGCAGAAGAAGCCCCGGCTAACTCCGTGCCAGCAGCCGCGGTAATACGGAGGGGGCTAGCGTTGTTCGGAATTACTGGGCGTAAAGCGCACGTAGGCGGACTGGAAAGTTGGGGGTGAAATCCCGGGGCTCAACCTCGGAACTGCCTTCAAAACTATCAGTCTGGAGTTCGAGAGAGGTGAGTGGAATACCGAGTGTAGAGGTGAAATTCGTAGATATTCGGTGGAACACCAGTGGCGAAGGCGGCTCACTGGCTCGATACTGACGCTGAGGTGCGAAAGCGTGGGGAGCAAACAGGATTAGATACCCTGGTAGTCCACGCCGTAAACGATGAATGCCAGTCGTCGGGTTGCATGCAATTCGGTGACACACCTAACGGATTAAGCATTCCGCCTGGGGAGTACGGTCGCAAGATTAAAACTCAAAGGAATTGACGGGGGCCCGCACAAGCGGTGGAGCATGTGGTTTAATTCGAAGCAACGCGCAGAACCTTACCAACCCTTGACATCCCTGGACCGATCCGGAGACGGATCTTTCACTTCGGTGACCNGGTGACNGNNGCTGCA
>30-637238554_81-27_F_A11.ab1
NNNNNNNNNNNNNNNCTNNNNCNTGCAGTCGNANNNNTGNNNANNNGAAAGCTTGCTTTTCTGATGACGAGTGGCGCACGGGTGCGTAACGCGTATGCAATCTACCTTTTACAGGGGGATAGCCCAGAGAAATTTGGATTAATATCCCATAGTATCAAGAGTCGGCATCGGCATTTGATTAAAGATTTATCGGTAAAAGATGAGCATGCGTCCTATTAGCTAGATGGTGTGGTAACGGCACACCATGGCAACGATAGGTAGGGGCCCTGAGAGGGGGATCCCCCACACTGGTACTGAGACACGGACCAGACTCCTACGGGAGGCAGCAGTGAGGAATATTGGACAATGGGCGTAAGCCTGATCCAGCCATGCCGCGTGCAGGAAGACTGCCCTATGGGTTGTAAACTGCTTTTATACGGGAAGAAACACTCCCTCGTGAGGGAGCTTGACGGTACCGTAAGAATAAGGATCGGCTAACTCCGTGCCAGCAGCCGCGGTAATACGGAGGATCCAAGCGTTATCCGGAATCATTGGGTTTAAAGGGTCCGTAGGTGGATAATTAAGTCAGAGGTGAAATCCTGCAGCTCAACTGTAGAATTGCCTTTGATACTGGTTATCTTGAGTCATTATGAAGTGGTTAGAATATGTAGTGTAGCGGTGAAATGCATAGATATTACATAGAATACCAATTGCGAAGGCAGATCACTAATAATGTACTGACACTGATGGACGAAAGCGTGGGGAGCGAACAGGATTAGATACCCTGGTAGTCCACGCCGTAAACGATGGTCACTAGCTGTTCGGATTTCGGTCTGAGTGGCTAAGCGAAAGTGATAAGTGACCCACCTGGGGAGTACGTTCGCAAGAATGAAACTCAAAGGAATTGACGGGGGCCCGCACAAGCGGTGGAGCATGTGGTTTAATTCGATGATACGCGAGGAACCT
>30-637238554_82-27_F_B11.ab1
NNNNNNNNNNGNNNNNCNTGCAGTCGAACGGTAACATAGAAAAGCTTGCTTTTCTGATGACGAGTGGCGCACGGGTGCGTAACGCGTATGCAATCTACCTTTTACAGGGGGATAGCCCAGAGAAATTTGGATTAATATCCCATAGTATCAAGAGTCGGCATCGGCATTTGATTAAAGATTTATCGGTAAAAGATGAGCATGCGTCCTATTAGCTAGATGGTGTGGTAACGGCACACCATGGCAACGATAGGTAGGGGCCCTGAGAGGGGGATCCCCCACACTGGTACTGAGACACGGACCAGACTCCTACGGGAGGCAGCAGTGAGGAATATTGGACAATGGGCGTAAGCCTGATCCAGCCATGCCGCGTGCAGGAAGACTGCCCTATGGGTTGTAAACTGCTTTTATACGGGAAGAAACACTCCCTCGTGAGGGAGCTTGACGGTACCGTAAGAATAAGGATCGGCTAACTCCGTGCCAGCAGCCGCGGTAATACGGAGGATCCAAGCGTTATCCGGAATCATTGGGTTTAAAGGGTCCGTAGGTGGATAATTAAGTCAGAGGTGAAATCCTGCAGCTCAACTGTAGAATTGCCTTTGATACTGGTTATCTTGAGTCATTATGAAGTGGTTAGAATATGTAGTGTAGCGGTGAAATGCATAGATATTACATAGAATACCAATTGCGAAGGCAGATCACTAATAATGTACTGACACTGATGGACGAAAGCGTGGGGAGCGAACAGGATTAGATACCCTGGTAGTCCACGCCGTAAACGATGGTCACTAGCTGTTCGGATTTCGGTCTGAGTGGCTAAGCGAAAGTGATAAGTGACCCACCTGGGGAGTACGTTCGCAAGAATGAAACTCAAAGGAATTGACGGGGGCCCGCACAAGCGGTGGAGCATGTGGTTTAATTCGATGATACGCGAGGAACCTTACCNGGNTTAAATGTAAGTTGCATGATTTAGAGATAGATCTTTCTTCGGACTACTTACANGNNGN
>30-637238554_83-27_F_C11.ab1
NNNNNNNNNGNNNNNNNNNNNNGNNNNTCNNANNNGGTAACCGANTCGNNTTTATTTNNNNATACTGAGAGCCCNTNNGNNNNNGTGCCCTTTTNTTCTACTTTTCCNAGGGCTGAGTTTCCNCCATNTGCCCCTNNCGGGGGANNTTTNATCCGNAGTCTCTCTCCCCNCNNNTTATTNNNTTNNTNNNGGAGTAATGGCCCTCTNNNTCNAATATCCGNANNTTNNACACGANGATGATCCTNNGTCNGGNCCNGAGNNNCCNCCNNACTCCNNNGGGCNGCAGCGCGGGGGANACTCNNNCNNGGGGANNCANNCTGATTTNTNNTGCCGCGTGAATGATTAATGCCTTTCTNTCGTGNCNNTTTCNGNGTAAAGATAATGACCTTCTCNTATNAANAAANACCCGTTACCTCCNNGCCANCCCCCCNGNACCTACGGAGGGNGGTNNCNTTGNTCCGAATNACTGGTCGTTNNNATCGNTNTGCNGACTGTTNNCCGGGANNTTAGNCTCNGGGNTCCNNAACAGNTCTTCCTTACCNNNNNCNTTTTTGGATCTCGACTAGCGGCGCTNCCCTATATCCTNNGTACCTTTTATTTTCNNATATATTNANTGTTNTACCNN
>30-637238554_85-27_F_E11.ab1
NNNNNNNNNNNNNNCTGANNCNTGCAGTCGAGCGAGACCTTCGGGTCTAGCGGCGGACGGGTGAGTAACGCGTGGGAACGTGCCCTTTGCTACGGAATAGTCCCGGGAAACTGGGTTTAATACCGTATGTGCCCTTCGGGGGAAAGATTTATCGGCAAAGGATCGGCCCGCGTTGGATTAGGTAGTTGGTGGGGTAATGGCCTACCAAGCCGACGATCCATAGCTGGTTTGAGAGGATGATCAGCCACACTGGGACTGAGACACGGCCCAGACTCCTACGGGAGGCAGCAGTGGGGAATCTTAGACAATGGGGGCAACCCTGATCTAGCCATGCCGCGTGAGTGATGAAGGCCTTAGGGTTGTAAAGCTCTTTCAGCTGGGAAGATAATGACGGTACCAGCAGAAGAAGCCCCGGCTAACTCCGTGCCAGCAGCCGCGGTAATACGGAGGGGGCTAGCGTTGTTCGGAATTACTGGGCGTAAAGCGCACGTAGGCGGACTGGAAAGTTGGGGGTGAAATCCCGGGGCTCAACCTCGGAACTGCCTTCAAAACTATCAGTCTGGAGTTCGAGAGAGGTGAGTGGAATACCGAGTGTAGAGGTGAAATTCGTAGATATTCGGTGGAACACCAGTGGCGAAGGCGGCTCACTGGCTCGATACTGACGCTGAGGTGCGAAAGCGTGGGGAGCAAACAGGATTAGATACCCTGGTAGTCCACGCCGTAAACGATGAATGCCAGTCGTCGGGTTGCATGCAATTCGGTGACACACCTAACGGATTAAGCATTCCGCCTGGGGAGTACGGTCGCAAGATTAAAACTCAAAGGAATTGACGGGGGCCCGCACAAGCGGTGGAGCATGTGGTTTAATTCGAAGCAACGCGCAGAACCTTACCAACCCTTGACATCCCTGGACCGATCCGGAGACGGATCTTTCACTTCGGTGACCNGGTGACAGGTGCTGCATGGCTGTC
>30-637238554_86-27_F_F11.ab1
NNNNNNNNNNNNGNNACNCNTGCAGTCGAACGGTAACATAGAAAAGCTTGCTTTTCTGATGACGAGTGGCGCACGGGTGCGTAACGCGTATGCAATCTACCTTTTACAGGGGGATAGCCCAGAGAAATTTGGATTAATATCCCATAGTATCAAGAGTCGGCATCGGCATTTGATTAAAGATTTATCGGTAAAAGATGAGCATGCGTCCTATTAGCTAGATGGTGTGGTAACGGCACACCATGGCAACGATAGGTAGGGGCCCTGAGAGGGGGATCCCCCACACTGGTACTGAGACACGGACCAGACTCCTACGGGAGGCAGCAGTGAGGAATATTGGACAATGGGCGCAAGCCTGATCCAGCCATGCCGCGTGCAGGAAGACTGCCCTATGGGTTGTAAACTGCTTTTATACGGGAAGAAACACTCCCTCGTGAGGGAGCTTGACGGTACCGTAAGAATAAGGATCGGCTAACTCCGTGCCAGCAGCCGCGGTAATACGGAGGATCCAAGCGTTATCCGGAATCATTGGGTTTAAAGGGTCCGTAGGTGGATAATTAAGTCAGAGGTGAAATCCTGCAGCTCAACTGTAGAATTGCCTTTGATACTGGTTATCTTGAGTCATTATGAAGTGGTTAGAATATGTAGTGTAGCGGTGAAATGCATAGATATTACATAGAATACCAATTGCGAAGGCAGATCACTAATAATGTACTGACACTGATGGACGAAAGCGTGGGGAGCGAACAGGATTAGATACCCTGGTAGTCCACGCCGTAAACGATGGTCACTAGCTGTTCGGATTTCGGTCTGAGTGGCTAAGCGAAAGTGATAAGTGACCCACCTGGGGAGTACGTTCGCAAGAATGAAACTCAAAGGAATTGACGGGGGCCCGCACAAGCGGTGGAGCATGTGGTTTAATTCGATGATACGCGAGGAACCTTACCNGGGCTTAAATGTAA
>30-637238554_87-27_F_G11.ab1
NNNNNNNNGGCNGNNACNCNTGCAGTCGAACGGTAACATAGAAAAGCTTGCTTTTCTGATGACGAGTGGCGCACGGGTGCGTAACGCGTATGCAATCTACCTTTTACAGGGGGATAGCCCAGAGAAATTTGGATTAATATCCCATAGTATCAAGAGTCGGCATCGGCATTTGATTAAAGATTTATCGGTAAAAGATGAGCATGCGTCCTATTAGCTAGATGGTGTGGTAACGGCACACCATGGCAACGATAGGTAGGGGCCCTGAGAGGGGGATCCCCCACACTGGTACTGAGACACGGACCAGACTCCTACGGGAGGCAGCAGTGAGGAATATTGGACAATGGGCGCAAGCCTGATCCAGCCATGCCGCGTGCAGGAAGACTGCCCTATGGGTTGTAAACTGCTTTTATACGGGAAGAAACACTCCCTCGTGAGGGAGCTTGACGGTACCGTAAGAATAAGGATCGGCTAACTCCGTGCCAGCAGCCGCGGTAATACGGAGGATCCAAGCGTTATCCGGAATCATTGGGTTTAAAGGGTCCGTAGGTGGATAATTAAGTCAGAGGTGAAATCCTGCAGCTCAACTGTAGAATTGCCTTTGATACTGGTTATCTTGAGTCATTATGAAGTGGTTAGAATATGTAGTGTAGCGGTGAAATGCATAGATATTACATAGAATACCAATTGCGAAGGCAGATCACTAATAATGTACTGACACTGATGGACGAAAGCGTGGGGAGCGAACAGGATTAGATACCCTGGTAGTCCACGCCGTAAACGATGGTCACTAGCTGTTCGGATTTCGGTCTGAGTGGCTAAGCGAAAGTGATAAGTGACCCACCTGGGGAGTACGTTCGCAAGAATGAAACTCAAAGGAATTGACGGGGGCCCGCACAAGCGGTGGAGCATGTGGTTTAATTCGATGATACGCGAGGAACCTTACCAGGGCTTAAN
>30-637238554_88-27_F_H11.ab1
NNNNNNNNNNNNGNNANNCNTGCAGTCNNANNNNNGNNNNNCNGAAAGCTTGCTTTTCTGATGACGAGTGGCGCACGGGTGCGTAACGCGTATGCAATCTACCTTTTACAGGGGGATAGCCCAGAGAAATTTGGATTAATATCCCATAGTATCAAGAGTCGGCATCGGCATTTGATTAAAGATTTATCGGTAAAAGATGAGCATGCGTCCTATTAGCTAGATGGTGTGGTAACGGCACACCATGGCAACGATAGGTAGGGGCCCTGAGAGGGGGATCCCCCACACTGGTACTGAGACACGGACCAGACTCCTACGGGAGGCAGCAGTGAGGAATATTGGACAATGGGCGTAAGCCTGATCCAGCCATGCCGCGTGCAGGAAGACTGCCCTATGGGTTGTAAACTGCTTTTATACGGGAAGAAACACTCCCTCGTGAGGGAGCTTGACGGTACCGTAAGAATAAGGATCGGCTAACTCCGTGCCAGCAGCCGCGGTAATACGGAGGATCCAAGCGTTATCCGGAATCATTGGGTTTAAAGGGTCCGTAGGTGGATAATTAAGTCAGAGGTGAAATCCTGCAGCTCAACTGTAGAATTGCCTTTGATACTGGTTATCTTGAGTCATTATGAAGTGGTTAGAATATGTAGTGTAGCGGTGAAATGCATAGATATTACATAGAATACCAATTGCGAAGGCAGATCACTAATAATGTACTGACACTGATGGACGAAAGCGTGGGGAGCGAACAGGATTAGATACCCTGGTAGTCCACGCCGTAAACGATGGTCACTAGCTGTTCGGATTTCGGTCTGAGTGGCTAAGCGAAAGTGATAAGTGACCCACCTGGGGAGTACGTTCGCAAGAATGAAACTCAAAGGAATTGACGGGGGCCCGCACAAGCGGTGGAGCATGTGGTTTAATTCGATGATACGCGAGGAACCTT
>30-637238554_89-27_F_A12.ab1
NNNNNNNNNNNNGNNACNCNTGCAAGTCGAGCGCACTCTTCGGAGTGAGCGGCGGACGGGTTAGTAACGCGTGGGAACGTGCCCAGATCTAAGGAATAGCCACTGGAAACGGTGAGTAATACCTTATACGCCCTTCGGGGGAAAGATTTATCGGATTTGGATCGGCCCGCGTTAGATTAGGTAGTTGGTGGGGTAATGGCCTACCAAGCCTACGATCTATAGCTGGTTTTAGAGGATGATCAGCAACACTGGGACTGAGACACGGCCCAGACTCCTACGGGAGGCAGCAGTGGGGAATCTTGGACAATGGGCGCAAGCCTGATCCAGCCATGCCGCGTGAGTGATGAAGGCCCTAGGGTCGTAAAGCTCTTTCGCCAGGGATGATAATGACAGTACCTGGTAAAGAAACCCCGGCTAACTCCGTGCCAGCAGCCGCGGTAATACGGAGGGGGTTAGCGTTGTTCGGAATTACTGGGCGTAAAGCGCGCGTAGGCGGACTGGAAAGTTGGGGGTGAAATCCCGGGGCTCAACCCCGGAACTGCCTCCAAAACTCCCAGTCTTGAGTTCGAGAGAGGTGAGTGGAATTCCGAGTGTAGAGGTGAAATTCGTAGATATTCGGAGGAACACCAGTGGCGAAGGCGGCTCACTGGCTCGATACTGACGCTGAGGTGCGAAAGTGTGGGGAGCAAACAGGATTAGATACCCTGGTAGTCCACACCGTAAACGATGAATGCCAGTCGTCGGGTAGCATGCTATTCGGTGACACACCTAACGGATTAAGCATTCCGCCTGGGGAGTACGGTCGCAAGATTAAAACTCAAAGGAATTGACGGGGGCCCGCACAAGCGGTGGAGCATGTGGTTTAATTCGAAGCAACGCGCAGAACCTTACCAACCCTTGACATCCTCGGACCGGCCCAGAGATGGGTCTTTCACTTCGGTGACCGAGTGACAGGTGN
>30-637238554_90-27_F_B12.ab1
NNNNNNNNGNNNNTNNNNNTGCAGTCGANCGGNGAANCNGAGCTTGCTCTGTGGATCAGTGGCGAACGGGTGAGTAACACGTGAGCAACCTGCCCTGGACTCTGGGATAAGCGCTGGAAACGGCGTCTAATACTGGATATGAGATGCGATCGCATGGGCGTGTTTGGAAAGATTTTTCGGTCTGGGATGGGCTCGCGGCCTATCAGCTTGTTGGTGAGGTAATGGCTCACCAAGGCGTCGACGGGTATCCGGCCTGANAGGGTGACCGGCCACACTGGGACTGAGACACGGCCCANACTCCTACGGGAGGCAGCAGTGGGGAATATTGCACAATGGGCGCGAGCCTGATGCAGCAACGCCGCGTGAGGGATGACGGCCTTCGGGTTGTAAACCTCTTTTGGTAGGGAAGAAGCCTTCGGGTGACGGTACCTGCAGAAAAAGCGCCGGCTAACTACGTGCCAACAGCCTCGGTAATACGTAGGGCGCAAGCGTTATCCGGAATTATTGGGCGTAAAGAGCTCGTATGCGGTCTGTCGCGTCTGCTGTGAAATCCCGAGGCTCAACCTCGNGCTTGCAGTGGGTACGGGCANACTAAAGTGNGGTAGGGGAGATTGGAATTCCTGGTGTANCGGTGGAATGCGCANATATCAGGAGGAACACCGATGGCGAAGGCAGATCTCTGGGCCGNTACTGACGCTGAGGAGCGAAAGGGTGGNGAGCAAACANGNTTAGATACCCTGGTANTCCACCCCGTAAACGNTGGGAACTANTTGTGGGGTCCTTTCCACGGATTCCGTGACNTAGCTAACGCATTAAGTTCCCCGCCTGGGGAGTACGGNCGCNAGGCTAAACTCNNGGAATTGACNGGGACCCGCNCAAGCGGCNCANCNNGNNGATTATTCGATGCNNCGCGAAGAACCTTACCANGNTTGACTTACACNNNAACGGGNCANAAATGNNN
>30-637238554_91-27_F_C12.ab1
NNNNNNNGGNNGCNNACNCNTGCAGTCGAGCGAGACCTTCGGGTCTAGCGGCGGACGGGTGAGTAACGCGTGGGAACGTGCCCTTTGCTACGGAATAGTCCCGGGAAACTGGGTTTAATACCGTATGTGCCCTTCGGGGGAAAGATTTATCGGCAAAGGATCGGCCCGCGTTGGATTAGGTAGTTGGTGGGGTAATGGCCTACCAAGCCGACGATCCATAGCTGGTTTGAGAGGATGATCAGCCACACTGGGACTGAGACACGGCCCAGACTCCTACGGGAGGCAGCAGTGGGGAATCTTAGACAATGGGGGCAACCCTGATCTAGCCATGCCGCGTGAGTGATGAAGGCCTTAGGGTTGTAAAGCTCTTTCAGCTGGGAAGATAATGACGGTACCAGCAGAAGAAGCCCCGGCTAACTCCGTGCCAGCAGCCGCGGTAATACGGAGGGGGCTAGCGTTGTTCGGAATTACTGGGCGTAAAGCGCACGTAGGCGGACTGGAAAGTTGGGGGTGAAATCCCGGGGCTCAACCTCGGAACTGCCTTCAAAACTATCAGTCTGGAGTTCGAGAGAGGTGAGTGGAATACCGAGTGTAGAGGTGAAATTCGTAGATATTCGGTGGAACACCAGTGGCGAAGGCGGCTCACTGGCTCGATACTGACGCTGAGGTGCGAAAGCGTGGGGAGCAAACAGGATTAGATACCCTGGTAGTCCACGCCGTAAACGATGAATGCCAGTCGTCGGGTTGCATGCAATTCGGTGACACACCTAACGGATTAAGCATTCCGCCTGGGGAGTACGGTCGCAAGATTAAAACTCAAAGGAATTGACGGGGGCCCGCACAAGCGGTGGAGCATGTGGTTTAATTCGAAGCAACGCGCAGAACCTTACCAACCCTTGACATCCCTGGACCGATCCGGAGACGGATCTTTCACTTCGGTGACCNGGTGACNNNN
>30-637238554_92-27_F_D12.ab1
NNNNNNNNNNNNNNNNNNNTGCAGTCGAGCGAGACCTTCGGGTCTAGCGGCGGACGGGTGAGTAACGCGTGGGAACGTGCCCTTCTCTGCAGGATAGCCACTGGAAACGGTGAGTAATACTGCATACGCCCTTCGGGGGAAAGATTTATCGGAGAAGGATCGGCCCGCGTTAGATTAGGTAGTTGGTGGGGTAATGGCCTACCAAGCCTACGATCTATAGCTGGTTTGAGAGGATGATCAGCCACACTGGGACTGAGACACGGCCCAGACTCCTACGGGAGGCAGCAGTGGGGAATCTTAGACAATGGGGGCAACCCTGATCTAGCCATGCCGCGTGAGTGATGAAGGCCTTAGGGTCGTAAAGCTCTTTCGCTGGGGAAGATAATGACGGTACCCAGTAAAGAAACCCCGGCTAACTCCGTGCCAGCAGCCGCGGTAATACGGAGGGGGTTAGCGTTGTTCGGAATTACTGGGCGTAAAGCGCGCGTAGGCGGATCAGAAAGTTGGGGGTGAAATCCCGGGGCTCAACCTCGGAACTGCCTCCAAAACTCCTGGTCTTGAGTTCGAGAGAGGTGAGTGGAACTCCGAGTGTAGAGGTGAAATTCGTAGATATTCGGAAGAACACCAGTGGCGAAGGCGGCTCACTGGCTCGATACTGACGCTGAGGTGCGAAAGTGTGGGGAGCAAACAGGATTAGATACCCTGGTAGTCCACACCGTAAACGATGAATGCCAGTCGTCGGGTAGCATGCTATTCGGTGACACACCTAACGGATTAAGCATTCCGCCTGGGGAGTACGGTCGCAAGATTAAAACTCAAAGGAATTGACGGGGGCCCGCACAAGCGGTGGAGCATGTGGTTTAATTCGAAGCAACGCGCAGAACCTTACCAACCCTTGACATCCTCAGCTACATCCAGAGATGGATGGTTCCCTTCGGGGACTGAGTGACAGNNGCTGCATGGCTGTCGTCA
>30-637238554_95-27_F_G12.ab1
GNNNNNNNNNNGGNNNNNACNCNTGCAGTCGTANNNNNGNGNCATNNGANAGCTTGCTTTTCTGATGACGAGTGGCGCACGGGTGCGTAACGCGTATGCAATCTACCTTTTACAGGGGGATAGCCCAGAGAAATTTGGATTAATATCCCATAGTATCAAGAGTCGGCATCGGCATTTGATTAAAGATTTATCGGTAAAAGATGAGCATGCGTCCTATTAGCTAGATGGTGTGGTAACGGCACACCATGGCAACGATAGGTAGGGGCCCTGAGAGGGGGATCCCCCACACTGGTACTGAGACACGGACCAGACTCCTACGGGAGGCAGCAGTGAGGAATATTGGACAATGGGCGCAAGCCTGATCCAGCCATGCCGCGTGCAGGAAGACTGCCCTATGGGTTGTAAACTGCTTTTATACGGGAAGAAACACTCCCTCGTGAGGGAGCTTGACGGTACCGTAAGAATAAGGATCGGCTAACTCCGTGCCAGCAGCCGCGGTAATACGGAGGATCCAAGCGTTATCCGGAATCATTGGGTTTAAAGGGTCCGTAGGTGGATAATTAAGTCAGAGGTGAAATCCTGCAGCTCAACTGTAGAATTGCCTTTGATACTGGTTATCTTGAGTCATTATGAAGTGGTTAGAATATGTAGTGTAGCGGTGAAATGCATAGATATTACATAGAATACCAATTGCGAAGGCAGATCACTAATAATGTACTGACACTGATGGACGAAAGCGTGGGGAGCGAACAGGATTAGATACCCTGGTAGTCCACGCCGTAAACGATGGTCACTAGCTGTTCGGATTTCGGTCTGAGTGGCTAAGCGAAAGTGATAAGTGACCCACCTGGGGAGTACGTTCGCAAGAATGAAACTCAAAGGAATTGANGGGGGCCCGCACAAGCGGTGGAGCATGTGGGTTTAATTCGATGATACGCGAGGAACCTTACCAGGGCTTAAATGTAAGTTGCATGANTTANAGATAN
>30-637238554_96-27_F_H12.ab1
NNNNNNNNNNNNNNNNNNNNCNTGCAAGTCGAGCGAGANCTTCGGGTCTAGCGGCGGACGGGTGAGTAACGCGTGGGAACGTGCCCTTTGCTACGGAATAGTCCCGGGAAACTGGGTTTAATACCGTATGTGCCCTTCGGGGGAAAGATTTATCGGCAAAGGATCGGCCCGCGTTGGATTAGGTAGTTGGTGGGGTAATGGCCTACCAAGCCGACGATCCATAGCTGGTTTGAGAGGATGATCAGCCACACTGGGACTGAGACACGGCCCAGACTCCTACGGGAGGCAGCAGTGGGGAATCTTAGACAATGGGGGCAACCCTGATCTAGCCATGCCGCGTGAGTGATGAAGGCCTTAGGGTTGTAAAGCTCTTTCAGCTGGGAAGATAATGACGGTACCAGCAGAAGAAGCCCCGGCTAACTCCGTGCCAGCAGCCGCGGTAATACGGAGGGGGCTAGCGTTGTTCGGAATTACTGGGCGTAAAGCGCACGTAGGCGGACTGGAAAGTTGGGGGTGAAATCCCGGGGCTCAACCTCGGAACTGCCTTCAAAACTATCAGTCTGGAGTTCGAGAGAGGTGAGTGGAATACCGAGTGTAGAGGTGAAATTCGTAGATATTCGGTGGAACACCAGTGGCGAAGGCGGCTCACTGGCTCGATACTGACGCTGAGGTGCGAAAGCGTGGGGAGCAAACAGGATTAGATACCCTGGTAGTCCACGCCGTAAACGATGAATGCCAGTCGTCGGGTTGCATGCAATTCGGTGACACACCTAACGGATTAAGCATTCCGCCTGGGGAGTACGGTCGCAAGATTAAAACTCAAAGGAATTGACGGGGGCCCGCACAAGCGGTGGAGCATGTGGTTTAATTCGAAGCAACGCGCAGAACCTTACCAACCCTTGACATCCCTGGACCGATCCGGAGANNN
>30-637245115_2-27_F_B01.ab1
NNNNNNNNNNNNNNNNNNNNTGCAGTCGAGCGCGCCCTTCGGGGTGAGCGGCGGACGGGTTAGTAACGCGTGGGAACGTGCCCAGATCTAAGGAATAGCCACTGGAAACGGTGAGTAATACCTTATACGCCCTTCGGGGGAAAGATTTATCGGATTTGGATCGGCCCGCGTTAGATTAGGTAGTTGGTGGGGTAATGGCCTACCAAGCCTACGATCTATAGCTGGTTTTAGAGGATGATCAGCAACACTGGGACTGAGACACGGCCCAGACTCCTACGGGAGGCAGCAGTGGGGAATCTTGGACAATGGGGGCAACCCTGATCCAGCCATGCCGCGTGAGTGATGAAGGCCTTAGGGTCGTAAAGCTCTTTCGCCTGTGATGATAATGACAGTAGCAGGTAAAGAAACCCCGGCTAACTCCGTGCCAGCAGCCGCGGTAATACGGAGGGGGTTAGCGTTGTTCGGAATTACTGGGCGTAAAGCGCGCGTAGGCGGATTAGTCAGTTAGAGGTGAAATCCCAGGGCTCAACCCTGGAACTGCCTTTAATACTGCTAGTCTTGAGTTCGAGAGAGGTGAGTGGAATTCCGAGTGTAGAGGTGAAATTCGTAGATATTCGGAGGAACACCAGTGGCGAAGGCGGCTCACTGGCTCGATACTGACGCTGAGGTGCGAAAGTGTGGGGAGCAAACAGGATTAGATACCCTGGTAGTCCACACCGTAAACGATGAATGCCAGTCGTCGGCAAGCATGCTTGTCGGTGACACACCTAACGGATTAAGCATTCCGCCTGGGGGAGTACGGTCGCAAGATTAAAACTCAAAGGAATTGACGGGGGCCCGCACAAGCGGTGGAGCATGTGGTTTAATTCGAAGCAACGCGCANAACCTTACCAACCCTTGACATCCTCNNACCGCCANAGAGATCTGGCTTTCACTTCGGTGACCGAGTGANN
>30-637245115_3-27_F_C01.ab1
NNNNNNNNNNNNNNNNNNNNNNTGCAGTCGAACGGTAACATNNGNAAGCTTGCTTTTCTGATGACGAGTGGCGCACGGGTGCGTAACGCGTATGCAATCTACCTTTTACAGGGGGATAGCCCAGAGAAATTTGGATTAATATCCCATAGTATCAAGAGTCGGCATCGGCATTTGATTAAAGATTTATCGGTAAAAGATGAGCATGCGTCCTATTAGCTAGATGGTGTGGTAACGGCACACCATGGCAACGATAGGTAGGGGCCCTGAGAGGGGGATCCCCCACACTGGTACTGAGACACGGACCAGACTCCTACGGGAGGCAGCAGTGAGGAATATTGGACAATGGGCGTAAGCCTGATCCAGCCATGCCGCGTGCAGGAAGACTGCCCTATGGGTTGTAAACTGCTTTTATACGGGAAGAAACACTCCCTCGTGAGGGAGCTTGACGGTACCGTAAGAATAAGGATCGGCTAACTCCGTGCCAGCAGCCGCGGTAATACGGAGGATCCAAGCGTTATCCGGAATCATTGGGTTTAAAGGGTCCGTAGGTGGATAATTAAGTCAGAGGTGAAATCCTGCAGCTCAACTGTAGAATTGCCTTTGATACTGGTTATCTTGAGTCATTATGAAGTGGTTAGAATATGTAGTGTAGCGGTGAAATGCATAGATATTACATAGAATACCAATTGCGAAGGCAGATCACTAATAATGTACTGACACTGATGGACGAAAGCGTGGGGAGCGAACAGGATTAGATACCCTGGTAGTCCACGCCGTAAACGATGGTCACTAGCTGTTCGGATTTCGGTCTGAGTGGCTAAGCGAAAGTGATAAGTGACCCACCTGGGGAGTACGTTCGCAAGAATGAAACTCAAAGGAATTGACGGGGGCCCGCACAAGCGGTGGAGCATGTGGTTTAATTCGATGATACGCGAGGAACCTTACCNGGNTNAAATGTAA
>30-637245115_4-27_F_D01.ab1
NNNNNNNNNNNNNNNNNNNNNGCAGTCGAGCGCACTCTTCGGAGTGAGCGGCGGACGGGTTAGTAACGCGTGGGAACGTGCCCAGATCTAAGGAATAGCCACTGGAAACGGTGAGTAATACCTTATACGCCCTTCGGGGGAAAGATTTATCGGATTTGGATCGGCCCGCGTTAGATTAGGTAGTTGGTGGGGTAATGGCCTACCAAGCCTACGATCTATAGCTGGTTTTAGAGGATGATCAGCAACACTGGGACTGAGACACGGCCCAGACTCCTACGGGAGGCAGCAGTGGGGAATCTTGGACAATGGGCGCAAGCCTGATCCAGCCATGCCGCGTGAGTGATGAAGGCCCTAGGGTCGTAAAGCTCTTTCGCCAGGGATGATAATGACAGTACCTGGTAAAGAAACCCCGGCTAACTCCGTGCCAGCAGCCGCGGTAATACGGAGGGGGTTAGCGTTGTTCGGAATTACTGGGCGTAAAGCGCGCGTAGGCGGACTGGAAAGTTGGGGGTGAAATCCCGGGGCTCAACCCCGGAACTGCCTCCAAAACTCCCAGTCTTGAGTTCGAGAGAGGTGAGTGGAATTCCGAGTGTAGAGGTGAAATTCGTAGATATTCGGAGGAACACCAGTGGCGAAGGCGGCTCACTGGCTCGATACTGACGCTGAGGTGCGAAAGTGTGGGGAGCAAACAGGATTAGATACCCTGGTAGTCCACACCGTAAACGATGAATGCCAGTCGTCGGGTAGCATGCTATTCGGTGACACACCTAACGGATTAAGCATTCCGCCTGGGGAGTACGGTCGCAAGATTAAAACTCAAAGGAATTGACGGGGGCCCGCACAAGCGGTGGAGCATGTGGTTTAATTCGAAGCAACGCGCAGAACCTTACCAACCCTTGACATCCTCGGACCGGCCCAGAGATGGGTCTTTCACTTCGGTGACCGANN
>30-637245115_5-27_F_E01.ab1
NNNNNNNNNNNNNNNNNNNNNNTGCAGTCNNNNNAGNGAGNATNNGAAAGCTTGCTTTTCTGATGACGAGTGGCGCACGGGTGCGTAACGCGTATGCAATCTACCTTTTACAGGGGGATAGCCCAGAGAAATTTGGATTAATATCCCATAGTATCAAGAGTCGGCATCGGCATTTGATTAAAGATTTATCGGTAAAAGATGAGCATGCGTCCTATTAGCTAGATGGTGTGGTAACGGCACACCATGGCAACGATAGGTAGGGGCCCTGAGAGGGGGATCCCCCACACTGGTACTGAGACACGGACCAGACTCCTACGGGAGGCAGCAGTGAGGAATATTGGACAATGGGCGCAAGCCTGATCCAGCCATGCCGCGTGCAGGAAGACTGCCCTATGGGTTGTAAACTGCTTTTATACGGGAAGAAACACTCCCTCGTGAGGGAGCTTGACGGTACCGTAAGAATAAGGATCGGCTAACTCCGTGCCAGCAGCCGCGGTAATACGGAGGATCCAAGCGTTATCCGGAATCATTGGGTTTAAAGGGTCCGTAGGTGGATAATTAAGTCAGAGGTGAAATCCTGCAGCTCAACTGTAGAATTGCCTTTGATACTGGTTATCTTGAGTCATTATGAAGTGGTTAGAATATGTAGTGTAGCGGTGAAATGCATAGATATTACATAGAATACCAATTGCGAAGGCAGATCACTAATAATGTACTGACACTGATGGACGAAAGCGTGGGGAGCGAACAGGATTAGATACCCTGGTAGTCCACGCCGTAAACGATGGTCACTAGCTGTTCGGATTTCGGTCTGAGTGGCTAAGCGAAAGTGATAAGTGACCCACCTGGGGAGTACGTTCGCAAGAATGAAACTCAAAGGAATTGACGGGGGCCCGCACAAGCGGTGGAGCATGTGGTTTAATTCGATGATACGCGANN
>30-637245115_6-27_F_F01.ab1
NNNNNNTNNNNNNNNNCNNTGCAGTCGAACGGTAACATNNGAAAGCTTGCTTTTCTGATGACGAGTGGCGCACGGGTGCGTAACGCGTATGCAATCTACCTTTTACAGGGGGATAGCCCAGAGAAATTTGGATTAATATCCCATAGTATCAAGAGTCGGCATCGGCATTTGATTAAAGATTTATCGGTAAAAGATGAGCATGCGTCCTATTAGCTAGATGGTGTGGTAACGGCACACCATGGCAACGATAGGTAGGGGCCCTGAGAGGGGGATCCCCCACACTGGTACTGAGACACGGACCAGACTCCTACGGGAGGCAGCAGTGAGGAATATTGGACAATGGGCGCAAGCCTGATCCAGCCATGCCGCGTGCAGGAAGACTGCCCTATGGGTTGTAAACTGCTTTTATACGGGAAGAAACACTCCCTCGTGAGGGAGCTTGACGGTACCGTAAGAATAAGGATCGGCTAACTCCGTGCCAGCAGCCGCGGTAATACGGAGGATCCAAGCGTTATCCGGAATCATTGGGTTTAAAGGGTCCGTAGGTGGATAATTAAGTCAGAGGTGAAATCCTGCAGCTCAACTGTAGAATTGCCTTTGATACTGGTTATCTTGAGTCATTATGAAGTGGTTAGAATATGTAGTGTAGCGGTGAAATGCATAGATATTACATAGAATACCAATTGCGAAGGCAGATCACTAATAATGTACTGACACTGATGGACGAAAGCGTGGGGAGCGAACAGGATTAGATACCCTGGTAGTCCACGCCGTAAACGATGGTCACTAGCTGTTCGGATTTCGGTCTGAGTGGCTAAGCGAAAGTGATAAGTGACCCACCTGGGGAGTACGTTCGCAAGAATGAAACTCAAAGGAATTGACGGGGGCCCGCACAAGCGGTGGAGCATGTGGTTTAATTCGATGATACGCGAGGAACCTTACCN
>30-637245115_7-27_F_G01.ab1
GNNNNNNNNNNNNNNNNNCNNTGCAGTCGAACGGTAACATANGAAAGCTTGCTTTTCTGATGACGAGTGGCGCACGGGTGCGTAACGCGTATGCAATCTACCTTTTACAGGGGGATAGCCCAGAGAAATTTGGATTAATATCCCATAGTATCAAGAGTCGGCATCGGCATTTGATTAAAGATTTATCGGTAAAAGATGAGCATGCGTCCTATTAGCTAGATGGTGTGGTAACGGCACACCATGGCAACGATAGGTAGGGGCCCTGAGAGGGGGATCCCCCACACTGGTACTGAGACACGGACCAGACTCCTACGGGAGGCAGCAGTGAGGAATATTGGACAATGGGCGCAAGCCTGATCCAGCCATGCCGCGTGCAGGAAGACTGCCCTATGGGTTGTAAACTGCTTTTATACGGGAAGAAACACTCCCTCGTGAGGGAGCTTGACGGTACCGTAAGAATAAGGATCGGCTAACTCCGTGCCAGCAGCCGCGGTAATACGGAGGATCCAAGCGTTATCCGGAATCATTGGGTTTAAAGGGTCCGTAGGTGGATAATTAAGTCAGAGGTGAAATCCTGCAGCTCAACTGTAGAATTGCCTTTGATACTGGTTATCTTGAGTCATTATGAAGTGGTTAGAATATGTAGTGTAGCGGTGAAATGCATAGATATTACATAGAATACCAATTGCGAAGGCAGATCACTAATAATGTACTGACACTGATGGACGAAAGCGTGGGGAGCGAACAGGATTAGATACCCTGGTAGTCCACGCCGTAAACGATGGTCACTAGCTGTTCGGATTTCGGTCTGAGTGGCTAAGCGAAAGTGATAAGTGACCCACCTGGGGAGTACGTTCGCAAGAATGAAACTCAAAGGAATTGACGGGGGCCCGCACAAGCGGTGGAGCATGTGGTTTAATTCGATGATACGCGAGGAN
>30-637245115_8-27_F_H01.ab1
NNNNNNNNNGNNNNCTACNNTGCAGTCGAACGGTAACATTTCTAGCTTGCTAGAAGATGACGAGTGGCGGACGGGTGAGTAATGCTTGGGAACTTGCCTTTGCGAGGGGGATAACAGTTGGAAACGACTGCTAATACCGCATAATGTCTTCGGACCAAACGGGGCTTCGGCTCCGGCGCAAAGAGAGGCCCAAGTGAGATTAGCTAGTTGGTAAGGTAACGGCTTACCAAGGCGACGATCTCTAGCTGTTCTGAGAGGAAGATCAGCCACACTGGGACTGAGACACGGCCCAGACTCCTACGGGAGGCAGCAGTGGGGAATATTGCACAATGGGGGAAACCCTGATGCAGCCATGCCGCGTGTGTGAAGAAGGCCTTCGGGTTGTAAAGCACTTTCAGTTGTGAGGAAAAGTTAGTAGTTAATACCTGCTAGCCGTGACGTTAACAACAGAAGAAGCACCGGCTAACTCCGTGCCAGCAGCCGCGGTAATACGGAGGGTGCGAGCGTTAATCGGAATTACTGGGCGTAAAGCGCACGCAGGCGGTTTGTTAAGCTAGATGTGAAAGCCCCGGGCTCAACCTGGGATGGTCATTTAGAACTGGCAGACTAGAGTCTTGGAGAGGGGAGTGGAATTCCAGGTGTAGCGGTGAAATGCGTAGATATCTGGAGGAACATCAGTGGCGAAGGCGACTCCCTGGCCAAAGACTGACGCTCATGTGCGAAAGTGTGGGTAGCGAACAGGATTAGATACCCTGGTAGTCCACACCGTAAACGCTGTCTACTAGCTGTGTGTGNCTTTANNNNNTGCGTAGCGAAGCTAACGCGCTAAGTAGACCGCCTGGGGAGTACGGCCGCAAGGTTAAAACTCAAATGAATTGACGGGGGCCCGCACAAGCGGTGGAGCATGTGGTTTAATTCGATGCAACG
>30-637245115_9-27_F_A02.ab1
NNNNNNNNNNNNNNNNNNCNNTGCAGTCGAACGGTAACATNNGAAAGCTTGCTTTTCTGATGACGAGTGGCGCACGGGTGCGTAACGCGTATGCAATCTACCTTTTACAGGGGGATAGCCCAGAGAAATTTGGATTAATATCCCATAGTATCAAGAGTCGGCATCGGCATTTGATTAAAGATTTATCGGTAAAAGATGAGCATGCGTCCTATTAGCTAGATGGTGTGGTAACGGCACACCATGGCAACGATAGGTAGGGGCCCTGAGAGGGGGATCCCCCACACTGGTACTGAGACACGGACCAGACTCCTACGGGAGGCAGCAGTGAGGAATATTGGACAATGGGCGTAAGCCTGATCCAGCCATGCCGCGTGCAGGAAGACTGCCCTATGGGTTGTAAACTGCTTTTATACGGGAAGAAACACTCCCTCGTGAGGGAGCTTGACGGTACCGTAAGAATAAGGATCGGCTAACTCCGTGCCAGCAGCCGCGGTAATACGGAGGATCCAAGCGTTATCCGGAATCATTGGGTTTAAAGGGTCCGTAGGTGGATAATTAAGTCAGAGGTGAAATCCTGCAGCTCAACTGTAGAATTGCCTTTGATACTGGTTATCTTGAGTCATTATGAAGTGGTTAGAATATGTAGTGTAGCGGTGAAATGCATAGATATTACATAGAATACCAATTGCGAAGGCAGATCACTAATAATGTACTGACACTGATGGACGAAAGCGTGGGGAGCGAACAGGATTAGATACCCTGGTAGTCCACGCCGTAAACGATGGTCACTAGCTGTTCGGATTTCGGTCTGAGTGGCTAAGCGAAAGTGATAAGTGACCCACCTGGGGAGTACGTTCGCAAGAATGAAACTCAAAGGAATTGACGGGGGCCCGCACAAGCGGTGGAGCATGTGGTTTAATTCGATGATACGCGAGGAACCTTACCNGGCT
>30-637245115_10-27_F_B02.ab1
NNNNNNNNNNNNNNNCNNNNNTGCAGTCGAACGGTAACATANAAAAGCTTGCTTTTCTGATGACGAGTGGCGCACGGGTGCGTAACGCGTATGCAATCTACCTTTTACAGGGGGATAGCCCAGAGAAATTTGGATTAATATCCCATAGTATCAAGAGTCGGCATCGGCATTTGATTAAAGATTTATCGGTAAAAGATGAGCATGCGTCCTATTAGCTAGATGGTGTGGTAACGGCACACCATGGCAACGATAGGTAGGGGCCCTGAGAGGGGGATCCCCCACACTGGTACTGAGACACGGACCAGACTCCTACGGGAGGCAGCAGTGAGGAATATTGGACAATGGGCGTAAGCCTGATCCAGCCATGCCGCGTGCAGGAAGACTGCCCTATGGGTTGTAAACTGCTTTTATACGGGAAGAAACACTCCCTCGTGAGGGAGCTTGACGGTACCGTAAGAATAAGGATCGGCTAACTCCGTGCCAGCAGCCGCGGTAATACGGAGGATCCAAGCGTTATCCGGAATCATTGGGTTTAAAGGGTCCGTAGGTGGATAATTAAGTCAGAGGTGAAATCCTGCAGCTCAACTGTAGAATTGCCTTTGATACTGGTTATCTTGAGTCATTATGAAGTGGTTAGAATATGTAGTGTAGCGGTGAAATGCATAGATATTACATAGAATACCAATTGCGAAGGCAGATCACTAATAATGTACTGACACTGATGGACGAAAGCGTGGGGAGCGAACAGGATTAGATACCCTGGTAGTCCACGCCGTAAACGATGGTCACTAGCTGTTCGGATTTCGGTCTGAGTGGCTAAGCGAAAGTGATAAGTGACCCACCTGGGGAGTACGTTCGCAAGAATGAAACTCAAAGGAATTGACGGGGGCCCGCACAAGCGGTGGAGCATGTGGTTTAATTCGATGATACGCGAGGAACCTTACCAGGGCTTAAATGTANN
>30-637245115_11-27_F_C02.ab1
GNNNNNNNNGNNNNNNNNCNNTGCAAGTCGAACGGTAACATNNGAAAGCTTGCTTTTCTGATGACGAGTGGCGCACGGGTGCGTAACGCGTATGCAATCTACCTTTTACAGGGGGATAGCCCAGAGAAATTTGGATTAATATCCCATAGTATCAAGAGTCGGCATCGGCATTTGATTAAAGATTTATCGGTAAAAGATGAGCATGCGTCCTATTAGCTAGATGGTGTGGTAACGGCACACCATGGCAACGATAGGTAGGGGCCCTGAGAGGGGGATCCCCCACACTGGTACTGAGACACGGACCAGACTCCTACGGGAGGCAGCAGTGAGGAATATTGGACAATGGGCGCAAGCCTGATCCAGCCATGCCGCGTGCAGGAAGACTGCCCTATGGGTTGTAAACTGCTTTTATACGGGAAGAAACACTCCCTCGTGAGGGAGCTTGACGGTACCGTAAGAATAAGGATCGGCTAACTCCGTGCCAGCAGCCGCGGTAATACGGAGGATCCAAGCGTTATCCGGAATCATTGGGTTTAAAGGGTCCGTAGGTGGATAATTAAGTCAGAGGTGAAATCCTGCAGCTCAACTGTAGAATTGCCTTTGATACTGGTTATCTTGAGTCATTATGAAGTGGTTAGAATATGTAGTGTAGCGGTGAAATGCATAGATATTACATAGAATACCAATTGCGAAGGCAGATCACTAATAATGTACTGACACTGATGGACGAAAGCGTGGGGAGCGAACAGGATTAGATACCCTGGTAGTCCACGCCGTAAACGATGGTCACTAGCTGTTCGGATTTCGGTCTGAGTGGCTAAGCGAAAGTGATAAGTGACCCACCTGGGGAGTACGTTCGCAAGAATGAAACTCAAAGGAATTGACGGGGGCCCGCACAAGCGGTGGAGCATGTGGTTTAATTCGATGATACGCGAGGAACCTTACCNGGNTTAAATGTAAGTTGCATGATTNNN
>30-637245115_12-27_F_D02.ab1
NNNNNNNNNNGNNGNCTNCNNTGCAAGTCGAACGGTAACATNNNNAAGCTTGCTTTTCTGATGACGAGTGGCGCACGGGTGCGTAACGCGTATGCAATCTACCTTTTACAGGGGGATAGCCCAGAGAAATTTGGATTAATATCCCATAGTATCAAGAGTCGGCATCGGCATTTGATTAAAGATTTATCGGTAAAAGATGAGCATGCGTCCTATTAGCTAGATGGTGTGGTAACGGCACACCATGGCAACGATAGGTAGGGGCCCTGAGAGGGGGATCCCCCACACTGGTACTGAGACACGGACCAGACTCCTACGGGAGGCAGCAGTGAGGAATATTGGACAATGGGCGCAAGCCTGATCCAGCCATGCCGCGTGCAGGAAGACTGCCCTATGGGTTGTAAACTGCTTTTATACGGGAAGAAACACTCCCTCGTGAGGGAGCTTGACGGTACCGTAAGAATAAGGATCGGCTAACTCCGTGCCAGCAGCCGCGGTAATACGGAGGATCCAAGCGTTATCCGGAATCATTGGGTTTAAAGGGTCCGTAGGTGGATAATTAAGTCAGAGGTGAAATCCTGCAGCTCAACTGTAGAATTGCCTTTGATACTGGTTATCTTGAGTCATTATGAAGTGGTTAGAATATGTAGTGTAGCGGTGAAATGCATAGATATTACATAGAATACCAATTGCGAAGGCAGATCACTAATAATGTACTGACACTGATGGACGAAAGCGTGGGGAGCGAACAGGATTAGATACCCTGGTAGTCCACGCCGTAAACGATGGTCACTAGCTGTTCGGATTTCGGTCTGAGTGGCTAAGCGAAAGTGATAAGTGACCCACCTGGGGAGTACGTTCGCAAGAATGAAACTCAAAGGAATTGACGGGGGCCCGCACAAGCGGTGGAGCATGTGGTTTAATTCGATGATACGCGAGGAACCTTACCNGGCTTAAATGTAAGTTGCATGATTTAGAGATAGATCTTTCTTN
>30-637245115_13-27_F_E02.ab1
NNNNNNNNNNNNNNNNNNNNTGCAGTCGAGCGAGACCTTCGGGTCTAGCGGCGGACGGGTGAGTAACGCGTGGGAACGTGCCCTTCTCTGCAGGATAGCCACTGGAAACGGTGAGTAATACTGCATACGCCCTTCGGGGGAAAGATTTATCGGAGAAGGATCGGCCCGCGTTAGATTAGGTAGTTGGTGGGGTAATGGCCTACCAAGCCTACGATCTATAGCTGGTTTGAGAGGATGATCAGCCACACTGGGACTGAGACACGGCCCAGACTCCTACGGGAGGCAGCAGTGGGGAATCTTAGACAATGGGGGCAACCCTGATCTAGCCATGCCGCGTGAGTGATGAAGGCCTTAGGGTCGTAAAGCTCTTTCGCTGGGGAAGATAATGACGGTACCCAGTAAAGAAACCCCGGCTAACTCCGTGCCAGCAGCCGCGGTAATACGGAGGGGGTTAGCGTTGTTCGGAATTACTGGGCGTAAAGCGCGCGTAGGCGGATCAGAAAGTTGGGGGTGAAATCCCGGGGCTCAACCTCGGAACTGCCTCCAAAACTCCTGGTCTTGAGTTCGAGAGAGGTGAGTGGAACTCCGAGTGTAGAGGTGAAATTCGTAGATATTCGGAAGAACACCAGTGGCGAAGGCGGCTCACTGGCTCGATACTGACGCTGAGGTGCGAAAGTGTGGGGAGCAAACAGGATTAGATACCCTGGTAGTCCACACCGTAAACGATGAATGCCAGTCGTCGGGTAGCATGCTATTCGGTGACACACCTAACGGATTAAGCATTCCGCCTGNGGAGTACGGTCGCAAGATTAAAACTCAAAGGAATTGACGGGGGCCCGCACAAGCGGTGGAGCATGTGGTTTAATTCGAAGCAACGCGCAGAACCTTACCAACCCTTGACATCCTCAGCTACATCCAGAGATGGATGGTTCCCTTCGGGGACTGAGTGACNNTGCTGCATGGCTGTCGTCAGCTCNN
>30-637245115_15-27_F_G02.ab1
NNNNNNNNNNNNNNNNNNNNNNGCAGTCGAGCGCACTCTTCGGAGTGAGCGGCGGACGGGTTAGTAACGCGTGGGAACGTGCCCAGATCTAAGGAATAGCCACTGGAAACGGTGAGTAATACCTTATACGCCCTTCGGGGGAAAGATTTATCGGATTTGGATCGGCCCGCGTTAGATTAGGTAGTTGGTGGGGTAATGGCCTACCAAGCCTACGATCTATAGCTGGTTTTAGAGGATGATCAGCAACACTGGGACTGAGACACGGCCCAGACTCCTACGGGAGGCAGCAGTGGGGAATCTTGGACAATGGGCGCAAGCCTGATCCAGCCATGCCGCGTGAGTGATGAAGGCCCTAGGGTCGTAAAGCTCTTTCGCCAGGGATGATAATGACAGTACCTGGTAAAGAAACCCCGGCTAACTCCGTGCCAGCAGCCGCGGTAATACGGAGGGGGTTAGCGTTGTTCGGAATTACTGGGCGTAAAGCGCGCGTAGGCGGACTGGAAAGTTGGGGGTGAAATCCCGGGGCTCAACCCCGGAACTGCCTCCAAAACTCCCAGTCTTGAGTTCGAGAGAGGTGAGTGGAATTCCGAGTGTAGAGGTGAAATTCGTAGATATTCGGAGGAACACCAGTGGCGAAGGCGGCTCACTGGCTCGATACTGACGCTGAGGTGCGAAAGTGTGGGGAGCAAACAGGATTAGATACCCTGGTAGTCCACACCGTAAACGATGAATGCCAGTCGTCGGGTAGCATGCTATTCGGTGACACACCTAACGGATTAAGCATTCCGCCTGGGGAGTACGGTCGCAAGATTAAAACTCAAAGGAATTGACGGGGGCCCGCACAAGCGGTGGAGCATGTGGTTTAATTCGAAGCAACGCGCAGAACCTTACCAACCCTTGACATCCTCGGACCGGCCCAGAGATGGGTCTTTCACTTCGGTGACCGAGTGACAGGNGCTGC
>30-637245115_16-27_F_H02.ab1
NNNNNNNNNNNNNNNCNNNNNTGCAGTCGAGCGCACTCTTCGGAGTGAGCGGCGGACGGGTTAGTAACGCGTGGGAACGTGCCCAGATCTAAGGAATAGCCACTGGAAACGGTGAGTAATACCTTATACGCCCTTCGGGGGAAAGATTTATCGGATTTGGATCGGCCCGCGTTAGATTAGGTAGTTGGTGGGGTAATGGCCTACCAAGCCTACGATCTATAGCTGGTTTTAGAGGATGATCAGCAACACTGGGACTGAGACACGGCCCAGACTCCTACGGGAGGCAGCAGTGGGGAATCTTGGACAATGGGCGCAAGCCTGATCCAGCCATGCCGCGTGAGTGATGAAGGCCCTAGGGTCGTAAAGCTCTTTCGCCAGGGATGATAATGACAGTACCTGGTAAAGAAACCCCGGCTAACTCCGTGCCAGCAGCCGCGGTAATACGGAGGGGGTTAGCGTTGTTCGGAATTACTGGGCGTAAAGCGCGCGTAGGCGGACTGGAAAGTTGGGGGTGAAATCCCGGGGCTCAACCCCGGAACTGCCTCCAAAACTCCCAGTCTTGAGTTCGAGAGAGGTGAGTGGAATTCCGAGTGTAGAGGTGAAATTCGTAGATATTCGGAGGAACACCAGTGGCGAAGGCGGCTCACTGGCTCGATACTGACGCTGAGGTGCGAAAGTGTGGGGAGCAAACAGGATTAGATACCCTGGTAGTCCACACCGTAAACGATGAATGCCAGTCGTCGGGTAGCATGCTATTCGGTGACACACCTAACGGATTAAGCATTCCGCCTGGGGAGTACGGTCGCAAGATTAAAACTCAAAGGAATTGACGGGGGCCCGCACAAGCGGTGGAGCATGTGGTTTAATTCGAAGCAACGCGCAGAACCTTACCAACCCTTGACATCCTCGGACCGGCCCAGAGATGGGTCTTTCACT
>30-637245115_17-27_F_A03.ab1
NNNNNNNNNNNNNNNNACNNTGCAGTCGAACGGTAACATNNGAAAGCTTGCTTTTCTGATGACGAGTGGCGCACGGGTGCGTAACGCGTATGCAATCTACCTTTTACAGGGGGATAGCCCAGAGAAATTTGGATTAATATCCCATAGTATCAAGAGTCGGCATCGGCATTTGATTAAAGATTTATCGGTAAAAGATGAGCATGCGTCCTATTAGCTAGATGGTGTGGTAACGGCACACCATGGCAACGATAGGTAGGGGCCCTGAGAGGGGGATCCCCCACACTGGTACTGAGACACGGACCAGACTCCTACGGGAGGCAGCAGTGAGGAATATTGGACAATGGGCGCAAGCCTGATCCAGCCATGCCGCGTGCAGGAAGACTGCCCTATGGGTTGTAAACTGCTTTTATACGGGAAGAAACACTCCCTCGTGAGGGAGCTTGACGGTACCGTAAGAATAAGGATCGGCTAACTCCGTGCCAGCAGCCGCGGTAATACGGAGGATCCAAGCGTTATCCGGAATCATTGGGTTTAAAGGGTCCGTAGGTGGATAATTAAGTCAGAGGTGAAATCCTGCAGCTCAACTGTAGAATTGCCTTTGATACTGGTTATCTTGAGTCATTATGAAGTGGTTAGAATATGTAGTGTAGCGGTGAAATGCATAGATATTACATAGAATACCAATTGCGAAGGCAGATCACTAATAATGTACTGACACTGATGGACGAAAGCGTGGGGAGCGAACAGGATTAGATACCCTGGTAGTCCACGCCGTAAACGATGGTCACTAGCTGTTCGGATTTCGGTCTGAGTGGCTAAGCGAAAGTGATAAGTGACCCACCTGGGGAGTACGTTCGCAAGAATGAAACTCAAAGGAATTGACGGGGGCCCGCACAAGCGGTGGAGCATGTGGTTTAATTCGATGATACGCGAGGAACCTTACCNGGNTTAAATGTAAGTTGCNTN
>30-637245115_18-27_F_B03.ab1
NNNNNNNNNGNNGNNACNNTGCAGTCGAACGGTAACATNNNNAAGCTTGCTTTTCTGATGACGAGTGGCGCACGGGTGCGTAACGCGTATGCAATCTACCTTTTACAGGGGGATAGCCCAGAGAAATTTGGATTAATATCCCATAGTATCAAGAGTCGGCATCGGCATTTGATTAAAGATTTATCGGTAAAAGATGAGCATGCGTCCTATTAGCTAGATGGTGTGGTAACGGCACACCATGGCAACGATAGGTAGGGGCCCTGAGAGGGGGATCCCCCACACTGGTACTGAGACACGGACCAGACTCCTACGGGAGGCAGCAGTGAGGAATATTGGACAATGGGCGCAAGCCTGATCCAGCCATGCCGCGTGCAGGAAGACTGCCCTATGGGTTGTAAACTGCTTTTATACGGGAAGAAACACTCCCTCGTGAGGGAGCTTGACGGTACCGTAAGAATAAGGATCGGCTAACTCCGTGCCAGCAGCCGCGGTAATACGGAGGATCCAAGCGTTATCCGGAATCATTGGGTTTAAAGGGTCCGTAGGTGGATAATTAAGTCAGAGGTGAAATCCTGCAGCTCAACTGTAGAATTGCCTTTGATACTGGTTATCTTGAGTCATTATGAAGTGGTTAGAATATGTAGTGTAGCGGTGAAATGCATAGATATTACATAGAATACCAATTGCGAAGGCAGATCACTAATAATGTACTGACACTGATGGACGAAAGCGTGGGGAGCGAACAGGATTAGATACCCTGGTAGTCCACGCCGTAAACGATGGTCACTAGCTGTTCGGATTTCGGTCTGAGTGGCTAAGCGAAAGTGATAAGTGACCCACCTGGGGAGTACGTTCGCAAGAATGAAACTCAAAGGAATTGACGGGGGCCCGCACAAGCGGTGGAGCATGTGGTTTAATTCGATGATACGCGAGGAACCTTACCNGGCTTAAATGTAAGTTGCATGATTTANAGATAGATCTTTCTN
>30-637245115_19-27_F_C03.ab1
NNNNNNNANNNNNNNNNNNTGCAGTCGAGCGGTAACATTTCTAGCTTGCTAGAAGATGACGAGCGGCGGACGGGTGAGTAATGCTTGGGAACATGCCTTTAGGTGGGGGACAACCATTGGAAACGATGGCTAATACCGCATAATGTCTACGGACCAAAGGGGGCTTCGGCTCTCGCCTTTAGATTGGCCCAAGTGGGATTAGCTAGTTGGTGAGGTAATGGCTCACCAAGGCGACGATCCCTAGCTGGTTTGAGAGGATGATCAGCCACACTGGAACTGAGACACGGTCCAGACTCCTACGGGAGGCAGCAGTGGGGAATATTGCACAATGGGCGCAAGCCTGATGCAGCCATGCCGCGTGTGTGAAGAAGGCCTTCGGGTTGTAAAGCACTTTCAGTTGTGAGGAAAGGTTAGTAGTTAATACCTGCTAGCTGTGACGTTAACAACAGAAGAAGCACCGGCTAACTCCGTGCCAGCAGCCGCGGTAATACGGAGGGTGCGAGCGTTAATCGGAATTACTGGGCGTAAAGCGTACGCAGGCGGTTTGTTAAGCGAGATGTGAAAGCCCCGGGCTCAACCTGGGAACTGCATTTCGAACTGGCAANCTAGAGTGTGATAGAGGGTGGTAGAATTTCAGGTGTAGCGGTGAAATGCGTAGAGATCTGAAGGAATACCGATGGCGAAGGCAGCCACCTGGGTCAACACTGACGCTCATGTACGAAAGCGTGGGGAGCAAACGGGATTAGATACCCCGGTAGTCCACGCCGTAAACGATGTCTACTAGGAGTTCGGTTTTTCGGAACTGTCTTCCAAAGCTAACGCATTAAGTAGACCGCCTGGGGAGTACGGCCGCAAGGTTAAAACTCAAATGAATTGACGGGGGCCCGCACAAGCGGTGGAGCATGTGGTTTAATTCGATGCAACGCGAANAACCTTACCTACACTTGACATCCANAGANTTACTAGAGATAGTTTGGTGCCTTCGGGAACTN
>30-637245115_20-27_F_D03.ab1
NNNNNNNNNNNNNNCTNCNNTGCAGTCGAGGGGCAGCGGGGAAAAGCTTGCTTTTCCGCCGGCGACCGGCGCACGGGTGCGTAACGCGTATGCAATCTGCCTTTTGCTACTGGATAGCCCAGAGAAATTTGGATTAATACAGTATAGTATCGTATTGCTGCATGGTATTTACGATTAAAGGTCACGGCAAAAGATGAGCATGCGTCCTATTAGCTAGATGGAGTGGTAACGGCACCCCATGGCGACGATAGGTAGGGGCCCTGAGAGGGGGATCCCCCACACTGGTACTGAGACACGGACCAGACTCCTACGGGAGGCAGCAGTGAGGAATATTGGACAATGGGCGGAAGCCTGATCCAGCCATGCCGCGTGCAGGAAGACTGCCCTATGGGTTGTAAACTGCTTTTATACGGGAAGAAACCGCTCTACGTGTAGGGCTCTGACGGTACCGTAAGAATAAGGATCGGCTAACTCCGTGCCAGCAGCCGCGGTAATACGGAGGATCCAAGCGTTATCCGGAATCATTGGGTTTAAAGGGTCCGTAGGTGGACGATTAAGTCAGAGGTGAAAGTCTGCGGCTCAACCGTAGAATTGCCTTTGATACTGGTTGTCTTGAATCATTGTGAAGTGGTTAGAATATGTAGTGTAGCGGTGAAATGCATAGATATTACATAGAATACCGATTGCGAAGGCAGATCACTAACAATGTATTGACACTGATGGACGAAAGCGTGGGTAGCGAACGGGATTAGATACCCCGGTAGTCCACGCCGTAAACGATGGATACTAGCTGTCCGGACCTCGGTCTGGGTGGCTAAGCGAAAGTGATAAGTATCCCACCTGGGGAGTACGTTCGCAAGAATGAAACTCAAAGGAATTGACGGGGGCCCGCACAAGCGGTGGAGCATGTGGTTTAATTCGATGATACGCGAGGAACCTTACCNGGCTTAAATGTAAGTTGCATAGTTTAGAGATAGACTTTTCTTCGNACTACTTANNN
>30-637245115_21-27_F_F12.ab1
NNNNNNNNNNNNGNCTACNNTGCAGTCGAGCGAGACCTTCGGGTCTAGCGGCGGACGGGTGAGTAACGCGTGGGAACGTGCCCTTCTCTGCAGGATAGCCACTGGAAACGGTGAGTAATACTGCATACGCCCTTCGGGGGAAAGATTTATCGGAGAAGGATCGGCCCGCGTTAGATTAGGTAGTTGGTGGGGTAATGGCCTACCAAGCCTACGATCTATAGCTGGTTTGAGAGGATGATCAGCCACACTGGGACTGAGACACGGCCCAGACTCCTACGGGAGGCAGCAGTGGGGAATCTTAGACAATGGGGGCAACCCTGATCTAGCCATGCCGCGTGAGTGATGAAGGCCTTAGGGTCGTAAAGCTCTTTCGCTGGGGAAGATAATGACGGTACCCAGTAAAGAAACCCCGGCTAACTCCGTGCCAGCAGCCGCGGTAATACGGAGGGGGTTAGCGTTGTTCGGAATTACTGGGCGTAAAGCGCGCGTAGGCGGATCAGAAAGTTGGGGGTGAAATCCCGGGGCTCAACCTCGGAACTGCCTCCAAAACTCCTGGTCTTGAGTTCGAGAGAGGTGAGTGGAACTCCGAGTGTAGAGGTGAAATTCGTAGATATTCGGAAGAACACCAGTGGCGAAGGCGGCTCACTGGCTCGATACTGACGCTGAGGTGCGAAAGTGTGGGGAGCAAACAGGATTAGATACCCTGGTAGTCCACACCGTAAACGATGAATGCCAGTCGTCGGGTAGCATGCTATTCGGTGACACACCTAACGGATTAAGCATTCCGCCTGGGGAGTACGGTCGCAAGATTAAAACTCAAAGGAATTGACGGGGGCCCGCACAAGCGGTGGAGCATGTGGTTTAATTCGAAGCAACGCGCAGAACCTTACCAACCCTTGACATCCTCAGCTACATCCAGAGATGGATGGTTCCCTTCGGGGACTGAGTGACNGNGCT
>30-637245115_22-27_F_F03.ab1
NNNNNNNNNNNNNNNNACNNTGCAGTCGAACGGTAACATNNNNAAGCTTGCTTTTCTGATGACGAGTGGCGCACGGGTGCGTAACGCGTATGCAATCTACCTTTTACAGGGGGATAGCCCAGAGAAATTTGGATTAATATCCCATAGTATCAAGAGTCGGCATCGGCATTTGATTAAAGATTTATCGGTAAAAGATGAGCATGCGTCCTATTAGCTAGATGGTGTGGTAACGGCACACCATGGCAACGATAGGTAGGGGCCCTGAGAGGGGGATCCCCCACACTGGTACTGAGACACGGACCAGACTCCTACGGGAGGCAGCAGTGAGGAATATTGGACAATGGGCGCAAGCCTGATCCAGCCATGCCGCGTGCAGGAAGACTGCCCTATGGGTTGTAAACTGCTTTTATACGGGAAGAAACACTCCCTCGTGAGGGAGCTTGACGGTACCGTAAGAATAAGGATCGGCTAACTCCGTGCCAGCAGCCGCGGTAATACGGAGGATCCAAGCGTTATCCGGAATCATTGGGTTTAAAGGGTCCGTAGGTGGATAATTAAGTCAGAGGTGAAATCCTGCAGCTCAACTGTAGAATTGCCTTTGATACTGGTTATCTTGAGTCATTATGAAGTGGTTAGAATATGTAGTGTAGCGGTGAAATGCATAGATATTACATAGAATACCAATTGCGAAGGCAGATCACTAATAATGTACTGACACTGATGGACGAAAGCGTGGGGAGCGAACAGGATTAGATACCCTGGTAGTCCACGCCGTAAACGATGGTCACTAGCTGTTCGGATTTCGGTCTGAGTGGCTAAGCGAAAGTGATAAGTGACCCACCTGGGGAGTACGTTCGCAAGAATGAAACTCAAAGGAATTGACGGGGGCCCGCACAAGCGGTGGAGCATGTGGTTTAATTCGATGATACGCGAGGAACCTTACCNGGCTTAAATGTAAGTTGCATGATTTAGAGATAGATCTTNCTTCGNACTACTTANN
>30-637245115_23-27_F_G03.ab1
NNNNNNNNNNNNNNNNNNNNNNTGCAGTCGAACGGTAACATANGAAAGCTTGCTTTTCTGATGACGAGTGGCGCACGGGTGCGTAACGCGTATGCAATCTACCTTTTACAGGGGGATAGCCCAGAGAAATTTGGATTAATATCCCATAGTATCAAGAGTCGGCATCGGCATTTGATTAAAGATTTATCGGTAAAAGATGAGCATGCGTCCTATTAGCTAGATGGTGTGGTAACGGCACACCATGGCAACGATAGGTAGGGGCCCTGAGAGGGGGATCCCCCACACTGGTACTGAGACACGGACCAGACTCCTACGGGAGGCAGCAGTGAGGAATATTGGACAATGGGCGCAAGCCTGATCCAGCCATGCCGCGTGCAGGAAGACTGCCCTATGGGTTGTAAACTGCTTTTATACGGGAAGAAACACTCCCTCGTGAGGGAGCTTGACGGTACCGTAAGAATAAGGATCGGCTAACTCCGTGCCAGCAGCCGCGGTAATACGGAGGATCCAAGCGTTATCCGGAATCATTGGGTTTAAAGGGTCCGTAGGTGGATAATTAAGTCAGAGGTGAAATCCTGCAGCTCAACTGTAGAATTGCCTTTGATACTGGTTATCTTGAGTCATTATGAAGTGGTTAGAATATGTAGTGTAGCGGTGAAATGCATAGATATTACATAGAATACCAATTGCGAAGGCAGATCACTAATAATGTACTGACACTGATGGACGAAAGCGTGGGGAGCGAACAGGATTAGATACCCTGGTAGTCCACGCCGTAAACGATGGTCACTAGCTGTTCGGATTTCGGTCTGAGTGGCTAAGCGAAAGTGATAAGTGACCCACCTGGGGAGTACGTTCGCAAGAATGAAACTCAAAGGAATTGACGGGGGCCCGCACAAGCGGTGGAGCATGTGGTTTAATTCGATGATACGCGAGGAACCTTACCNGGCTTAAATGTAAGTTGCATGATTTAGAGATAGN
>30-637245115_26-27_F_B04.ab1
NNNNNNNNNGNNNGCTTANNCNTGCAAGTCGAGCGGAACGATTCTAGCTTGCTAGAAGGCGTCGAGCGGCGGACGGGTGAGTAACGCGTAGGAATCTACCCAGTAGTTGGGGATAGCCCGGAGAAATCCGGATTAATACCGAATAATCTCTACGGAGGAAAGTGGGCTTCGGCTCACGCTACAGGATGAGCCTGCGTTGGATTAGCTAGTTGGTGAGGTAAAGGCTCACCAAGGCGACGATCCATAGCTGGTCTGAGAGGATGATCAGCCACACTGGGACTGAGACACGGCCCAGACTCCTACGGGAGGCAGCAGTGGGGAATATTGGACAATGGGGGCAACCCTGATCCAGCCATACCGCGTGTGTGAAGAAGGCCTTCGGGTTGTAAAGCACTTTCAGCGAGGAGGAAAGGTTGATGGTTAATACCCATCAGCTGTGACGTTACTCGCAGAAGAAGCACCGGCTAACTCCGTGCCAGCAGCCGCGGTAATACGGAGGGTGCAAGCGTTAATCGGAATTACTGGGCGTAAAGCGCGCGTAGGCGGTTTGTTAAGTTGGATGTGAAAGCCCAGGGCTCAACCTTGGAACTGCATTCAAAACTGGCGAGCTAGAGTACAGCAGAGGCAAGTGGAATTTCAGGTGTAGCGGTGAAATGCGTAGAGATCTGAAGGAACACCAGTGGCGAAGGCGACTTGCTGGGCTGATACTGACGCTGAGGTGCGAAAGCGTGGGGAGCAAACAGGATTAGATACCCTGGTAGTCCACGCCGTAAACGATGTCTATTAGCCGTTGGGTCTGTTATGGACTTGGTGGCGAAGCTAACGCGATAAATAGACCGCCTGGGGAGTACGGCCGCAAGGNTAAAACTCAAATGAATTGACGGGGGCCCGCACAAGCGGTGGAGCATGTGGTTTAATTCGAAGCAACGCGAAGACCTTACCTACTCTTGAATCCAGTGAACTTAGCANAGATGCTTTGGTGCCTTCGGGAACACTN
>30-637245115_27-27_F_C04.ab1
NNNNNNNANNNNNGCNNNNNNTGCNAGTCGAGCGGAAACGATTCTAGCTTGCTATAAGGCGTCGAGCGGCGGACGGGTGAGTAACGCGTAGGAATCTACCCAGTAGTTGGGGATAGCCCGGAGAAATCCGGATTAATACCGAATAATCTCTACGGAGGAAAGTGGGCTTCGGCTCACGCTACAGGATGAGCCTGCGTTGGATTAGCTAGTTGGTGAGGTAAAGGCTCACCAAGGCGACGATCCATAGCTGGTCTGAGAGGATGATCAGCCACACTGGGACTGAGACACGGCCCAGACTCCTACGGGAGGCAGCAGTGGGGAATATTGGACAATGGGGGCAACCCTGATCCAGCCATACCGCGTGTGTGAAGAAGGCCTTCGGGTTGTAAAGCACTTTCAGCGAGGAGGAAAGGTTGATGGTTAATACCCATCAGCTGTGACGTTACTCGCAGAAGAAGCACCGGCTAACTCCGTGCCAGCAGCCGCGGTAATACGGAGGGTGCAAGCGTTAATCGGAATTACTGGGCGTAAAGCGCGCGTAGGCGGTTTGTTAAGTTGGATGTGAAAGCCCAGGGCTCAACCTTGGAACTGCATTCAAAACTGGCGAGCTAGAGTACAGCAGAGGCAAGTGGAATTTCAGGTGTAGCGGTGAAATGCGTAGAGATCTGAAGGAACACCAGTGGCGAAGGCGACTTGCTGGGCTGATACTGACGCTGAGGTGCGAAAGCGTGGGGAGCAAACAGGATTAGATACCCTGGTAGTCCACGCCGTAAACGATGTCTATTANCCGTTGGGTCTGTTATGGACTTGGTGGCGAAGCTAACGCGATAAATAGACCGCCTGGGGAGTACGGNCGCAGGTTAAAACTCAAATGAATTGACGGGGGCCCGCACAAGCGGTGGAGCATGTGGTTTAATTCNAAGCACGCGAAGAACCTTACCTACTCTTGAATCCANTGAACTTAGCANANATGCTTTGGTGCTTCGGGAACACTGANAN
>30-637245115_28-27_F_D04.ab1
NNNNNTNNNNNNGNTNNNNTGCAGTCGACGGTAACTANTNTAGCTTGCTTTTCTGATGACAAGTGGCGCACGGTTGCGTAACGCGTATGCAATCTACCTTTTTGGGGGGATAGCCCAGAGAAATTTGGATTAATATCCCNTAGTATCAAGAGTCGGCATCGGCATTTGATTAAAGATTTATCGGTAAAAGATGAGCATGCGTCCTATTAGCTAGATGGTGTGGTAACGGCACACCATGGCAACGATAGGTAGGGGCCCTGAGAGGGGGATCCCCCACACTGGTACTGAGACACGGACCNNACTCCTACGGGAGGCANCAGTGAGGAATATTGGACAATGGGCGCAAGCCTGATCCNGCCATGCCGCGTGCAGGAAGACTGCCCTATGGGTTGTAAACTGCTTTTATACGGGAAGAAACACTCCCTCGTGAGGGAGCTTGACGGTACCGTAAGAATAAGGATCGGCTAACTCCGTGCCCGCAGCCGCGGTAATACNGAGGATCCAAGCGTTATCCGGAATCATTGGGTTTAAAGGGTCCGTANGTGGATAATTAANTCNNANGTGAAATCCTGCACCTCANCTGTGNAATTGCCTTTGATACTGGTTATCTTGANTCATTATGAAGTGGTTANAATATGTANNGTNNGGNGAAATGCATANATATTACATANAATACCNATTGCGANTGCANATCACTAATAATGTACTGACNCTGATGGACGAGAGCNTGNGGAGCGANCAGGATTACATACCCTGCNAGTCCACGCCGNNNNCNATGGTCNCTAGCTGTTCNGATTTCCNTCTNAGTGGCTAANCGAANTGATAANTGACCCNGCTGAGGAGTACNTTCGCGAGAATGAAACTCNNANGANTTGACGGNGGCCCNCACAGCGGAGGANNNTGTGGNTTANNCNNTGATACNNGANNANCNTTACNCGNGCTNANCTGTAAATTGCATGATNNNNANATAGATCTTNCNTCGNACTACNTACCANNNGCTGCATGGNTN
>30-637245115_29-27_F_E04.ab1
NNNNNNNNNNGNNNNNNANNNTGCAAGTCGAGCGGAAACGATTCTAGCTTGCTAGAAGGCGTCGAGCGGCGGACGGGTGAGTAACGCGTAGGAATCTACCCAGTAGTTGGGGATAGCCCGGAGAAATCCGGATTAATACCGAATAATCTCTACGGAGGAAAGTGGGCTTCGGCTCACGCTACAGGATGAGCCTGCGTTGGATTAGCTAGTTGGTGAGGTAAAGGCTCACCAAGGCGACGATCCATAGCTGGTCTGAGAGGATGATCAGCCACACTGGGACTGAGACACGGCCCAGACTCCTACGGGAGGCAGCAGTGGGGAATATTGGACAATGGGGGCAACCCTGATCCAGCCATACCGCGTGTGTGAAGAAGGCCTTCGGGTTGTAAAGCACTTTCAGCGAGGAGGAAAGGTTGATGGTTAATACCCATCAGCTGTGACGTTACTCGCAGAAGAAGCACCGGCTAACTCCGTGCCAGCAGCCGCGGTAATACGGAGGGTGCAAGCGTTAATCGGAATTACTGGGCGTAAAGCGCGCGTAGGCGGTTTGTTAAGTTGGATGTGAAAGCCCAGGGCTCAACCTTGGAACTGCATTCAAAACTGGCGAGCTAGAGTACAGCAGAGGCAAGTGGAATTTCAGGTGTAGCGGTGAAATGCGTAGAGATCTGAAGGAACACCAGTGGCGAAGGCGACTTGCTGGGCTGATACTGACGCTGAGGTGCGAAAGCGTGGGGAGCAAACAGGATTAGATACCCTGGTAGTCCACGCCGTAAACGATGTCTATTAGCCGTTGGGTCTGTTATGGACTTGGTGGCGAAGCTAACGCGATAAATAGACCGCCTGGGGAGTACGGCCGCAAGGTTAAAACTCAAATGAATTGACGGGGGCCCGCACAAGCGGTGGAGCATGTGGTTTAATTCGAAGCAACGCGAGANCTTACCTACTCTTGAAATCCAGTGAACTTAGCANAGATGCTTTGGTGCCTTCGGGACACTGANACAGNNGCTGCATGGCTN
>30-637245115_30-27_F_F04.ab1
NNNNNNNNNNNNNNNNNNNNTGCAGTCGAGCGGAAACGATTCTAGCTTGCTAGAAGGCGTCGAGCGGCGGACGGGTGAGTAACGCGTAGGAATCTACCCAGTAGTTGGGGATAGCCCGGAGAAATCCGGATTAATACCGAATAATCTCTACGGAGGAAAGTGGGCTTCGGCTCACGCTACAGGATGAGCCTGCGTTGGATTAGCTAGTTGGTGAGGTAAAGGCTCACCAAGGCGACGATCCATAGCTGGTCTGAGAGGATGATCAGCCACACTGGGACTGAGACACGGCCCAGACTCCTACGGGAGGCAGCAGTGGGGAATATTGGACAATGGGGGCAACCCTGATCCAGCCATACCGCGTGTGTGAAGAAGGCCTTCGGGTTGTAAAGCACTTTCAGCGAGGAGGAAAGGTTGATGGTTAATACCCATCAGCTGTGACGTTACTCGCAGAAGAAGCACCGGCTAACTCCGTGCCAGCAGCCGCGGTAATACGGAGGGTGCAAGCGTTAATCGGAATTACTGGGCGTAAAGCGCGCGTAGGCGGTTTGTTAAGTTGGATGTGAAAGCCCAGGGCTCAACCTTGGAACTGCATTCAAAACTGGCGAGCTAGAGTACAGCAGAGGCAAGTGGAATTTCAGGTGTAGCGGTGAAATGCGTAGAGATCTGAAGGAACACCAGTGGCGAAGGCGACTTGCTGGGCTGATACTGACGCTGAGGTGCGAAAGCGTGGGGAGCAAACAGGATTAGATACCCTGGTAGTCCACGCCGTAAACGATGTCTATTAGCCGTTGGGTCTGTTATGGACTTGGTGGCGAAGCTAACGCGATAAATAGACCGCCTGGGGAGTACGGCCGCAAGGTTAAAACTCAAATGAATTGACGGGGGCCCGCACAAGCGGTGGAGCATGTGGTTTAATTCGAAGCAACGCGAGANCTTACCTACTCTTGAAATCCAGTGAACTTAGCANANATGCTTTGGTGCCTTCGGGACACTGAGACAGNGCN
>30-637245115_31-27_F_G04.ab1
NNNNNNANNNGNNNCTACNNTGCAAGTCGAGCGGANCGATTCTAGCTTGCTAAAGGCGTCGAGCGGCGGACGGGTGAGTAACGCGTAGGAATCTACCCAGTAGTTGGGGATAGCCCGGAGAAATCCGGATTAATACCGAATAATCTCTACGGAGGAAAGTGGGCTTCGGCTCACGCTACAGGATGAGCCTGCGTTGGATTANCTAGTTGGTGAGGTAAAGGCTCACCAAGGCGACGATCCATAGCTGGTCTGAGAGGATGATCAGCCACACTGGGACTGAGACACGGCCCAGACTCCTACGGGAGGCAGCAGTGGGGAATATTGGACAATGGGGGCAACCCTGATCCAGCCATACCGCGTGTGTGAAGAAGGCCTTCGGGTTGTAAAGCACTTTCAGCGAGGAGGAAAGGTTGATGGTTAATACCCATCAGCTGTGACGTTACTCGCAGAAGAAGCACCGGCTAACTCCGTGCCAGCAGCCGCGGTAATACGGAGGGTGCAAGCGTTAATCGGAATTACTGGGCGTAAAGCGCGCGTAGGCGGTTTGTTAAGTTGGATGTGAAAGCCCAGGGCTCAACCTTGGAACTGCATTCAAAACTGGCGAGCTANAGTACAGCANAGGCAAGTGGAATTTCANGTGTAGCGGTGAAATGCGTATAGATCTGAAGGAACACCAGTGGCGAANGCGACTTGCTGGGCTGATACTGACGCTGANGTGCGAAAGCGTGNGGAGCAAACAGGATTAGATACCCTGGTANTCCACGCCGTAAACGATGTCTATTANCCGTTGGGTCTGTTATGGACTTGGTGGCGAAGCTAACGCGATAAATAGACCGCCTGGGGAGTACGGCCGCNAGGTTAAAACTCNNATGAATTGACGGGGGCCCGCACANCGGTGGAGCATGTGGTTTANTTCTANCNACNCNAANACCTTACCTACTCTTGAATCCAGTGAACTTANNNNATGCTTTGGTGCTTCNNNACNNTGN
>30-637245115_32-27_F_H04.ab1
NNNNNNNNNNGCTACNNTGCAGTCGAGCGGANNNATTCTAGCTTGCTTAAGGCGTCAGCGGGGACGGGTGAGTAACGCGTAGGAATCTACCCCTATTTGGGGATAACCCGGAGAAATCCGGATTAATACCGAATAATCTCTACGGAGGAAAGTGGGCTTCGGCTCACGCTACAGGATGAGCCTGCATTGGATTANCTAGTTGGTGAGGTAAAGGCTCACCAAGGCGACGATCCATAGCTGGTCTGAGAGGATGATCAGCCGCACTGGGACTGANACACGGCCCAGACTCCTACGGGAGGCAGCAGTGGGGAATATTGGACAATGGGGGCAACCCTGATCCAGCCATACCGCGTGTGTGAAGAAGGCCTTCGGGTTGTAAAGCACTTTCAGCGAGGAGGAAAGGTTGATGGTTAATACCCATCAGCTGTGACGTTACTCGCACAAGAAGCACCGGCTAACTCCGTGCCAGCAGCCGCGGTAATACGGAGGGTGCAAACGTTAATCGGAATTACTGGGCGTAAAGCGCGCGTANGCGGTTTGTTAANTTGGATGTGAAAGCCCAGGGCTCAACCTTGGAACTGCATTCNAAACTGGCNANCTANAGTACAGCAGAGGCAAGTGGAATTTCANGTGTAGCGGTGAAATGCGTANANATCTGAANGAACACCANTGGCGAANGCGACTTGCTGGGCTGATACTGACGCTGANGTGCNAAAGCGTGGGGAGCAAACANGATTAGATACCCTGGTACTCCACGCCGTAAACGATGTCTATTANCCGTTGGGTCTGTTATGGACTTGGTGGCGAATCTAACGCNATAATAGACCGCCTGGGGANNANNCCGCNNGTTAAACTCNNATGAATTGACGGGGCCCGCACNANNGTGGAGCATGTGGTTTATTCTANNNCNCNAAGACCTTACCTACTCTTGAAATCCAGTGAACTTNNNNNN
>30-637245115_33-27_F_A05.ab1
NNNNNNNGNNNNTACNNTGCNNTCGAGCNNANCNATTCTAGCTTGCTTAAGGATCGAGCGGGGACGGGTGAGTAACGCGTAGGAATCTACCCCTATTTGGGGATAACCCGGAGAAATCCGGATTAATACCGAATAATCTCTACGGAGGAAAGTGGGCTTCGGCTCACGCTACAGGATGANCCTGCATTGGATTANCTACTTGGAGAGGTAANGGCTCACCAAGGCGACGATCCATANCTGGTCTGAGAGGATGATCAGACGCGCTGGGACTGANACACGGCCCAGACTCCTACGGGAGGCCTCANTGGGGAATATTGGACAATGGGGGCAACCCTGATCCANCCATACCGCGTGTGTGAAGAAGGCCTTCGGGTTGTAAAGCACTTTCAGCGAGGAGGAAAGGTTGATGGTTAATACCCATCAGCTGTGACGTTACTCGCAGAAGAAGAACCGGCTAACTCCGTGCCAGCGCCCGCGGTAATACGGAGGGTGCAGACGTTAATCGGAATTACTGGGCGTAAAGCGCGCGTAGGCGGTTTGTTANNTTNNATGTGAAAGCCCANGGCTCAACCTTGGAACTGCATTCNNNACTGGNNAGNTANANTACNNNTCAGGCAANTGGAATTTCANGTGTAGCGGTGAAATGCATATANATCTGAANGAACACCANTGGCNAANGCGACTTGNTGGNCTGATACTGACNCTGANGTGCNANNNCGAGGGGAGCANNCNNGANNANATACNCNGNNACTGCNCGCCNNNNNCGATGTCTATTANCCGTTGCTTCTGNNATGGACTTGNNGNNGAATCTANCGCNATNATANACCGCCTGCNGAGTACTGCCGCCANGTTAATNCTCNNATGANTNGACGGNGGCCNCCCNACCGGTGGAGCATGTGGTTTATTCTAAGCTNCNNNNNGANCATNCCTACTCTTGNNNNCNGNGNNNTTANCANANANGCNN
>30-637245115_34-27_F_B05.ab1
NNNNNNNNNNGNNGCTACNNTGCAGTCGAGCGNANCNATTCTAGCTTGCTNNAGGCGTCGAGCGGCGGACGGGTGAGTAACGCGTAGGAATCTACCCAGTATTTGGGGATAGCCCGGAGAAATCCGGATTAATACCGAATAATCTCTACGGAGGAAAGTGGGCTTCGGCTCACGCTACAGGATGAGCCTGCGTTGGATTANCTAGTTGGTGAGGTAAAGGCTCACCAAGGCGACGATCCATAGCTGGTCTGAGAGGATGATCAGCCACACTGGGACTGAGACACGGCCCAGACTCCTACGGGAGGCAGCAGTGGGGAATATTGGACAATGGGGGCAACCCTGATCCAGCCATACCGCGTGTGTGAAGAAGGCCTTCGGGTTGTAAAGCACTTTCAGCGAGGAGGAAAGGTTGATGGTTAATACCCATCAGCTGTGACGTTACTCGCAGAAGAAGCACCGGCTAACTCCGTGCCAGCAGCCGCGGTAATACGGAGGGTGCAAACGTTAATCGGAATTACTGGGCGTAAAGCGCGCGTANGCGGTTTGTTAAGTTGGATGTGAAAGCCCAGGGCTCAACCTTGGAACTGCATTCAAAACTGGCNAGCTANAGTACAGCAGAGGCAAGTGGAATTTCAGGTGTAGCGGTGAAATGCGTANAGATCTGAANGAACACCANTGGCGAANGCGACTTGCTGGGCTGATACTGACNCTGANGTGCGAAAGCGTGGGGAGCAAACAGGATTAGATACCCTGGTACTCCACGCCGTAAACGATGTCTATTANCCGTTGGGTCTGTTATGGACTTGNTGGCGAAGCTAACGCGATAAATAGACCGCCTGGGGAGTACGGCCGCAGGTTAANCTCNATGAATTGACGGGGGCCCGCACNANCNGTGGAGCATGTGGTTTATTCTANNNCNCNAANACCTTACCTACTCTTGANATCCAGTGAACTTANNNNNNNGCTTTGGTGCTTCNNNNN
>30-637245115_35-27_F_C05.ab1
GNGNNNNNNNNNNGNNACNNTGCAGTCGAACGGTAACATANAAAAGCTTGCTTTTCTGATGACGAGTGGCGCACGGGTGCGTAACGCGTATGCAATCTACCTTTTACAGGGGGATAGCCCAGAGAAATTTGGATTAATATCCCATAGTATCAAGAGTCGGCATCGGCATTTGATTAAAGATTTATCGGTAAAAGATGAGCATGCGTCCTATTAGCTAGATGGTGTGGTAACGGCACACCATGGCAACGATAGGTAGGGGCCCTGAGAGGGGGATCCCCCACACTGGTACTGAGACACGGACCAGACTCCTACGGGAGGCAGCAGTGAGGAATATTGGACAATGGGCGCAAGCCTGATCCAGCCATGCCGCGTGCAGGAAGACTGCCCTATGGGTTGTAAACTGCTTTTATACGGGAAGAAACACTCCCTCGTGAGGGAGCTTGACGGTACCGTAAGAATAAGGATCGGCTAACTCCGTGCCAGCAGCCGCGGTAATACGGAGGATCCAAGCGTTATCCGGAATCATTGGGTTTAAAGGGTCCGTAGGTGGATAATTAAGTCAGAGGTGAAATCCTGCAGCTCAACTGTAGAATTGCCTTTGATACTGGTTATCTTGAGTCATTATGAAGTGGTTAGAATATGTAGTGTAGCGGTGAAATGCATAGATATTACATAGAATACCAATTGCGAAGGCAGATCACTAATAATGTACTGACACTGATGGACGAAAGCGTGGGGAGCGAACAGGATTAGATACCCTGGTAGTCCACGCCGTAAACGATGGTCACTAGCTGTTCGGATTTCGGTCTGAGTGGCTAAGCGAAAGTGATAAGTGACCCACCTGGGGAGTACGTTCGCAAGAATGAAACTCAAAGGAATTGACGGGGGCCCGCACAAGCGGTGGAGCATGTGGTTTAATTCGATGATACGCGAGGAACCTTACCNGGCTTAAATGTAAGTTGCATGATTTAGAGATAGATCTTTCTTCGNACTACTTACANGNNCTGCATNGN
>30-637245115_36-27_F_D05.ab1
NNNNNNNNNNNNNNNCNGNNNNTGCAGTCGAGCGAACCCTTCGGGGTTAGCGGCGGACGGGTTAGTAACGCGTGGGAACGTGCCCTTCTCTGCGGAATAGCCACTGGAAACGGTGAGTAATACCGCATACGCCCTTCGGGGGAAAGATTTATCGGAGAAGGATCGGCCCGCGTTAGATTAGGTAGTTGGTGAGGTAATGGCTCACCAAGCCTACGATCTATAGCTGGTTTGAGAGGATGATCAGCAACACTGGGACTGAGACACGGCCCAGACTCCTACGGGAGGCAGCAGTGGGGAATCTTCGGCAATGGGCGCAAGCCTGACCGAGCCATGCCGCGTGAGCGATGAAGGCCTTAGGGTTGTAAAGCTCTTTCGCCAGGGATGATAATGACAGTACCTGGTAAAGAAACCCCGGCTAACTCCGTGCCAGCAGCCGCGGTAATACGGAGGGGGTTAGCGTTGTTCGGAATTACTGGGCGTAAAGCGCGCGTAGGCGGATTGGAAAGTTGGGGGTGAAATCCCAGGGCTCAACCCTGGAACTGCCTCCAAAACTCCCAGTCTTGAGTTCGAGAGAGGTGAGTGGAATTCCGAGTGTAGAGGTGAAATTCGTAGATATTCGGAGGAACACCAGTGGCGAAGGCGGCTCACTGGCTCGATACTGACGCTGAGGTGCGAAAGCGTGGGGAGCAAACAGGATTAGATACCCTGGTAGTCCACGCCGTAAACGATGAATGCCAGACGTCGGGCAGCATGCTGTTCGGTGTCACACCTAACGGATTAAGCATTCCGCCTGGGGAGTACGGTCGCAAGATTAAAACTCAAAGGAATTGACGGGGGCCCGCACAAGCGGTGGAGCATGTGGTTTAATTCGAAGCAACGCGCAGAANCTTACCAACCCTTGACATCCTCAGCTACATCCAGAGATGGATGGTTCACTTCGGTGACTGAGTGACNNNGCTGCATGGCTGTCGTCAGCTCGTGTCGTGAGATGTTCGGTAAGTCCGGCAACGANCN
>30-637245115_37-27_F_E05.ab1
NNNNNNNNGNNGNNNNNNTGCAGTCGAACGGTAACATANAAAAGCTTGCTTTTCTGATGACGAGTGGCGCACGGGTGCGTAACGCGTATGCAATCTACCTTTTACAGGGGGATAGCCCAGAGAAATTTGGATTAATATCCCATAGTATCAAGAGTCGGCATCGGCATTTGATTAAAGATTTATCGGTAAAAGATGAGCATGCGTCCTATTAGCTAGATGGTGTGGTAACGGCACACCATGGCAACGATAGGTAGGGGCCCTGAGAGGGGGATCCCCCACACTGGTACTGAGACACGGACCAGACTCCTACGGGAGGCAGCAGTGAGGAATATTGGACAATGGGCGCAAGCCTGATCCAGCCATGCCGCGTGCAGGAAGACTGCCCTATGGGTTGTAAACTGCTTTTATACGGGAAGAAACACTCCCTCGTGAGGGAGCTTGACGGTACCGTAAGAATAAGGATCGGCTAACTCCGTGCCAGCAGCCGCGGTAATACGGAGGATCCAAGCGTTATCCGGAATCATTGGGTTTAAAGGGTCCGTAGGTGGATAATTAAGTCAGAGGTGAAATCCTGCAGCTCAACTGTAGAATTGCCTTTGATACTGGTTATCTTGAGTCATTATGAAGTGGTTAGAATATGTAGTGTAGCGGTGAAATGCATAGATATTACATAGAATACCAATTGCGAAGGCAGATCACTAATAATGTACTGACACTGATGGACGAAAGCGTGGGGAGCGAACAGGATTAGATACCCTGGTAGTCCACGCCGTAAACGATGGTCACTAGCTGTTCGGATTTCGGTCTGAGTGGCTAAGCGAAAGTGATAAGTGACCCACCTGGGGAGTACGTTCGCAAGAATGAAACTCAAAGGAATTGACGGGGGCCCGCACAAGCGGTGGAGCATGTGGTTTAATTCGATGATACGCGAGGAACCTTACCNGGCTTAAATGTAAGTTGCATGATTTAGAGATAGATCTTTCTTCGGACTACTTACNAGNGCTGCATGGTNGTCGN
>30-637245115_38-27_F_F05.ab1
NNNNNNNNNNNNNNNNNNNNNNNGCAGTCGAACGGTAACATANAAAAGCTTGCTTTTCTGATGACGAGTGGCGCACGGGTGCGTAACGCGTATGCAATCTACCTTTTACAGGGGGATAGCCCAGAGAAATTTGGATTAATATCCCATAGTATCAAGAGTCGGCATCGGCATTTGATTAAAGATTTATCGGTAAAAGATGAGCATGCGTCCTATTAGCTAGATGGTGTGGTAACGGCACACCATGGCAACGATAGGTAGGGGCCCTGAGAGGGGGATCCCCCACACTGGTACTGAGACACGGACCAGACTCCTACGGGAGGCAGCAGTGAGGAATATTGGACAATGGGCGTAAGCCTGATCCAGCCATGCCGCGTGCAGGAAGACTGCCCTATGGGTTGTAAACTGCTTTTATACGGGAAGAAACACTCCCTCGTGAGGGAGCTTGACGGTACCGTAAGAATAAGGATCGGCTAACTCCGTGCCAGCAGCCGCGGTAATACGGAGGATCCAAGCGTTATCCGGAATCATTGGGTTTAAAGGGTCCGTAGGTGGATAATTAAGTCAGAGGTGAAATCCTGCAGCTCAACTGTAGAATTGCCTTTGATACTGGTTATCTTGAGTCATTATGAAGTGGTTAGAATATGTAGTGTAGCGGTGAAATGCATAGATATTACATAGAATACCAATTGCGAAGGCAGATCACTAATAATGTACTGACACTGATGGACGAAAGCGTGGGGAGCGAACAGGATTAGATACCCTGGTAGTCCACGCCGTAAACGATGGTCACTAGCTGTTCGGATTTCGGTCTGAGTGGCTAAGCGAAAGTGATAAGTGACCCACCTGGGGAGTACGTTCGCAAGAATGAAACTCAAAGGAATTGACGGGGGCCCGCACAAGCGGTGGAGCATGTGGTTTAATTCGATGATACGCGAGGAACCTTACCNGGCTTAAATGTAAGTTGCATGATTTAGAGATAGATCTTTCTTCGGACTACTTACNAGNNGCTGCA
>30-637245115_39-27_F_G05.ab1
TNNNNNNNNNNNNNNNNNGCNNNTCGNACGNNNNNNNNNNNTTTGNTTTTCTGNNNNNGGGNNNNNGGGTGCGTAACGCGTATGCAATCTATTTTTTACGGGGGGATCGCCCAAAGAATTTTGGATTAATATCCCATANTATCAAGAGTCGGCATCGGCTTTTGATTAAAGATTTATCGGTAAAAAATGAGCATGCGTCCTATTACCTAGATGGTGTGGTAACGGCCCACCATGGCAACGATAGGTAGGGNCCCTGAAAGGGGGATCCCCCCCACTGGTACTGAAACNCGGACCAAACTCCTACGGGAGGCAGCAGTGAGGAATATTGGACAATGGGCGCAAGCCTGATCCAGCCATGCCGCGTGCAGGAAGACTGCCCTATGGGTTGTAAACTGCTTTTATACGGGAAGAAACACTCCCTCGNGAGGGACCTTGACGGTACCGTAATAATNANGATCGGCTAATTCCGNGCCAGCAGCCGCGGTACTACGGAGGATCCAAGCGTCATCCGGAATCATTGGGTTTAAAGGGTCCGTAGGTGGATAATTAAGTCNGAGGTGANATCCTGCAGCTCCACTGCAGAATTGTCTTTGATACTAGTTATCTTTAGTCATTATNAANNGGTTANAATATGTATNGNNNCGGTGAAANGAATNNATANTACATACAATACCCNNNGCGAANGCCATCACTAATACTGNCCTGACANTGANNGACNACAGCGTGGGNAGCGNATANGATTNGATNCCCTGCCCNCCACGCCCNNNNCNATGGNCACTAGCTGTTNNATNTANNTNTNNNGAATAANNCANTGATCAGTGNCCCACCNGGGGAGNNNNNCNCANAAGAANCTNNNGGNNNGNNGGGGGCCGGACANNGTNNGANCTTGNNNTANTTANCNANNCNNNAGGAANNNACTTGGATTANNNTNANTGNNTNNTTTCGAGTTNNNTNNCTNNGGCN
>30-637245115_40-27_F_H05.ab1
NNNNNNNNNNNANNNNNNNNNNTNANNGANNNNNANNNNTNNNTTTNNTTGAAGTGGGGNCNGTAGGGNNCCTTNTATCCTCCTACTTTTTGGGAGGATCAGCCNAACANAATTTTATNTNGAATATTAANTATCTNGANTGGGGGNGTTTNTTNNTTTAAATATTTNTCNGNAAAANATNTNGTGCNTCCTATTAGCTAGATGGGGTGGNGCNGAACACCATGACAACNATNGGGGGGGGCCCGGAGAGGGGGCTCCCCCACACTGTGACTGAGACCCGACTCACACTCCTNGGGNNNAGTGGANTATNGATTATTGGATGCNGGACNCATGCCTGACNNNCCNGCCNCGNGCANGAAGACCGCCCTAGGGGTNGCNNNTNCTTTGATAAANAACCCCNCCCNGCANCTGCTGGNAGCNTGANGATAACAAAGTGAGATTGATCNNCTNCCTCCGCGCCNNNANCAGGGNTNTACNAGAGTAGCCTTTCATTATCTGNAATGATTNCGGTNNCGTGGTCNGTTANNGNAGAAGNAAGNCATACGGCANATCATGCGAATTCAANTGTNCTNTGGTCTNTNNANNAATTATCTTGAATCATTATGAGTATGGCNGTGATGTAGTGTGAGGATGAAATGCATCGATAGTACATATAAACCAGTTACNATGTCNNATCACTAANNAGGAGNGANANNNAGGANGANAACGCTNGNANNTANCCCGANAACATACGCNNNNANCNACGCGGTNNNNNATGGTNNNNNNNNGTTANNANNNNNNANGNGTGGAGAGNCNNCGTGTGAGNNNNNNGCTGNNNANNNNNNNANNCAGANTGAACTNCANNNANTGGCTGNTNCNCNTANCNTGNNTATGTAGANTANTCAAGAGNCTTAAGANCTNCCGGGCTTANAGNNNTTGCTN
>30-637245115_41-27_F_A06.ab1
NNNNNNNNNNNNNNNNNNNCNTGCAGTCGAACGGTAACATNNGAAAGCTTGCTTTTCTGATGACGAGTGGCGCACGGGTGCGTAACGCGTATGCAATCTACCTTTTACAGGGGGATAGCCCAGAGAAATTTGGATTAATATCCCATAGTATCAAGAGTCGGCATCGGCATTTGATTAAAGATTTATCGGTAAAAGATGAGCATGCGTCCTATTAGCTAGATGGTGTGGTAACGGCACACCATGGCAACGATAGGTAGGGGCCCTGAGAGGGGGATCCCCCACACTGGTACTGAGACACGGACCAGACTCCTACGGGAGGCAGCAGTGAGGAATATTGGACAATGGGCGCAAGCCTGATCCAGCCATGCCGCGTGCAGGAAGACTGCCCTATGGGTTGTAAACTGCTTTTATACGGGAAGAAACACTCCCTCGTGAGGGAGCTTGACGGTACCGTAAGAATAAGGATCGGCTAACTCCGTGCCAGCAGCCGCGGTAATACGGAGGATCCAAGCGTTATCCGGAATCATTGGGTTTAAAGGGTCCGTAGGTGGATAATTAAGTCAGAGGTGAAATCCTGCAGCTCAACTGTAGAATTGCCTTTGATACTGGTTATCTTGAGTCATTATGAAGTGGTTAGAATATGTAGTGTAGCGGTGAAATGCATAGATATTACATAGAATACCAATTGCGAAGGCAGATCACTAATAATGTACTGACACTGATGGACGAAAGCGTGGGGAGCGAACAGGATTAGATACCCTGGTAGTCCACGCCGTAAACGATGGTCACTAGCTGTTCGGATTTCGGTCTGAGTGGCTAAGCGAAAGTGATAAGTGACCCACCTGGGGGAGTACGTTCGCAAGAATGAAACTCAAAGGAATTGACGGGGGCCCGCACAAGCGGTGGAGCATGTGGTTTAATTCGATGATACGCGAGGAACCTTACCNGGCTTAAATGTAAGTTGCATGATTTANAN
>30-637245115_42-27_F_B06.ab1
NNNNNNNNNNGNNNNNNCNNTGCAGTCGAGGGGCAGCGGGAAAAAGCTTGCTTTTTTGCCGGCGACCGGCGCACGGGTGCGGAACGCGTATGGAACCTGCCCCTGTCAGGGGAATAGCCCAGGGAAACTTGGATTAATGCCCCATGGTACCGTTACATCGCATGATGTTTCGGTTAAAGATTTATCGGACAGGGATGGCCATGCGTACCATTAGTTAGTTGGCGGGGTAACGGCCCACCAAGGCAGCGATGGTTAGGGGCCCTGAGAGGGGGATCCCCCACACTGGTACTGAGACACGGACCAGACTCCTACGGGAGGCAGCAGTGAGGAATATTGGACAATGGGCGGGAGCCTGATCCAGCCATGCCGCGTGCAGGATGACTGCCCTATGGGTTGTAAACTGCTTTTATACGGGAAGAAACGCACCTACGTGTAGGTGTCTGACGGTACCGTAAGAATAAGGACCGGCTAACTCCGTGCCAGCAGCCGCGGTAATACGGAGGGTCCGAGCGTTATCCGGAATCATTGGGTTTAAAGGGTCCGTAGGCGGGCCTGTAAGTCAGGGGTGAAAGTTTGTGGCTCAACCATAAAATTGCCTTTGATACTGCAGGTCTTGAGTCATGGTGGGGTTGCCGGAACATGTGGTGTAGCGGTGAAATGCATAGATATCACATAGAACACCGATCGCGAAGGCAGGTGACCAACCATGTACTGACGCTGATGGACGAAAGCGTGGGTAGCGAACGGGATTAGATACCCCGGTAGTCCACGCCGTAAACGATGGATACTAGCTGTGGGGACTTCGGTCTCCGTGGCCAAGCGAAAGTGATAAGTATCCCACCTGGGGAGTACGTTCGCAAGAATGAAACTCAAAGGAATTGACGGGGGCCCGCACAAGCGGTGGAGCATGTGGTTTAATTCGATGATACGCGAGGAACCTTACCNGNCTTAAATGCNNNTGCATGGGGTAGAGATACCCCTTTCTTCNGN
>30-637245115_43-27_F_C06.ab1
NNNNNNNNNNNNNGNNACNNTGCAGTCGAACGGTAACATAGGAAAGCTTGCTTTTCTGATGACGAGTGGCGCACGGGTGCGTAACGCGTATGCAATCTACCTTTTACAGGGGGATAGCCCAGAGAAATTTGGATTAATATCCCATAGTATCAAGAGTCGGCATCGGCATTTGATTAAAGATTTATCGGTAAAAGATGAGCATGCGTCCTATTAGCTAGATGGTGTGGTAACGGCACACCATGGCAACGATAGGTAGGGGCCCTGAGAGGGGGATCCCCCACACTGGTACTGAGACACGGACCAGACTCCTACGGGAGGCAGCAGTGAGGAATATTGGACAATGGGCGCAAGCCTGATCCAGCCATGCCGCGTGCAGGAAGACTGCCCTATGGGTTGTAAACTGCTTTTATACGGGAAGAAACACTCCCTCGTGAGGGAGCTTGACGGTACCGTAAGAATAAGGATCGGCTAACTCCGTGCCAGCAGCCGCGGTAATACGGAGGATCCAAGCGTTATCCGGAATCATTGGGTTTAAAGGGTCCGTAGGTGGATAATTAAGTCAGAGGTGAAATCCTGCAGCTCAACTGTAGAATTGCCTTTGATACTGGTTATCTTGAGTCATTATGAAGTGGTTAGAATATGTAGTGTAGCGGTGAAATGCATAGATATTACATAGAATACCAATTGCGAAGGCAGATCACTAATAATGTACTGACACTGATGGACGAAAGCGTGGGGAGCGAACAGGATTAGATACCCTGGTAGTCCACGCCGTAAACGATGGTCACTAGCTGTTCGGATTTCGGTCTGAGTGGCTAAGCGAAAGTGATAAGTGACCCACCTGGGGGAGTACGTTCGCAAGAATGAAACTCAAAGGAATTGACGGGGGCCCGCACAAGCGGTGGAGCATGTGGTTTAATTCGATGATACGCGAGGAACCTTACCNGNCTTAAATGTAAGTTGCATGATTTANAGATAGATCTTTCTTCGNACTACTTACNAGNGNN
>30-637245115_44-27_F_D06.ab1
NNNNNNNNNNNNNNNNNNNNNNNNNGNNNNNNNNNNNNNGNNNNNGNNNNNTNGNTNNTNTGATGANNAGTGNNNNNNGNNNNNTAACCNNTATGCAATCTACCTTTTACAGGNGGATANCCCNNAAAAATTTGNATTAATATCCCATAGNATCAGAAGTCGGGTCGGCGTTTGATTAAAGATTTTTCGGGAAAAGATGAGCATGCGTCCTATTANCTANAGGGGGGGGAAACGGCNCNCCATGGCAACAATAGGNAGGGGCCCTGAAAGGGGGACCCCCCNCCCGGGTACTNANACACGGCCCACACTCCTNNGGNGGGNACNNTGNGGNNTATTGNTNTGGGGNGNNCCCNGTTNNCCCNCCCTCTGGNNGGAAGAATGCCGTCGGGGGTGGTTCTGCTTTTTTTCGGANAAAAAACACCCCNCCNNGGGAACTTGACCNTACCCGAAAAAAAAAGATTGGATAATCNCCTTGCCACCACCCGCGTACNNNCGGGGGATCAAACCNTTTCCCAAAATTTGGNNTNGAGGNNCGCCGGGGGGATAAGTNGTNTGAGGGGAAATCTGACANTATNNTGNNCAATTGCNCTTTTTATAGTGGTATTCGAGTGNTNCAAGTGGNANNANTNTGTANTGTGTNNTGAATAGNTAAATATTACATANATNACANTNNCGAGGTGGANACTACTANTGGTCCTGNCCTGNTGGAGGACTGNNNGGGAGNACNNGATTNGANNCCTGNTNNCCCCCCNANNNATGGTCNCTNCTGTTNTATNTCGGCTGAGTGNTAANGAAAGNAGNNNGCCCCNNTGCGGNGTTCCTCCGCANAATGAATTCNNNGAATGACCGGGCCCCCCCNNNNNNNGANNTNGTGTAGNNTATNANATCNNNACCTATNATNCNNNNNTNNTGCTGTNTTANATTNNNNNNNNNNCNACNNNTACNCNNGCTNNNNNN
>30-637245115_45-27_F_E06.ab1
NNNNNNNNNNNNGNNACNNTGCAGTCGAACGGTAACATANAAAAGCTTGCTTTTCTGATGACGAGTGGCGCACGGGTGCGTAACGCGTATGCAATCTACCTTTTACAGGGGGATAGCCCAGAGAAATTTGGATTAATATCCCATAGTATCAAGAGTCGGCATCGGCATTTGATTAAAGATTTATCGGTAAAAGATGAGCATGCGTCCTATTAGCTAGATGGTGTGGTAACGGCACACCATGGCAACGATAGGTAGGGGCCCTGAGAGGGGGATCCCCCACACTGGTACTGAGACACGGACCAGACTCCTACGGGAGGCAGCAGTGAGGAATATTGGACAATGGGCGCAAGCCTGATCCAGCCATGCCGCGTGCAGGAAGACTGCCCTATGGGTTGTAAACTGCTTTTATACGGGAAGAAACACTCCCTCGTGAGGGAGCTTGACGGTACCGTAAGAATAAGGATCGGCTAACTCCGTGCCAGCAGCCGCGGTAATACGGAGGATCCAAGCGTTATCCGGAATCATTGGGTTTAAAGGGTCCGTAGGTGGATAATTAAGTCAGAGGTGAAATCCTGCAGCTCAACTGTAGAATTGCCTTTGATACTGGTTATCTTGAGTCATTATGAAGTGGTTAGAATATGTAGTGTAGCGGTGAAATGCATAGATATTACATAGAATACCAATTGCGAAGGCAGATCACTAATAATGTACTGACACTGATGGACGAAAGCGTGGGGAGCGAACAGGATTAGATACCCTGGTAGTCCACGCCGTAAACGATGGTCACTAGCTGTTCGGATTTCGGTCTGAGTGGCTAAGCGAAAGTGATAAGTGACCCACCTGGGGAGTACGTTCGCAAGAATGAAACTCAAAGGAATTGACGGGGGCCCGCACAAGCGGTGGAGCATGTGGTTTAATTCGATGATACGCGAGGAACCTTACCNGGCTTAAATGTAAGTTGCATGATTTANAGATAGATCTTTCTTCGNACTACTTACAAGTGCTGCNN
>30-637245115_46-27_F_F06.ab1
NNNNNNNNNNNNNNNNNNNNNGCAGTCGTACGGGATTTCATCTTTCGGGATGAATGAGAGTGGCGCACGGGTGCGTAACGCGTATGCAACCTACCTGTTACAGGGAGATAGCCCGGGGAAACTCGGATTAATATTCCATAGTATAAATTTACTGCATGGTATATTTATTAAAGCCTTCGGGTGGTAACAGACGGGCATGCGTAGGATTAGCTAGTTGGGGAGGTAACGGCTCACCAAGGCGACGATCCTTAGGGGTTCTGAGAGGAAGGTCCCCCACACTGGCACTGAGATACGGGCCAGACTCCTACGGGAGGCAGCAGTAGGGAATATTGGTCAATGGGCGAGAGCCTGAACCAGCCATGCCGCGTGCAGGAAGACGGCGTTCTGCGTTGTAAACTGCTTTTATCTGGGAAGAAAAAGCCCTTGCGAGGGAAATTGCCGGTACCAGAAGAATAAGCACCGGCTAACTCCGTGCCAGCAGCCGCGGTAATACGGAGGGTGCAAGCGTTGTCCGGATTTATTGGGTTTAAAGGGTGCGTAGGCGGCTGATTAAGTCAGCGGTGAAAGTTCTCGGCTCAACCGAGAGACTGCCGTTGATACTGGTTAGCTTGAGTTATGGAGGGGTACATGGAATTTATGGTGTAGCGGTGAAATGCATAGATACCATAAGGAACACCGATAGCGAAGGCATTGTACTGGCCATAAACTGACGCTGAGGCACGAAAGCGTGGGTAGCGAACAGGATTAGATACCCTGGTAGTCCACGCCGTAAACGATGATCACTCGCTTTACATTACGTAGTAATTTGAGGCCAAGCGAAAGCGTTAAGTGATCCACCTGGGGAGTACGCCGGCAACGGTGAAACTCAAAGGAATTGACGGGGGTCCGCACAAGCGGTGGAGCATGTGGTTTAATTCGATGATACGCGAGGAACCTTACCCGGGCTAGAATGNGAAGGATGNTACAGAGATGTATCAGTCANCAATGACCTGAAACANNNGCTGCATG
>30-637245115_47-27_F_G06.ab1
NNNNNNNNNNNNNNNNNNNNNNNNNCNNNNNCGANAACCGAAAANTNTTTTNTNNGNNAAANNNGCCGNNNNANGNNNCCCCNTTTGNTNCTACTTTTTACAGGGGGATAGCCCAAAAAAATTTGTATTNNATCCCATANTATCANGAGGNNGNNTCNNNNTNTNTTNAANNTTTTATCGGTAAAANANNACCTGGCNTCTAATTANNTNAANGTGNNGNACCGCNCCCCNNNNAANNATGGGGGGGGCCCGGGAGGGGGGTCCCCCCCACTGGGGGNCTGAGACCCNCANCNNACTCCTGGGGGGNNNTGGGNNAAATTNTGNNGNATGANGGAAGCCTGNCTGACCTGNCTTGCCGNGGAAAAGAGCCCTGCGGGNTTGTTTTGNTTNNNTTTGATACAGAANNNNNCCCCGCAGGGTNNTGCAGCTNGACGANAAAATAGATATACTCATTCCCTGNCTCCGCCCCGNGGTNGGGAGGATCANGGATTATCCATGAATNTCNNTTTCATTGNGNTGGGTGGTCCATAAGTGGANGGTAAAGCCTACGNCAAANCGTCAAATTTCCATTGGNTGTGGTAGCCTGAACTANTNTCNTGANAATTATGAAATGGTGGGTGATGTANTGTANTATAAAATNCATAGATAGCACATAGGATACTAGTTGTGAACTNCATCNCTGAANNAGGGGAGGGAATGNAGGANNANANCGNCNNTNCCTNCCCNNGANNACATACCCGGCTANNCTGGTCNGANTNGNTCNGANCGATCGGAAAAGAGATCNGNTACGCNTGNNNNACNCNNNTGANAATTGACNCNCCTGNNNANCCTNGCCNCNNNNNNAANGCANANGNANNTNNTNCTNNNNTCNNACNNNNTCCANGTNNATTACTNNAGANNNTTNAAGATCCTNTNCTNGNNTANTGCNGTTGN
>30-637245115_48-27_F_H06.ab1
NNNNNNNNNNNNNNNNNNNNNNTGCAGTCGAACGGTAACATAGNNAAGCTTGCTTTTCTGATGACGAGTGGCGCACGGGTGCGTAACGCGTATGCAATCTACCTTTTACAGGGGGATAGCCCAGAGAAATTTGGATTAATATCCCATAGTATCAAGAGTCGGCATCGGCATTTGATTAAAGATTTATCGGTAAAAGATGAGCATGCGTCCTATTAGCTAGATGGTGTGGTAACGGCACACCATGGCAACGATAGGTAGGGGCCCTGAGAGGGGGATCCCCCACACTGGTACTGAGACACGGACCAGACTCCTACGGGAGGCAGCAGTGAGGAATATTGGACAATGGGCGCAAGCCTGATCCAGCCATGCCGCGTGCAGGAAGACTGCCCTATGGGTTGTAAACTGCTTTTATACGGGAAGAAACACTCCCTCGTGAGGGAGCTTGACGGTACCGTAAGAATAAGGATCGGCTAACTCCGTGCCAGCAGCCGCGGTAATACGGAGGATCCAAGCGTTATCCGGAATCATTGGGTTTAAAGGGTCCGTAGGTGGATAATTAAGTCAGAGGTGAAATCCTGCAGCTCAACTGTAGAATTGCCTTTGATACTGGTTATCTTGAGTCATTATGAAGTGGTTAGAATATGTAGTGTAGCGGTGAAATGCATAGATATTACATAGAATACCAATTGCGAAGGCAGATCACTAATAATGTACTGACACTGATGGACGAAAGCGTGGGGAGCGAACAGGATTAGATACCCTGGTAGTCCACGCCGTAAACGATGGTCACTAGCTGTTCGGATTTCGGTCTGAGTGGCTAAGCGAAAGTGATAAGTGACCCACCTGGGGAGTACGTTCGCAAGAATGAAACTCAAAGGAATTGACGGGGGCCCGCACAAGCGGTGGAGCATGTGGTTTAATTCGATGATACGCGAGGAACCTTACCNGGCTTAAATGTAAGTTGCATGATTTANAGATAGATCTTTCTTN
>30-637245115_49-27_F_A07.ab1
NNNNNNNNNNNNNNNNNCNNNNNNGCAAGTCGAGGGGCAGCGNGNANAAGCTTGCTTTTTTGCCGGCGACCGGCGCACGGGTGCGGAACGCGTATGGAACCTGCCCCTGTCAGGGGAATAGCCCAGGGAAACTTGGATTAATGCCCCATGGTACCGTTACATCGCATGATGTTTCGGTTAAAGATTTATCGGACAGGGATGGCCATGCGTACCATTAGTTAGTTGGCGGGGTAACGGCCCACCAAGGCAGCGATGGTTAGGGGCCCTGAGAGGGGGATCCCCCACACTGGTACTGAGACACGGACCAGACTCCTACGGGAGGCAGCAGTGAGGAATATTGGACAATGGGCGGGAGCCTGATCCAGCCATGCCGCGTGCAGGATGACTGCCCTATGGGTTGTAAACTGCTTTTATACGGGAAGAAACGCACCTACGTGTAGGTGTCTGACGGTACCGTAAGAATAAGGACCGGCTAACTCCGTGCCAGCAGCCGCGGTAATACGGAGGGTCCGAGCGTTATCCGGAATCATTGGGTTTAAAGGGTCCGTAGGCGGGCCTGTAAGTCAGGGGTGAAAGTTTGTGGCTCAACCATAAAATTGCCTTTGATACTGCAGGTCTTGAGTCATGGTGGGGTTGCCGGAACATGTGGTGTAGCGGTGAAATGCATAGATATCACATAGAACACCGATCGCGAAGGCAGGTGACCAACCATGTACTGACGCTGATGGACGAAAGCGTGGGTAGCGAACGGGATTAGATACCCCGGTAGTCCACGCCGTAAACGATGGATACTAGCTGTGGGGACTTCGGTCTCCGTGGCCAAGCGAAAGTGATAAGTATCCCACCTGGGGAGTACGTTCGCAAGAATGAAACTCAAAGGAATTGACGGGGGCCCGCACAAGCGGTGGAGCATGTGGTTTAATTCGATGATACGCGAGGAACCTTACCNGGNTTAAATGCNNNTGCATG
>30-637245115_50-27_F_B07.ab1
NNNNNNNNNNNNNCTACNNTGCAAGTCGAACGGTAACATANAAAAGCTTGCTTTTCTGATGACGAGTGGCGCACGGGTGCGTAACGCGTATGCAATCTACCTTTTACAGGGGGATAGCCCAGAGAAATTTGGATTAATATCCCATAGTATCAAGAGTCGGCATCGGCATTTGATTAAAGATTTATCGGTAAAAGATGAGCATGCGTCCTATTAGCTAGATGGTGTGGTAACGGCACACCATGGCAACGATAGGTAGGGGCCCTGAGAGGGGGATCCCCCACACTGGTACTGAGACACGGACCAGACTCCTACGGGAGGCAGCAGTGAGGAATATTGGACAATGGGCGCAAGCCTGATCCAGCCATGCCGCGTGCAGGAAGACTGCCCTATGGGTTGTAAACTGCTTTTATACGGGAAGAAACACTCCCTCGTGAGGGAGCTTGACGGTACCGTAAGAATAAGGATCGGCTAACTCCGTGCCAGCAGCCGCGGTAATACGGAGGATCCAAGCGTTATCCGGAATCATTGGGTTTAAAGGGTCCGTAGGTGGATAATTAAGTCAGAGGTGAAATCCTGCAGCTCAACTGTAGAATTGCCTTTGATACTGGTTATCTTGAGTCATTATGAAGTGGTTAGAATATGTAGTGTAGCGGTGAAATGCATAGATATTACATAGAATACCAATTGCGAAGGCAGATCACTAATAATGTACTGACACTGATGGACGAAAGCGTGGGGAGCGAACAGGATTAGATACCCTGGTAGTCCACGCCGTAAACGATGGTCACTAGCTGTTCGGATTTCGGTCTGAGTGGCTAAGCGAAAGTGATAAGTGACCCACCTGGGGAGTACGTTCGCAAGAATGAAACTCAAAGGAATTGACGGGGGCCCGCACAAGCGGTGGAGCATGTGGTTTAATTCGATGATACGCGAGGAACCTTACCNGGNTTAAATGTAAGTTGCATGATTTAGAGATAGATCTTTN
>30-637245115_51-27_F_C07.ab1
NNNNNNNCNNNNNGCNNANNNTGCNAGTCGAGCGGAACGATGATAGCTTGCTATCAGGCGTCGAGCGGCGGACGGGTGAGTAACGCGTAAGAACCTACCTAATAGTTTGGGATACCCCATAGAAATTTGGATTAATACCGGATACCCCCTACGGGGGAAAGCGGGGGATCTTCGGACCTTGCGCTATCAGATGGGCCTGCGTGAGATTATCTAGTTGGTGAGGTAAGAGCTCACCAAGGCGACGATCTCTAGCTGGTCTGAGAGGATGATCACCCACACTGGAACTGAGACACGGCCCAGACTCCTACGGGAGGCAGCAGTGGGGAATATTGCACAATGGGCGCAAGCCTGATGCACCCATGCCGCGTGTGTGAAGAAGGCTCTAGGGTTGTAAAGCACTTTCAGTCGGGAGGAAAGGATGTTGTTTAATACGCGNTATCTGTGACGTTACCGACAGAAGAAGCACCGGCTAACTCCGTGCCAGCAGCCGCGGTAATACGGAGGGTGCAAGCGTTAATCGGAATTACTGGGCGTAAAGCGTACGTAGGTGGTTTGTTAAGTTGGATGTGAAAGCCCAGGGCTCAACCTTGGAACTGCATTCAAAACTGGCGAACTAGAGTATGGTAGAGGTGAGTGGAATTTCCTGTGTAGCGGTGAAATGCGTAGAGATGGGAAGGAACATCAGTGGCGAANGCGACTCACTGGACCAATACTGACACTGANGTACGAAAGCGTGNGTAGCAAACANGATTATATACCCTGGTAGTCCACGCCGTANACGATGTCTACTACCCGTTGGGGTCCTTGAGACTTTAGTGGCGCATCTAACGCACTAAGTANACCGCCTGGGGAGTACGGTCGNNGATTAAAACTCANATGAATTGACGGGGGCCCGCACAGCGGGGAGCATGTGGTTTATTCAANCACGCNAAACCTTACCTACTCTTGACNTCCACAGAACTTTTCANAGANGATTGGTGCCTTCGGN
>30-637245115_52-27_F_D07.ab1
NNNNNNNTNNNNNNNNANNCNTGCNAGTCGAACGGTAACATANNNAAGCTTGCTTTTCTGATGACGAGTGGCGCACGGGTGCGTAACGCGTATGCAATCTACCTTTTACAGGGGGATAGCCCAGAGAAATTTGGATTAATATCCCATAGTATCAAGAGTCGGCATCGGCATTTGATTAAAGATTTATCGGTAAAAGATGAGCATGCGTCCTATTAGCTAGATGGTGTGGTAACGGCACACCATGGCAACGATAGGTAGGGGCCCTGAGAGGGGGATCCCCCACACTGGTACTGAGACACGGACCAGACTCCTACGGGAGGCAGCAGTGAGGAATATTGGACAATGGGCGTAAGCCTGATCCAGCCATGCCGCGTGCAGGAAGACTGCCCTATGGGTTGTAAACTGCTTTTATACGGGAAGAAACACTCCCTCGTGAGGGAGCTTGACGGTACCGTAAGAATAAGGATCGGCTAACTCCGTGCCAGCAGCCGCGGTAATACGGAGGATCCAAGCGTTATCCGGAATCATTGGGTTTAAAGGGTCCGTAGGTGGATAATTAAGTCAGAGGTGAAATCCTGCAGCTCAACTGTAGAATTGCCTTTGATACTGGTTATCTTGAGTCATTATGAAGTGGTTAGAATATGTAGTGTAGCGGTGAAATGCATAGATATTACATAGAATACCAATTGCGAAGGCAGATCACTAATAATGTACTGACACTGATGGACGAAAGCGTGGGGAGCGAACAGGATTAGATACCCTGGTAGTCCACGCCGTAAACGATGGTCACTAGCTGTTCGGATTTCGGTCTGAGTGGCTAAGCGAAAGTGATAAGTGACCCACCTGGGGAGTACGTTCGCAAGAATGAAACTCAAAGGAATTGACGGGGGCCCGCACAAGCGGTGGAGCATGTGGTTTAATTCGATGATACGCGAGGAACCTTACCNGGCTTAAATGTAAGTTGCATGATTTAGAGATAGATCTTTCTTCGNACTACTTACANGNGNN
>30-637245115_53-27_F_E07.ab1
NNNNNNNNNNNNNNNNNNCNTGCAGTCGAGCGAACCCTTCGGGGTTAGCGGCGGACGGGTTAGTAACGCGTGGGAACGTGCCCTTCTCTGCGGAATAGCCACTGGAAACGGTGAGTAATACCGCATACGCCCTTCGGGGGAAAGATTTATCGGAGAAGGATCGGCCCGCGTTAGATTAGGTAGTTGGTGAGGTAATGGCTCACCAAGCCTACGATCTATAGCTGGTTTGAGAGGATGATCAGCAACACTGGGACTGAGACACGGCCCAGACTCCTACGGGAGGCAGCAGTGGGGAATCTTCGGCAATGGGCGCAAGCCTGACCGAGCCATGCCGCGTGAGCGATGAAGGCCTTAGGGTTGTAAAGCTCTTTCGCCAGGGATGATAATGACAGTACCTGGTAAAGAAACCCCGGCTAACTCCGTGCCAGCAGCCGCGGTAATACGGAGGGGGTTAGCGTTGTTCGGAATTACTGGGCGTAAAGCGCGCGTAGGCGGATTGGAAAGTTGGGGGTGAAATCCCAGGGCTCAACCCTGGAACTGCCTCCAAAACTCCCAGTCTTGAGTTCGAGAGAGGTGAGTGGAATTCCGAGTGTAGAGGTGAAATTCGTAGATATTCGGAGGAACACCAGTGGCGAAGGCGGCTCACTGGCTCGATACTGACGCTGAGGTGCGAAAGCGTGGGGAGCAAACAGGATTAGATACCCTGGTAGTCCACGCCGTAAACGATGAATGCCAGACGTCGGGCAGCATGCTGTTCGGTGTCACACCTAACGGATTAAGCATTCCGCCTGGGGAGTACGGTCGCAAGATTAAAACTCAAAGGAATTGACGGGGGCCCGCACAAGCGGTGGAGCATGTGGTTTAATTCGAAGCAACGCGCAGAACCTTACCAACCCTTGACATCCTCAGCTACATCCAGAGATGGATGGTTCACTTCGGTGACTGAGTGACNGNGCTGCATGGCTGTCGTCAGCTCGTGTCGTGAGATGTTCGGTTAAGTCN
>30-637245115_54-27_F_F07.ab1
NNNNNNNNNNNNNNCNNNNNNTGCAAGTCGAGGGGCAGCGGGAAAAAGCTTGCTTTTTTGCCGGCGACCGGCGCACGGGTGCGGAACGCGTATGGAACCTGCCCCTGTCAGGGGAATAGCCCAGGGAAACTTGGATTAATGCCCCATGGTACCGTTACATCGCATGATGTTTCGGTTAAAGATTTATCGGACAGGGATGGCCATGCGTACCATTAGTTAGTTGGCGGGGTAACGGCCCACCAAGGCAGCGATGGTTAGGGGCCCTGAGAGGGGGATCCCCCACACTGGTACTGAGACACGGACCAGACTCCTACGGGAGGCAGCAGTGAGGAATATTGGACAATGGGCGGGAGCCTGATCCAGCCATGCCGCGTGCAGGATGACTGCCCTATGGGTTGTAAACTGCTTTTATACGGGAAGAAACGCACCTACGTGTAGGTGTCTGACGGTACCGTAAGAATAAGGACCGGCTAACTCCGTGCCAGCAGCCGCGGTAATACGGAGGGTCCGAGCGTTATCCGGAATCATTGGGTTTAAAGGGTCCGTAGGCGGGCCTGTAAGTCAGGGGTGAAAGTTTGTGGCTCAACCATAAAATTGCCTTTGATACTGCAGGTCTTGAGTCATGGTGGGGTTGCCGGAACATGTGGTGTAGCGGTGAAATGCATAGATATCACATAGAACACCGATCGCGAAGGCAGGTGACCAACCATGTACTGACGCTGATGGACGAAAGCGTGGGTAGCGAACGGGATTAGATACCCCGGTAGTCCACGCCGTAAACGATGGATACTAGCTGTGGGGACTTCGGTCTCCGTGGCCAAGCGAAAGTGATAAGTATCCCACCTGGGGAGTACGTTCGCAAGAATGAAACTCAAAGGAATTGACGGGGGCCCGCACAAGCGGTGGAGCATGTGGTTTAATTCNATGATACGCGAGGAACCTTACCNGGCTTAAATGCNNNTGCATGGGGTAGAGATACCCCTTTCTTCGGACTGCCTGCAAGNNGCTGCN
>30-637245115_55-27_F_G07.ab1
NNNNNNNNNNNNNNNNNNNTGCAAGTCGAACGGTAACATAGAAAAGCTTGCTTTTCTGATGACGAGTGGCGCACGGGTGCGTAACGCGTATGCAATCTACCTTTTACAGGGGGATAGCCCAGAGAAATTTGGATTAATATCCCATAGTATCAAGAGTCGGCATCGGCATTTGATTAAAGATTTATCGGTAAAAGATGAGCATGCGTCCTATTAGCTAGATGGTGTGGTAACGGCACACCATGGCAACGATAGGTAGGGGCCCTGAGAGGGGGATCCCCCACACTGGTACTGAGACACGGACCAGACTCCTACGGGAGGCAGCAGTGAGGAATATTGGACAATGGGCGCAAGCCTGATCCAGCCATGCCGCGTGCAGGAAGACTGCCCTATGGGTTGTAAACTGCTTTTATACGGGAAGAAACACTCCCTCGTGAGGGAGCTTGACGGTACCGTAAGAATAAGGATCGGCTAACTCCGTGCCAGCAGCCGCGGTAATACGGAGGATCCAAGCGTTATCCGGAATCATTGGGTTTAAAGGGTCCGTAGGTGGATAATTAAGTCAGAGGTGAAATCCTGCAGCTCAACTGTAGAATTGCCTTTGATACTGGTTATCTTGAGTCATTATGAAGTGGTTAGAATATGTAGTGTAGCGGTGAAATGCATAGATATTACATAGAATACCAATTGCGAAGGCAGATCACTAATAATGTACTGACACTGATGGACGAAAGCGTGGGGAGCGAACAGGATTAGATACCCTGGTAGTCCACGCCGTAAACGATGGTCACTAGCTGTTCGGATTTCGGTCTGAGTGGCTAAGCGAAAGTGATAAGTGACCCACCTGGGGAGTACGTTCGCAAGAATGAAACTCAAAGGAATTGACGGGGGCCCGCACAAGCGGTGGAGCATGTGGTTTAATTCGATGATACGCGAGGAACCTTACCNGGNTTAAATGTAAGTTGCATGATTTAGAGATAGATCTTTCTTCGNACN
>30-637245115_56-27_F_H07.ab1
NNNNNNNNNNNNNNNNNNNNNNTGCAAGTCGAACGGTAACATAGAAAAGCTTGCTTTTCTGATGACGAGTGGCGCACGGGTGCGTAACGCGTATGCAATCTACCTTTTACAGGGGGATAGCCCAGAGAAATTTGGATTAATATCCCATAGTATCAAGAGTCGGCATCGGCATTTGATTAAAGATTTATCGGTAAAAGATGAGCATGCGTCCTATTAGCTAGATGGTGTGGTAACGGCACACCATGGCAACGATAGGTAGGGGCCCTGAGAGGGGGATCCCCCACACTGGTACTGAGACACGGACCAGACTCCTACGGGAGGCAGCAGTGAGGAATATTGGACAATGGGCGCAAGCCTGATCCAGCCATGCCGCGTGCAGGAAGACTGCCCTATGGGTTGTAAACTGCTTTTATACGGGAAGAAACACTCCCTCGTGAGGGAGCTTGACGGTACCGTAAGAATAAGGATCGGCTAACTCCGTGCCAGCAGCCGCGGTAATACGGAGGATCCAAGCGTTATCCGGAATCATTGGGTTTAAAGGGTCCGTAGGTGGATAATTAAGTCAGAGGTGAAATCCTGCAGCTCAACTGTAGAATTGCCTTTGATACTGGTTATCTTGAGTCATTATGAAGTGGTTAGAATATGTAGTGTAGCGGTGAAATGCATAGATATTACATAGAATACCAATTGCGAAGGCAGATCACTAATAATGTACTGACACTGATGGACGAAAGCGTGGGGAGCGAACAGGATTAGATACCCTGGTAGTCCACGCCGTAAACGATGGTCACTAGCTGTTCGGATTTCGGTCTGAGTGGCTAAGCGAAAGTGATAAGTGACCCACCTGGGGAGTACGTTCGCAAGAATGAAACTCAAAGGAATTGACGGGGGCCCGCACAAGCGGTGGAGCATGTGGTTTAATTCGATGATACGCGAGGAACCTTACCNGGNTTAAATGTAAGTTGCATGATTTANAGATAGATCT
>30-637245115_57-27_F_A08.ab1
NNNNNNNNNNNNNNNNNCTNNNNNTGCAAGTCGAGCGCACTCTTCNNNNTGAGCGGCGGACGGGTTAGTAACGCGTGGGAACGTGCCCAGATCTAAGGAATAGCCACTGGAAACGGTGAGTAATACCTTATACGCCCTTCGGGGGAAAGATTTATCGGATTTGGATCGGCCCGCGTTAGATTAGGTAGTTGGTGGGGTAATGGCCTACCAAGCCTACGATCTATAGCTGGTTTTAGAGGATGATCAGCAACACTGGGACTGAGACACGGCCCAGACTCCTACGGGAGGCAGCAGTGGGGAATCTTGGACAATGGGCGCAAGCCTGATCCAGCCATGCCGCGTGAGTGATGAAGGCCCTAGGGTCGTAAAGCTCTTTCGCCAGGGATGATAATGACAGTACCTGGTAAAGAAACCCCGGCTAACTCCGTGCCAGCAGCCGCGGTAATACGGAGGGGGTTAGCGTTGTTCGGAATTACTGGGCGTAAAGCGCGCGTAGGCGGACTGGAAAGTTGGGGGTGAAATCCCGGGGCTCAACCCCGGAACTGCCTCCAAAACTCCCAGTCTTGAGTTCGAGAGAGGTGAGTGGAATTCCGAGTGTAGAGGTGAAATTCGTAGATATTCGGAGGAACACCAGTGGCGAAGGCGGCTCACTGGCTCGATACTGACGCTGAGGTGCGAAAGTGTGGGGAGCAAACAGGATTAGATACCCTGGTAGTCCACACCGTAAACGATGAATGCCAGTCGTCGGGTAGCATGCTATTCGGTGACACACCTAACGGATTAAGCATTCCGCCTGGGGAGTACGGTCGCAAGATTAAAACTCAAAGGAATTGACGGGGGCCCGCACAAGCGGTGGAGCATGTGGTTTAATTCGAAGCAACGCGCAGAACCTTACCAACCCTTGACATCCTCGGACCGGCCCAGAGATGGGTCTTTCACTTCGGTGACCGAGTGACAGGNGCTGNN
>30-637245115_58-27_F_B08.ab1
NNNNNNNNNNNNNNNNCNNNNNTGCAAGTCGAGGGGCAGCGGGAAAAAGCTTGCTTTTTTGCCGGCGACCGGCGCACGGGTGCGGAACGCGTATGGAACCTGCCCCTGTCAGGGGAATAGCCCAGGGAAACTTGGATTAATGCCCCATGGTACCGTTACATCGCATGATGTTTCGGTTAAAGATTTATCGGACAGGGATGGCCATGCGTACCATTAGTTAGTTGGCGGGGTAACGGCCCACCAAGGCAGCGATGGTTAGGGGCCCTGAGAGGGGGATCCCCCACACTGGTACTGAGACACGGACCAGACTCCTACGGGAGGCAGCAGTGAGGAATATTGGACAATGGGCGGGAGCCTGATCCAGCCATGCCGCGTGCAGGATGACTGCCCTATGGGTTGTAAACTGCTTTTATACGGGAAGAAACGCACCTACGTGTAGGTGTCTGACGGTACCGTAAGAATAAGGACCGGCTAACTCCGTGCCAGCAGCCGCGGTAATACGGAGGGTCCGAGCGTTATCCGGAATCATTGGGTTTAAAGGGTCCGTAGGCGGGCCTGTAAGTCAGGGGTGAAAGTTTGTGGCTCAACCATAAAATTGCCTTTGATACTGCAGGTCTTGAGTCATGGTGGGGTTGCCGGAACATGTGGTGTAGCGGTGAAATGCATAGATATCACATAGAACACCGATCGCGAAGGCAGGTGACCAACCATGTACTGACGCTGATGGACGAAAGCGTGGGTAGCGAACGGGATTAGATACCCCGGTAGTCCACGCCGTAAACGATGGATACTAGCTGTGGGGACTTCGGTCTCCGTGGCCAAGCGAAAGTGATAAGTATCCCACCTGGGGAGTACGTTCGCAAGAATGAAACTCAAAGGAATTGACGGGGGCCCGCACAAGCGGTGGAGCATGTGGTTTAATTCGATGATACGCGAGGAACCTTACCNGNCTTAAATGCNNNTGCATGGGGTAGAGATACCCCTTTN
>30-637245115_59-27_F_C08.ab1
NNNNNNNNANNGGNNNNNNNNNNTGCAGTCGAGGGGCAGCGGGAAAAAGCTTGCTTTTTTGCCGGCGACCGGCGCACGGGTGCGGAACGCGTATGGAACCTGCCCCTGTCAGGGGAATAGCCCAGGGAAACTTGGATTAATGCCCCATGGTACCGTTACATCGCATGATGTTTCGGTTAAAGATTTATCGGACAGGGATGGCCATGCGTACCATTAGTTAGTTGGCGGGGTAACGGCCCACCAAGGCAGCGATGGTTAGGGGCCCTGAGAGGGGGATCCCCCACACTGGTACTGAGACACGGACCAGACTCCTACGGGAGGCAGCAGTGAGGAATATTGGACAATGGGCGGGAGCCTGATCCAGCCATGCCGCGTGCAGGATGACTGCCCTATGGGTTGTAAACTGCTTTTATACGGGAAGAAACGCACCTACGTGTAGGTGTCTGACGGTACCGTAAGAATAAGGACCGGCTAACTCCGTGCCAGCAGCCGCGGTAATACGGAGGGTCCGAGCGTTATCCGGAATCATTGGGTTTAAAGGGTCCGTAGGCGGGCCTGTAAGTCAGGGGTGAAAGTTTGTGGCTCAACCATAAAATTGCCTTTGATACTGCAGGTCTTGAGTCATGGTGGGGTTGCCGGAACATGTGGTGTAGCGGTGAAATGCATAGATATCACATAGAACACCGATCGCGAAGGCAGGTGACCAACCATGTACTGACGCTGATGGACGAAAGCGTGGGTAGCGAACGGGATTAGATACCCCGGTAGTCCACGCCGTAAACGATGGATACTAGCTGTGGGGACTTCGGTCTCCGTGGCCAAGCGAAAGTGATAAGTATCCCACCTGGGGAGTACGTTCGCAAGAATGAAACTCAAAGGAATTGACGGGGGCCCGCACAAGCGGTGGAGCATGTGGTTTAATTCGATGATACGCGAGGACCTTACCNGGCTTAAATGCNNNTGCATGGGGTAGAGATACCCCTTNCTTCGGACGCCTGCAN
>30-637245115_60-27_F_D08.ab1
NNNNNNNNNNNNNNNNNNNNNNTCNNNNNNNNNNGNNNNNTGNNNNNNNGGNAAAGGNNNGGNTGGCTACGNTTTGATCTACCCTTNTCAGGGGATGNCCCNAAAAATTTGGATTAATATCCCATAGGNTCTAGAATCGGCCTCGGCATTTGATTTAATATTTTTCGGNAAAAGAAGAACATGCCTCCNATTAACTTAATNGGGGGGTAACGGCACACCATGGCAACAATAGGTTGGGGNCCTGNAAGGGGGATCCCCCCCNNGNTTCTGAGACCGGACCAAACTCCTACGGGAGGCGGCAATGAGGAATATTGGACAATGGGCNCAAGCCTGATCCANCCATGCCGCGTGCAGGAAGACTGCCCTATGGGTTGTAAACTGCTTTTATTCGGGAAGAAACACTCCCCCNCGAGGGAGCTTGANNCTCCCTNAGAATAANGATCGGCTAACTCCTTGCTNCCAGCCNCCNNAATACGGAGGATCCAGGGATCATCCGGAATCATTGGTTTTAAAGGGTCCGGCNNNGGATAATTATTCCAAAGGCGAAATCTTGCAGCNCAACCGTAAAAACGCCNNTGATTCTGGNTGTCTTGAATCANTNTGGANGANNNAGAATATGNNGNGNANCTGNNAAATGCATATATAATACATAANATACCACGTGCAGCNGGAGATCCANANTNCTGCTCTGGCCCCTGATGNNACAANANNNGGGGAGCGNANNGGANAANATACCTGGTANNCCCCGCCNCNNCNNNGNNACCTANNCGTCGTGATNTTTGCTGNCTGCTNANNNNGTGTGACTGACCCCCCGGNGANTCNTCNCAGAATNNNNCNAAGATNACNNGGNCCNCNNANNGGCGGAGCTGNNTTTATANATGATACACNANAACCTNNCACGNCTANTGTAGNTGCNGATTTTNNNTNNNNTTTCTNGNATNNNNNNGGNGNNNN
>30-637245115_61-27_F_E08.ab1
NNNNNNNNNNGNNNNNACNNTGCAGTCGAACGGTAACATAGAAAAGCTTGCTTTTCTGATGACGAGTGGCGCACGGGTGCGTAACGCGTATGCAATCTACCTTTTACAGGGGGATAGCCCAGAGAAATTTGGATTAATATCCCATAGTATCAAGAGTCGGCATCGGCATTTGATTAAAGATTTATCGGTAAAAGATGAGCATGCGTCCTATTAGCTAGATGGTGTGGTAACGGCACACCATGGCAACGATAGGTAGGGGCCCTGAGAGGGGGATCCCCCACACTGGTACTGAGACACGGACCAGACTCCTACGGGAGGCAGCAGTGAGGAATATTGGACAATGGGCGCAAGCCTGATCCAGCCATGCCGCGTGCAGGAAGACTGCCCTATGGGTTGTAAACTGCTTTTATACGGGAAGAAACACTCCCTCGTGAGGGAGCTTGACGGTACCGTAAGAATAAGGATCGGCTAACTCCGTGCCAGCAGCCGCGGTAATACGGAGGATCCAAGCGTTATCCGGAATCATTGGGTTTAAAGGGTCCGTAGGTGGATAATTAAGTCAGAGGTGAAATCCTGCAGCTCAACTGTAGAATTGCCTTTGATACTGGTTATCTTGAGTCATTATGAAGTGGTTAGAATATGTAGTGTAGCGGTGAAATGCATAGATATTACATAGAATACCAATTGCGAAGGCAGATCACTAATAATGTACTGACACTGATGGACGAAAGCGTGGGGAGCGAACAGGATTAGATACCCTGGTAGTCCACGCCGTAAACGATGGTCACTAGCTGTTCGGATTTCGGTCTGAGTGGCTAAGCGAAAGTGATAAGTGACCCACCTGGGGAGTACGTTCGCAAGAATGAAACTCAAAGGAATTGACGGGGGCCCGCACAAGCGGTGGAGCATGTGGTTTAATTCGATGATACGCGAGGAACCTTACCNGGCTTAAATGTAAGTTGCATGATTTANAGATAGATCTTTCTTCGGACTACTTACNANNGCTGCATGGTTGTN
>30-637245115_62-27_F_F08.ab1
NNNNNNNNNNNNNNNNNNNNTGCAGTCGAGGGGCAGCGGGAAAAAGCTTGCTTTTTTGCCGGCGACCGGCGCACGGGTGCGGAACGCGTATGGAACCTGCCCCTGTCAGGGGAATAGCCCAGGGAAACTTGGATTAATGCCCCATGGTACCGTTACATCGCATGATGTTTCGGTTAAAGATTTATCGGACAGGGATGGCCATGCGTACCATTAGTTAGTTGGCGGGGTAACGGCCCACCAAGGCAGCGATGGTTAGGGGCCCTGAGAGGGGGATCCCCCACACTGGTACTGAGACACGGACCAGACTCCTACGGGAGGCAGCAGTGAGGAATATTGGACAATGGGCGGGAGCCTGATCCAGCCATGCCGCGTGCAGGATGACTGCCCTATGGGTTGTAAACTGCTTTTATACGGGAAGAAACGCACCTACGTGTAGGTGTCTGACGGTACCGTAAGAATAAGGACCGGCTAACTCCGTGCCAGCAGCCGCGGTAATACGGAGGGTCCGAGCGTTATCCGGAATCATTGGGTTTAAAGGGTCCGTAGGCGGGCCTGTAAGTCAGGGGTGAAAGTTTGTGGCTCAACCATAAAATTGCCTTTGATACTGCAGGTCTTGAGTCATGGTGGGGTTGCCGGAACATGTGGTGTAGCGGTGAAATGCATAGATATCACATAGAACACCGATCGCGAAGGCAGGTGACCAACCATGTACTGACGCTGATGGACGAAAGCGTGGGTAGCGAACGGGATTAGATACCCCGGTAGTCCACGCCGTAAACGATGGATACTAGCTGTGGGGACTTCGGTCTCCGTGGCCAAGCGAAAGTGATAAGTATCCCACCTGGGGAGTACGTTCGCAAGAATGAAACTCAAAGGAATTGACGGGGGCCCGCACAAGCGGTGGAGCATGTGGTTTAATTCGATGATACGCGAGGACCTTACCNGGCTTAAATGCNNNTGCATGGGGTAGAGATACCCCTTTCTTCGNACTGCCTGCANNNNCTNNN
>30-637245115_63-27_F_G08.ab1
NNNNNNNNNNNNNNNNNNCNTGCAGTCGAGCGGAACGATGATAGCTTGCTATCAGGCGTCGAGCGGCGGACGGGTGAGTAACGCGTAAGAACCTACCTAATAGTTTGGGATAGCCCAGAGAAATTTGGATTAATACCGGATACCCCCTACGGGGGAAAGCGGGGGATCTTCGGACCTTGCGCTATCAGATGGGCCTGCGTGAGATTATCTAGTTGGTGAGGTAAGAGCTCACCAAGGCGACGATCTCTAGCTGGTCTGAGAGGATGATCAGCCACACTGGAACTGAGACACGGCCCACACTCCTACGGGAGGCAGCAGTGGGGAATATTGCACAATGGGCGCAAGCCTGATGCACCCATGCCGCGTGTGTGAAGAAGGCTCTAGGGTTGTAAAGCACTTTCAGTCGGGAGGAAAGGATGTTGTTTAATACCCANCATCTGTGACGTTACCGACAGAAGAAGCACCGGCTAACTCCGTGCCAGCAGCCGCGGTAATACGGAGGGTGCAAGCGTTAATCGGAATTACTGGGCGTAAAGCGTACGTAGGTGGTTTGTTAANTTGGATGTGAAAGCCCAGGGCTCAACCTTGGAACTGCATTCAAAACTGGCGAACTAGAGTATGGTAGAGGTGAGTGGAATTTCCTGTGTAGCGGTGAAATGCGTAGAGATGGGAAGGAACATCAGTGGCGAANGCGACTCACTGGACCAATACTGACACTGANGTACNAAAGCGTGGGTAGCAAACAAGATTANATACNNTGGTAGTCCACGCCGTAAACGATGTCTACTAGCCGTTGGGGTCCTTGAGACTTTAGTGGCGCATCTAACGCACTAAGTAGACCGCCTGGAGAGTACNGTCGNNGATTAAAACTCAAATGAATTGACGGGGGCCCGCACAGCGGNGGAGCATGTGGTTTATTCAAGCACGCAAAANCTTACCTACTCTTGACNTCCACANACTTTTCANANANGATTGNGNNTCGGNN
>30-637245115_64-27_F_D12.ab1
NNNNNNNNNNNNNNNNNNNNTGCAGTCGAACGGTAACATAGAAAAGCTTGCTTTTCTGATGACGAGTGGCGCACGGGTGCGTAACGCGTATGCAATCTACCTTTTACAGGGGGATAGCCCAGAGAAATTTGGATTAATATCCCATAGTATCAAGAGTCGGCATCGGCATTTGATTAAAGATTTATCGGTAAAAGATGAGCATGCGTCCTATTAGCTAGATGGTGTGGTAACGGCACACCATGGCAACGATAGGTAGGGGCCCTGAGAGGGGGATCCCCCACACTGGTACTGAGACACGGACCAGACTCCTACGGGAGGCAGCAGTGAGGAATATTGGACAATGGGCGCAAGCCTGATCCAGCCATGCCGCGTGCAGGAAGACTGCCCTATGGGTTGTAAACTGCTTTTATACGGGAAGAAACACTCCCTCGTGAGGGAGCTTGACGGTACCGTAAGAATAAGGATCGGCTAACTCCGTGCCAGCAGCCGCGGTAATACGGAGGATCCAAGCGTTATCCGGAATCATTGGGTTTAAAGGGTCCGTAGGTGGATAATTAAGTCAGAGGTGAAATCCTGCAGCTCAACTGTAGAATTGCCTTTGATACTGGTTATCTTGAGTCATTATGAAGTGGTTAGAATATGTAGTGTAGCGGTGAAATGCATAGATATTACATAGAATACCAATTGCGAAGGCAGATCACTAATAATGTACTGACACTGATGGACGAAAGCGTGGGGAGCGAACAGGATTAGATACCCTGGTAGTCCACGCCGTAAACGATGGTCACTAGCTGTTCGGATTTCGGTCTGAGTGGCTAAGCGAAAGTGATAAGTGACCCACCTGGGGAGTACGTTCGCAAGAATGAAACTCAAAGGAATTGACGGGGGCCCGCACAAGCGGTGGAGCATGTGGTTTAATTCGATGATACGCGAGGAACCTTACCNGGCTTAAATGTAAGTTGNN
>30-637245115_65-27_F_A09.ab1
NNNNNNNNNNNNGNNNNNNNTGCAAGTCGAACGGTAACATNNNNAAGCTTGCTTTTCTGATGACGAGTGGCGCACGGGTGCGTAACGCGTATGCAATCTACCTTTTACAGGGGGATAGCCCAGAGAAATTTGGATTAATATCCCATAGTATCAAGAGTCGGCATCGGCATTTGATTAAAGATTTATCGGTAAAAGATGAGCATGCGTCCTATTAGCTAGATGGTGTGGTAACGGCACACCATGGCAACGATAGGTAGGGGCCCTGAGAGGGGGATCCCCCACACTGGTACTGAGACACGGACCAGACTCCTACGGGAGGCAGCAGTGAGGAATATTGGACAATGGGCGCAAGCCTGATCCAGCCATGCCGCGTGCAGGAAGACTGCCCTATGGGTTGTAAACTGCTTTTATACGGGAAGAAACACTCCCTCGTGAGGGAGCTTGACGGTACCGTAAGAATAAGGATCGGCTAACTCCGTGCCAGCAGCCGCGGTAATACGGAGGATCCAAGCGTTATCCGGAATCATTGGGTTTAAAGGGTCCGTAGGTGGATAATTAAGTCAGAGGTGAAATCCTGCAGCTCAACTGTAGAATTGCCTTTGATACTGGTTATCTTGAGTCATTATGAAGTGGTTAGAATATGTAGTGTAGCGGTGAAATGCATAGATATTACATAGAATACCAATTGCGAAGGCAGATCACTAATAATGTACTGACACTGATGGACGAAAGCGTGGGGAGCGAACAGGATTAGATACCCTGGTAGTCCACGCCGTAAACGATGGTCACTAGCTGTTCGGATTTCGGTCTGAGTGGCTAAGCGAAAGTGATAAGTGACCCACCTGGGGAGTACGTTCGCAAGAATGAAACTCAAAGGAATTGACGGGGGCCCGCACAAGCGGTGGAGCATGTGGTTTAATTCGATGATACGCGAGGAACCTTACCNGGCTTA
>30-637245115_66-27_F_B09.ab1
NNNNNNNNNNNNNGNCNNCNNTGCAGTCGAACGGTAACATAGAAAAGCTTGCTTTTCTGATGACGAGTGGCGCACGGGTGCGTAACGCGTATGCAATCTACCTTTTACAGGGGGATAGCCCAGAGAAATTTGGATTAATATCCCATAGTATCAAGAGTCGGCATCGGCATTTGATTAAAGATTTATCGGTAAAAGATGAGCATGCGTCCTATTAGCTAGATGGTGTGGTAACGGCACACCATGGCAACGATAGGTAGGGGCCCTGAGAGGGGGATCCCCCACACTGGTACTGAGACACGGACCAGACTCCTACGGGAGGCAGCAGTGAGGAATATTGGACAATGGGCGCAAGCCTGATCCAGCCATGCCGCGTGCAGGAAGACTGCCCTATGGGTTGTAAACTGCTTTTATACGGGAAGAAACACTCCCTCGTGAGGGAGCTTGACGGTACCGTAAGAATAAGGATCGGCTAACTCCGTGCCAGCAGCCGCGGTAATACGGAGGATCCAAGCGTTATCCGGAATCATTGGGTTTAAAGGGTCCGTAGGTGGATAATTAAGTCAGAGGTGAAATCCTGCAGCTCAACTGTAGAATTGCCTTTGATACTGGTTATCTTGAGTCATTATGAAGTGGTTAGAATATGTAGTGTAGCGGTGAAATGCATAGATATTACATAGAATACCAATTGCGAAGGCAGATCACTAATAATGTACTGACACTGATGGACGAAAGCGTGGGGAGCGAACAGGATTAGATACCCTGGTAGTCCACGCCGTAAACGATGGTCACTAGCTGTTCGGATTTCGGTCTGAGTGGCTAAGCGAAAGTGATAAGTGACCCACCTGGGGAGTACGTTCGCAAGAATGAAACTCAAAGGAATTGACGGGGGCCCGCACAAGCGGTGGAGCATGTGGTTTAATTCNATGATACGCGAGGAACCTTACCNGGNTTAAATGNAAGTTGCATGATTTANA
>30-637245115_67-27_F_C09.ab1
NNNNNNNNNNNNNNCNANNNTGCAGTCGAACGGTAACATAGAAAAGCTTGCTTTTCTGATGACGAGTGGCGCACGGGTGCGTAACGCGTATGCAATCTACCTTTTACAGGGGGATAGCCCAGAGAAATTTGGATTAATATCCCATAGTATCAAGAGTCGGCATCGGCATTTGATTAAAGATTTATCGGTAAAAGATGAGCATGCGTCCTATTAGCTAGATGGTGTGGTAACGGCACACCATGGCAACGATAGGTAGGGGCCCTGAGAGGGGGATCCCCCACACTGGTACTGAGACACGGACCAGACTCCTACGGGAGGCAGCAGTGAGGAATATTGGACAATGGGCGCAAGCCTGATCCAGCCATGCCGCGTGCAGGAAGACTGCCCTATGGGTTGTAAACTGCTTTTATACGGGAAGAAACACTCCCTCGTGAGGGAGCTTGACGGTACCGTAAGAATAAGGATCGGCTAACTCCGTGCCAGCAGCCGCGGTAATACGGAGGATCCAAGCGTTATCCGGAATCATTGGGTTTAAAGGGTCCGTAGGTGGATAATTAAGTCAGAGGTGAAATCCTGCAGCTCAACTGTAGAATTGCCTTTGATACTGGTTATCTTGAGTCATTATGAAGTGGTTAGAATATGTAGTGTAGCGGTGAAATGCATAGATATTACATAGAATACCAATTGCGAAGGCAGATCACTAATAATGTACTGACACTGATGGACGAAAGCGTGGGGAGCGAACAGGATTAGATACCCTGGTAGTCCACGCCGTAAACGATGGTCACTAGCTGTTCGGATTTCGGTCTGAGTGGCTAAGCGAAAGTGATAAGTGACCCACCTGGGGAGTACGTTCGCAAGAATGAAACTCAAAGGAATTGACGGGGGCCCGCACAAGCGGTGGAGCATGTGGTTTAATTCGATGATACGCGAGGAACCTTACCNGGNTTAAATGTAAGTTGCATGATTTANAGATAGATCTTTCTTCNGAN
>30-637245115_68-27_F_D09.ab1
NNNNNNNNNNNNNNNNNNNNTGCAGTCGAACGGTAACATAGAAAAGCTTGCTTTTCTGATGACGAGTGGCGCACGGGTGCGTAACGCGTATGCAATCTACCTTTTACAGGGGGATAGCCCAGAGAAATTTGGATTAATATCCCATAGTATCAAGAGTCGGCATCGGCATTTGATTAAAGATTTATCGGTAAAAGATGAGCATGCGTCCTATTAGCTAGATGGTGTGGTAACGGCACACCATGGCAACGATAGGTAGGGGCCCTGAGAGGGGGATCCCCCACACTGGTACTGAGACACGGACCAGACTCCTACGGGAGGCAGCAGTGAGGAATATTGGACAATGGGCGTAAGCCTGATCCAGCCATGCCGCGTGCAGGAAGACTGCCCTATGGGTTGTAAACTGCTTTTATACGGGAAGAAACACTCCCTCGTGAGGGAGCTTGACGGTACCGTAAGAATAAGGATCGGCTAACTCCGTGCCAGCAGCCGCGGTAATACGGAGGATCCAAGCGTTATCCGGAATCATTGGGTTTAAAGGGTCCGTAGGTGGATAATTAAGTCAGAGGTGAAATCCTGCAGCTCAACTGTAGAATTGCCTTTGATACTGGTTATCTTGAGTCATTATGAAGTGGTTAGAATATGTAGTGTAGCGGTGAAATGCATAGATATTACATAGAATACCAATTGCGAAGGCAGATCACTAATAATGTACTGACACTGATGGACGAAAGCGTGGGGAGCGAACAGGATTAGATACCCTGGTAGTCCACGCCGTAAACGATGGTCACTAGCTGTTCGGATTTCGGTCTGAGTGGCTAAGCGAAAGTGATAAGTGACCCACCTGGGGAGTACGTTCGCAAGAATGAAACTCAAAGGAATTGACGGGGGCCCGCACAAGCGGTGGAGCATGTGGTTTAATTCGATGATACGCGAGGAACCTTACCNGGCTTAAATGTAAGTTGCATGATTTAGAGATAGATCTTTCTTCGGACTACTTACNN
>30-637245115_69-27_F_E09.ab1
NNNNNNNNNNNNNNNNNNNNNGCAAGTCGAACGGTAACATAGAAAAGCTTGCTTTTCTGATGACGAGTGGCGCACGGGTGCGTAACGCGTATGCAATCTACCTTTTACAGGGGGATAGCCCAGAGAAATTTGGATTAATATCCCATAGTATCAAGAGTCGGCATCGGCATTTGATTAAAGATTTATCGGTAAAAGATGAGCATGCGTCCTATTAGCTAGATGGTGTGGTAACGGCACACCATGGCAACGATAGGTAGGGGCCCTGAGAGGGGGATCCCCCACACTGGTACTGAGACACGGACCAGACTCCTACGGGAGGCAGCAGTGAGGAATATTGGACAATGGGCGCAAGCCTGATCCAGCCATGCCGCGTGCAGGAAGACTGCCCTATGGGTTGTAAACTGCTTTTATACGGGAAGAAACACTCCCTCGTGAGGGAGCTTGACGGTACCGTAAGAATAAGGATCGGCTAACTCCGTGCCAGCAGCCGCGGTAATACGGAGGATCCAAGCGTTATCCGGAATCATTGGGTTTAAAGGGTCCGTAGGTGGATAATTAAGTCAGAGGTGAAATCCTGCAGCTCAACTGTAGAATTGCCTTTGATACTGGTTATCTTGAGTCATTATGAAGTGGTTAGAATATGTAGTGTAGCGGTGAAATGCATAGATATTACATAGAATACCAATTGCGAAGGCAGATCACTAATAATGTACTGACACTGATGGACGAAAGCGTGGGGAGCGAACAGGATTAGATACCCTGGTAGTCCACGCCGTAAACGATGGTCACTAGCTGTTCGGATTTCGGTCTGAGTGGCTAAGCGAAAGTGATAAGTGACCCACCTGGGGAGTACGTTCGCAAGAATGAAACTCAAAGGAATTGACGGGGGCCCGCACAAGCGGTGGAGCATGTGGTTTAATTCGATGATACGCGAGGAACCTTACCNGGCTTAAATGTAAGTTGCATGATTANAGATAGATCTTTCTTCGGACTACTTACANGNGCTGN
>30-637245115_70-27_F_F09.ab1
NNNNNNNNNNNNNNCNNACCNTGCAGTCGAGCGAGATCTTCGGATCTAGCGGCGGACGGGTGAGTAACGCGTGGGAACGTGCCCTTTGCTACGGAATAGTCCCGGGAAACTGGGTTTAATACCGTATGTGCCCTTCGGGGGAAAGATTTATCGGCAAAGGATCGGCCCGCGTTGGATTAGGTAGTTGGTGGGGTAATGGCCTACCAAGCCGACGATCCATAGCTGGTTTGAGAGGATGATCAGCCACACTGGGACTGAGACACGGCCCAGACTCCTACGGGAGGCAGCAGTGGGGAATCTTAGACAATGGGGGCAACCCTGATCTAGCCATGCCGCGTGAGTGATGAAGGCCTTAGGGTTGTAAAGCTCTTTCAGCTGGGAAGATAATGACGGTACCAGCAGAAGAAGCCCCGGCTAACTCCGTGCCAGCAGCCGCGGTAATACGGAGGGGGCTAGCGTTGTTCGGAATTACTGGGCGTAAAGCGCACGTAGGCGGACTGGAAAGTTGGGGGTGAAATCCCGGGGCTCAACCTCGGAACTGCCTCCAAAACTATCAGTCTGGAGTTCGAGAGAGGTGAGTGGAATACCGAGTGTAGAGGTGAAATTCGTAGATATTCGGTGGAACACCAGTGGCGAAGGCGGCTCACTGGCTCGATACTGACGCTGAGGTGCGAAAGCGTGGGGAGCAAACAGGATTAGATACCCTGGTAGTCCACGCCGTAAACGATGAATGCCAGTCGTCGGGTTGCATGCAATTCGGTGACACACCTAACGGATTAAGCATTCCGCCTGGGGAGTACGGTCGCAAGATTAAAACTCAAAGGAATTGACGGGGGCCCGCACAAGCGGTGGAGCATGTGGTTTAATTCGAAGCAACGCGCAGAACCTTACCAACCCTTGACATCCCNNNCCGATCCAGAGATGGATCTTTCACTTCGGTGACTGGAGACAGNGCTGCATGGCTGTCGTCAGCTCGTGTCGTGAGATGTTCNGN
>30-637245115_71-27_F_G09.ab1
NNNNNNNNNNNNNNNNTNNNNTGCAGTCGAGGGGCAGCACGGTTTTCGGACTGGTGGCGACCGGCGCACGGGTGCGTAACGCGTATGCAATCTACCTTATACTGGAGGATAGCCCGAGGAAACTCGGATTAATATTCCATAGTATCACGAAATGGCATCTTTTTGTGATTAAAGATTTATTGGTATAAGATGAGCATGCGTCTGATTAGTTAGTTGGTGAGGTAACGGCTCACCAAGACGATGATCAGTAGGGGTTCTGAGAGGATGATCCCCCACACTGGCACTGAGATACGGGCCAGACTCCTACGGGAGGCAGCAGTAGGGAATATTGGTCAATGGGCGAGAGCCTGAACCAGCCATGCCGCGTGCAGGATGACGGCCTTCTGGGTTGTAAACTGCTTTTATATGGGAAGAAAAAGGTCTTGCGAGACAAATTGCCGGTACCATATGAATAAGCACCGGCTAACTCCGTGCCAGCAGCCGCGGTAATACGGAGGGTGCAAGCGTTGTCCGGATTTATTGGGTTTAAAGGGTACGTAGGCGGATTTTTAAGTCCGTGGTGAAAGCCTACAGCTTAACTGTAGAACTGCCATGGATACTGGAAATCTTGAATTCAGTTGAGGTAAGCGGAATTTATGATGTAGCGGTGAAATGCATAGATATCATAAAGAACACCTATTGCGAAGGCAGCTTGCTGGACTTGAATTGACGCTGAGGTACGAAAGCGTGGGGAGCGAACAGGATTAGATACCCTGGTAGTCCACGCCGTAAACGATGATTACTCGCTGCTAGCGATACACTGTTAGTGGCCAAGCGAAAGCGTTAAGTAATCCACCTGGGGAGTACGCTCGCAAGAGTGAAACTCAAAGGAATTGACGGGGGTCCGCACAAGCGGTGGAGCATGTGGTTTAATTCGATGATACGCGAGGAACCTTACCTGGGCTAGAATGNGAGCNCTAGATTANAGATAGATCGTTCTTCGGAC
>30-637247915_1-27_F_A01.ab1
NNNNNNNTNNNNNNNNNNNNNNNNGTCNNNNNNNNNNNNGCTAGNTTGCTATATGTCGGCGACCGGCGGNCGGGTGCGTAACGCGTATAGAATCTGCCTTGTACCTGAGGATAGCCTTTAAAAATGAANATTATTACTCCATCATGTTGTGAACTGGNNTCANCTTCTAATTAAANATTTATCTANACAAGATGACTATGCCNCCTATTACCTACATGGTAAGGTAACGGCTTACCATGGCCACGATAGGTAGGGGGTATGAGAGGATTATCCCCCCCACTGNTACTGAGACACNGCCCCTACTCCTACAAGAAGCAGCAGTGANGAATATTGGNCAATGGATGCAACTNTGTNCNGCCATGCCTNCTGCANGAAGACTGCCCTATGGGTTGTAAACTGCTTTTGTACAGGAAGAAACTCAACTACGTGTAGNTCCTTGACNGTCCTGTGAGAATATNCACCGGCTCACTCCNTGCCANCATCCGCGGNAATACANNGGGTGCNAACGNTATCCTNAATCATTGTGCTTNAAGGNTCTCAGGTGGTNAATTTATTNATAGGTGAAATCCCNTNGCTTTNCTATGGAACTGCCTTTTCTACTGNNTGACCCTAGTTNACGNCCTNNATNNAATATCTANTGNNCGNCGTAATCATATAGATACTTNAAANACTATTGCGAATGCAACGCCTACGTANTACTGACNNNCATGGACNTNAGNGTGGGAATAACTNGATAANNTTC
>30-637247915_2-27_F_B01.ab1
NNNNNNNNNNNNNNNNNNNNNNNNNAGTCNANNNNGCANNGANTCTAGCTTGCTAGATGTCGGCGACCGGCGAACGGGTGCGTAACGCGTATAGAATCTGCCTTGTACAGGAGGATAGCCTTTAGAAATGAAGATTAATACTCCATAGTGTTGTGAACTGGCATCAGTTTATAATTAAAGATTTATCGGTACAAGATGACTATGCGTCCTATTAGCTAGATGGTAAGGTAACGGCTTACCATGGCGACGATAGGTAGGGGGTCTGAGAGGATTATCCCCCACACTGGTACTGAGACACGGACCAGACTCCTACGGGAGGCAGCAGTGAGGAATATTGGTCAATGGAGGCAACTCTGAACCAGCCATGCCGCGTGCAGGAAGACTGCCCTATGGGTTGTAAACTGCTTTTATACAGGAAGAAACAGAACTACGTGTAGTTCCTTGACGGTACTGTAAGAATAAGCACCGGCTAACTCCGTGCCAGCAGCCGCGGTAATACGGAGGGTGCAAGCGTTATCCGGAATCATTGGGTTTATAGGGTCCGCAGGCGGTCAATTAAGTCAGAGGTGAAATCCCATAGCTTAACTATGGAACTGCCTTTGATACTGGTTGACTTTGAGTTATACGGAAGTAGATAGAATAAGTAGTGTAGCGGTGAAAATGCATAGATATTACTTANAATACCGATTGCGAAAGGCAGNCTACTACGTATATACTGACGCTCATGGAACGAAAAGCGTGGGGAGCGAACACGATTANATACCCTGGTAAGTCCACNCCGTAAACNATGGACACTACTTGTTNGGGTTTATATTCAGTGACTAANNNAAAAGTGATNAGTGTNCCNNCCTN
>30-637247915_3-27_F_C01.ab1
NNNNNNNNNNNNNNNNNNNNNNNNNNNGANNNNNTNTACCTCGATANNTTNTTTACAGAAANNGGGGAGCANGGCTGCNGAACGGGTTTGCCATCGGACTCTNNAGTGGNACCGACCANANCTTTNGTATTGTATTCCATGGTATCAATAGNCCGCATATNATTTGATTAATNATGGTCGGNGNCTAATGAGCCTGCGNNCTATTANCTNTATGGAGTGGNAACGGCTNNNTGTGGCNGGGANAGGNNCGGGCCCTGANANNAGGATCCCCCACNCTGNNACNGAGANANGGACNNNACTNCTCCNGGANNCNGCGGNANGATTATTGCCCNATGNGNNTAAGCTTGATCCGCCCATGCCNCGTGNNNNANGACTGNCNTATGGCCCGGAAACTGNTTATCTGCAGNNAGAATCGCCCCCTCGTGANGNANCTTTCCGAANCCTGGNNAATAANGATCNNNTANCTACTGTGCCATCGGGCGCGGAGNTCCGGANNATCCCGGGNNNNGTCCCCNNTNNATGNGTTTNAANGGNNANAAGGTGGAGACATTCCGANNGANNNGNGAACCTGCTGACTCTNCTGNAAAAATTGTGTTTGATGCTGTTNTNNCNTNNNTAANGANNNTAANTGGTTANGAATATNNNATGAAAAGATTGAATTCGCTTATAATNTNACCTNNACNATCAATTGCTAANGGAATATCNNTTTTNATGNGNTCTGCTTCCTGATGGACNACCCCCCTGGGGGAACCNANNTAAN
>30-637247915_4-27_F_D01.ab1
NNNNNNNNNNNNNNNNNNNNNNNTCNAGNGGNNCNNTGATAGCTTGCTATCTGGCGGCGAGCGGCGGACGGGTGAGTAACGCGTACGAACCTCCCTAATACTTTGGGATAGCCCTTAAAAATTTAGATTAATACCGGATACGCCCTACGGGGGAANNCGGGGATCTTCAGACATTGCGCTATTATATGGGCCTGCGTGACATTATCTATTTGGGGAGGTAAGATCTCNCCNANGNCACGATCTCTATCTGGTCTGAGAGGATGATCAACCACACTGGCCCTGACACTGGGCCCATACTNCTACGCGAGGCTCCNGTGGGGAATATTGCACAATGGGCGCTGGCCTGATGCACNCATGCCGCGTGTGTGAATAAGGCTCTGCGGTTGTACTGCANTTTCANTCGGGAGGAAGGGATGTTGTNTAATACAAACTCTCTGTGACTTTACCGACATAACAANCCCCGTCTAACTCCGTGCCCACACCCGNCCNTACCCAGAGGGTGCAAGTGTTCATCGGAATTACTGGGCNTAACGCGTACNTAGGTGGTTTGATGANCTANATGTGAAATCCTAGGGCTCCCACGTGAAACTGNATTCAANNNTGGNNAACTANNNTCTGGNANACGTGAGTGNAATTTCCTGTNTATCNGTGANATGCNNATATATNNNANNNNACNTCTATGGGNAGAGANACTCACTGNAACTATACTGACNCTGAGGNNCNAANNCGTGGNTAATANNCTAGATNATATACCNNTGNNANNNCACGCCGTANNNNATGTNTATTANNTTNGGNTGNCNTGACACTNTTAGTGGANACTNTNACNCACTAANCANACCNNGNGGNGCAGTACNGTCGTAANATAAANCN
>30-637247915_7-27_F_G01.ab1
NNNNNNNNNNNNNNNNNNNCNGTCGAGGGGCAGCGAATCTAGCTTGCTAGATGTCGGCGACCGGCGAACGGGTGCGTAACGCGTATAGAATCTGCCTTGTACAGGAGGATAGCCTTTAGAAATGAAGATTAATACTCCATAGTGTTGTGAACTGGCATCAGTTTATAATTAAAGATTTATCGGTACAAGATGACTATGCGTCCTATTAGCTAGATGGTAAGGTAACGGCTTACCATGGCGACGATAGGTAGGGGGTCTGAGAGGATTATCCCCCACACTGGTACTGAGACACGGACCAGANTCCTACGGGAGGCAGCANTGAGGAATATTGGTCAATGGAGGCAACTCTGAACCANCCATGCCGCGTGCAGGAAGACTGCCCTATGGGTTGTAAACTGCTTTTATACNGGAAGAAACAGAACTACNTGTAGTTCCTTGACGGTACTGTAAGAATAANCACCGGCTAACTCCGTGCCAGCAGCCGCGGTAATACGGAGGGTGCAAGCGTTATCCGGAATCATTGGGTTTTAAGGGTCCGCANGNGGTCANTTATNTCATAGGTGAAATCCCATANCTTAACTATGGAACTGCCTTTGATACTGGTTGACTTGAGTTATACTGAAGNANATAGAATAATAGTGTAGCGGTGAATGNNTCGATATTTACTTANAATACCCGATTTGCNAAGGCAGTCTACTACGTATATACTGACGCTCATGGACNAAAGCGTGGGGAGCNAACANGATTANATACCCNGGTANTCCACCCCGNAAACNATGGACACTANTTTGNTN
>30-637247915_8-27_F_H01.ab1
NNNNNNNNNNNNNNNNNCNTGCAGTCGAACGGTAACATAGAAAAGCTTGCTTTTCTGATGACGAGTGGCGCACGGGTGCGTAACGCGTATGCAATCTACCTTTTACAGGGGGATAGCCCAGAGAAATTTGGATTAATATCCCATAGTATCAAGAGTCGGCATCGGCATTTGATTAAAGATTTATCGGTAAAAGATGAGCATGCGTCCTATTAGCTAGATGGTGTGGTAACGGCACACCATGGCAACGATAGGTAGGGGCCCTGAGAGGGGGATCCCCCACACTGGTACTGAGACACGGACCAGACTCCTACGGGAGGCAGCAGTGAGGAATATTGGACAATGGGCGTAAGCCTGATCCAGCCATGCCGCGTGCAGGAAGACTGCCCTATGGGTTGTAAACTGCTTTTATACGGGAAGAAACACTCCCTCGTGAGGGAGCTTGACGGTACCGTAAGAATAAGGATCGGCTAACTCCGTGCCAGCAGCCGCGGTAATACGGAGGATCCAAGCGTTATCCGGAATCATTGGGTTTAAAGGGTCCGTAGGTGGATAATTAAGTCAGAGGTGAAATCCTGCAGCTCAACTGTAGAATTGCCTTTGATACTGGTTATCTTGAGTCATTATGAAGTGGTTAGAATATGTAGTGTAGCGGTGAAATGCATAGATATTACATAGAATACCAATTGCGAAGGCAGATCACTAATAATGTACTGACACTGATGGACGAAAGCGTGGGGAGCGAACAGGATTAGATACCCTGGTAGTCCACGCCGTAAACGATGGTCACTAGCTGTTCGGATTTCGGTCTGAGTGGCTAAGCGAAAGTGATAAGTGACCCACCTGGGGAGTACGTTCGCAAGAATGAAACTCAAN
>30-637247915_9-27_F_A02.ab1
NNNNNNNNNNNNNNNNNNNNNNNNNNNNTCNNNGNAACGANNCTAGCTTGCTATATGGCGGCGACCGGCGAACGGGTGAGTAACGCGTATGNACCCTGCCTTGTACTTGAGGATACCCTTAAAAAATGAAAATTATTACTCCNTCNCGTTGTGAACTGNNATCAGTTTATANNTAAAGATTTATCTATCANATATGACTATGCGNNCNATTATCTATGNGGANGTAAGNCCTCCTTACCGTGGCNATCACNAGCAGGGGGGATGAGAGGATTATCCCCCCTGCTGGTACTGNNACACCNACCCTCCTACTACAGGAAGCAGCGGTGAATATTGTTGGNCGGGCGAGGCCCTTCTGAACCCGCCCCGCGNGTGGCAAGAAGACTGCCCTATTGGTTGGCAATTGCTTTCGTACNGAAAGAAACATAACTACTTGTNGTTCCTTGACAGTACTGCGACAATAAACACCGGCTATCTCCCTGCCACCACCCGCGGTAATACAGAGGGTGCGAGCGTTATCCTGAATCATTGGGTTTAAAGGGTCCGCAGGCGGTGTATTAAGTCATATGTGAAATACCACAGGTCAAATNTTTAACTGTGTTTGCNACTGGGTGACTTGAGTTNATCGGANATGTATATAATATTTAGTGTATCGCTGAAATGCGTANATATTACTNANAGTACCGATTGCGAAAGCGNNCCACNCGTATCTACTGACACTCTTGGACGAAANNTGTGGANCNAANANGAGTATATACCCTGNGTANNCCACNCCNCNAACGATGNANCCTANTNGN
>30-637247915_11-27_F_C02.ab1
NNNNNNNNNNNNNNNNNNNNNTGCAAGTCGAGCGAGATCTTCGGATCTAGCGGCGGACGGGTTAGTAACGCGTGGGAACGTACCCAAAGGTAGGGAATAGCCACTGGAAACGGTGAGTAATACCCTATGTGCCCTTCGGGGGAAAGATTTATCGCCTTTGGATCGGCCCGCGTTAGATTAGGTAGTTGGTGGGGTAACGGCCTACCAAGCCTACGATCTATAGCTGGTTTTAGAGGATGATCAGCAACACTGGGACTGAGACACGGCCCAGACTCCTACGGGAGGCAGCAGTGGGGAATCTTGGACAATGGGGGCAACCCTGATCCAGCCATGCCGCGTGAGTGATGAAGGCCCTAGGGTCGTAAAGCTCTTTCGCCAGGGATGATAATGACAGTACCTGGTAAAGAAACCCCGGCTAACTCCGTGCCAGCAGCCGCGGTAATACGGAGGGGGTTAGCGTTGTTCGGAATTACTGGGCGTAAAGCGCGCGTAGGCGGACTGGAAAGTTGGGGGTGAAATCCCAGGGCTCAACCCTGGAACTGCCTCCAAAACTATCAGTCTAGAGTTCGAGAGAGGTGAGTGGAATTCCGAGTGTAGAGGTGAAATTCGTAGATATTCGGAGGAACACCAGTGGCGAAGGCGGCTCACTGGCTCGATACTGACGCTGAGGTGCGAAAGTGTGGGGAGCAAACAGGATTAGATACCCTGGTAGTCCACACCGTAAACGATGAATGCCAGTCGTCGGGTAGCATGCTATTCGGTGACACACCTAACGGATTAAGCATTCCGCCTGGGGAGTACGGTCGCAAGATTAAAACTCAAAGGAATTGACGGGGGCCCGCACAAGCGGTGGAGCATGTGGTTTAATTCGAAGCAACGCGCAGAACCTTACCAACCCTTGNCA
>30-637247915_12-27_F_D02.ab1
NNNNNNNNNNNNNNNNCNNNNNTGCAAGTCGAACGGTAACATAGAAAAGCTTGCTTTTCTGATGACGAGTGGCGCACGGGTGCGTAACGCGTATGCAATCTACCTTTTACAGGGGGATAGCCCAGAGAAATTTGGATTAATATCCCATAGTATCAAGAGTCGGCATCGGCATTTGATTAAAGATTTATCGGTAAAAGATGAGCATGCGTCCTATTAGCTAGATGGTGTGGTAACGGCACACCATGGCAACGATAGGTAGGGGCCCTGAGAGGGGGATCCCCCACACTGGTACTGAGACACGGACCAGACTCCTACGGGAGGCAGCAGTGAGGAATATTGGACAATGGGCGTAAGCCTGATCCAGCCATGCCGCGTGCAGGAAGACTGCCCTATGGGTTGTAAACTGCTTTTATACGGGAAGAAACACTCCCTCGTGAGGGAGCTTGACGGTACCGTAAGAATAAGGATCGGCTAACTCCGTGCCAGCAGCCGCGGTAATACGGAGGATCCAAGCGTTATCCGGAATCATTGGGTTTAAAGGGTCCGTAGGTGGATAATTAAGTCAGAGGTGAAATCCTGCAGCTCAACTGTAGAATTGCCTTTGATACTGGTTATCTTGAGTCATTATGAAGTGGTTAGAATATGTAGTGTAGCGGTGAAATGCATAGATATTACATAGAATACCAATTGCGAAGGCAGATCACTAATAATGTACTGACACTGATGGACGAAAGCGTGGGGAGCGAACAGGATTAGATACCCTGGTAGTCCACGCCGTAAACGATGGTCACTAGCTGTTCGGATTTCGGTCTGAGTGGCTAANCN
>30-637247915_15-27_F_G02.ab1
NGNNNNNGNNNNNNNNNNNNNNNANNCNANGNGNGNAGCGAATCTAGCTTGCTAGATGTCGGCGACCGGCGAACGGGTGCGTAACGCGTATAGAATCTGCCTTGTACAGGAGGATAGCCTTTAGAAATGAAGATTAATACTCCATAGTGTTGTGAACTGGCATCAGTTTATAATTAAAGATTTATCGGTACAAGATGACTATGCGTCCTATTAGCTAGATGGTAAGGTAACGGCTTACCATGGCGACGATAGGTAGGGGGTCTGAGAGGATTATCCCCCACACTGGTACTGAGACACGGACCAGACTCCTACGGGAGGCAGCAGTGAGGAATATTGGTCAATGGAGGCAACTCTGAACCAGCCATGCCGCGTGCAGGAAGACTGCCCTATGGGTTGTAAACTGCTTTTATACAGGAAGAAACAGAACTACGTGTAGTTCCTTGACGGTACTGTAAGAATAAGCACCGGCTAACTCCGTGCCAGCAGCCGCGGTAATACGGAGGGTGCAAGCGTTATCCGGAATCATTGGGTTTAAAGGGTCCGCAGGCGGTCAATTAAGTCAGAGGTGAAATCNNNNGNGCTTAACTATGGAACTGCCTTTGATACTGGTTGACTTGAGTTATACGGAAGTATATAGAATAANTAGTGTANCNGTGANATGCATAGATATTACTTAGAATACCGATTGCAAAGGCAGTCTACNACGTATATACTGACGCTCATGNACGAAAGCGTGGGNAGNNAAACAGGATTANATACCCCTGGTAGTCCACGCCGTAAANNATGGGACACTANTTGTTGGGGTTTATATTCAGTGACTAANNAAAAGTGATANTGTCCCCCCNGNNGAGTACNATCGNAAAATTTGAAACTCNNGGAATTGNACGGGGGCCCNACAAGCGGGGGGAGCATGNG
>30-637247915_16-27_F_H02.ab1
NNNNNNNNNNNNNNNNNNNNNNNNNNCNNNNGNNNNGAATCTAGCTTGCTATATGTCGGCGACCGGCGAACGGGTGCGTAACGCGTATANAATCTGCCTTGTACAGGAGGATACCCTTTAAAAATGAAAATTAATACTCCATAGCGTTGTGAACTGGCATCAGTTTTTAATTAAAGATTTATCGGNACAAGATGACTATGCGACCTATTATCTANATGGTAAGGTAACGGCTTACCATGGCGATNATAGGTAGGGGGTCTGAGAGGATTATCCCCCACACTGGTACTGAGACACGGACCCNACTCCTACGGGAGGCAGCGGTGANGAATATTGGTCGATGGAGGCANCTCTGAACCCACCNCGCCNCNGGCAAGAAGACTGCCCTATGGGTTGTAACTTGCTTTTATACAGGAAGAAACNNAACTACNACTAGTTCCTTGACGGGACTGTGACAATAAACACCGGCTATATCCNTGCCNCAACCCGCGGNANTATAGAGGGTGCAAACGCTATCCNGAATCATTGTGTTTAAAGGGTCCGCANGCGGGGNNTTATTTCTNAGGTGAAATCCCCTAGGTCANCTATGNANCTGCCNNNNATACTGTNTGACTTGAGTTANTGGGAANNTATANAATATNTNCTGNNTNGGNGANATGCGTNTATATTACTTAAAAGTACCTATTGCGAAGGTAGNATTCTACGTATCTACTGACGCTCCGGNACGAAATCGTGGGGGAGCGAAAAGGGATTNNATACNCNGNGAATNCNCCNCCCCNNACNATGGGCCCCTANNNNCTNNN
>30-637247915_17-27_F_A03.ab1
NNNNNNNNNNNNNNNNNNNNNNTNNAGTCGAGCGGANCGATTNTAGCTTGCTATCTGGCGTCGAGCGGCGAACGGGTGCGTAACGCGTATGAACCCTCCTTTGAGTTTGAGGNTACCCTTAAAAATTGAGAATTATACCTCCNNCGCGCTGCGGGGTGNCATCNGGTTTCTTNNGACCTTGCTCTATCACATGGGCCTGCGTGACATTTTTATTGGGGAGGTAAGACCTCNCCACCGTGACGATCACTAGCTGGGGTGANAAGATGATCATCCCCCCTGCTGCTGATACACNNCCCACACTCCTCCTGGAGGAAGCAGCGGGGAATATTGCTGNATGGGCGAGGCCCTTCTGCACCCATCCCGCGTGTGGGAAGAAGGCTCTCCTNTTGNAAGGCACTTTCTTTCGTGAAGAAAGGATGTTATTTAATACNCGNTCTCTGAGACTACTGCGACAAAAAACACCCCGTCTCTCTCCGCCCCCACCCCCGGTGTTACAGAGGGGGCGCGCGCTTTACTCAAAATTTGTGGTTATAAGGTCCACATGNGGGTTTTTTTATCTTAGATGAGATCCCCCAGCTCTCCTCCNNAACTGTGTTTTCAACTGTGGNACTCTAGTNTNTNGGANATGTGAGTGATATTTACTGTANCGCTGAAATGTGTANATATNNNNNAAAGAACCTCTTGNNANNGCGNNACTCTCTGNACCTACTGTGACTCTGGNNCNNNANCGCGTGGATNNAANANGAGATTATATACCGTGANACCNCACCCCAANACNATATGTCCTCTANNNNTNGGNTGNTCTTGANANTCTANTGNNNCNNCTNACGCGTTNNNTANNNCGNNNN
>30-637247915_20-27_F_D03.ab1
NNNNNNNNNNNNNNNNNNNTGCAGTCGAACGGTAACATAGAAAAGCTTGCTTTTCTGATGACGAGTGGCGCACGGGTGCGTAACGCGTATGCAATCTACCTTTTACAGGGGGATAGCCCAGAGAAATTTGGATTAATATCCCATAGTATCAAGAGTCGGCATCGGCATTTGATTAAAGATTTATCGGTAAAAGATGAGCATGCGTCCTATTAGCTAGATGGTGTGGTAACGGCACACCATGGCAACGATAGGTAGGGGCCCTGAGAGGGGGATCCCCCACACTGGTACTGAGACACGGACCAGACTCCTACGGGAGGCAGCAGTGAGGAATATTGGACAATGGGCGTAAGCCTGATCCAGCCATGCCGCGTGCAGGAAGACTGCCCTATGGGTTGTAAACTGCTTTTATACGGGAAGAAACACTCCCTCGTGAGGGAGCTTGACGGTACCGTAAGAATAAGGATCGGCTAACTCCGTGCCAGCAGCCGCGGTAATACGGAGGATCCAAGCGTTATCCGGAATCATTGGGTTTAAAGGGTCCGTAGGTGGATAATTAAGTCAGAGGTGAAATCCTGCAGCTCAACTGTAGAATTGCCTTTGATACTGGTTATCTTGAGTCATTATGAAGTGGTTAGAATATGTAGTGTAGCGGTGAAATGCATAGATATTACATAGAATACCAATTGCGAAGGCAGATCACTAATAATGTACTGACACTGATGGACGAAAGCGTGGGGAGCGAACAGGATTAGATACCCTGGTAGTCCACGCCGTAAACGATGGTCACTAGCTGTTCGGATTTCGGTCTGAGTGGCTAAGCGAAAGTGATAAGTGACCCACCTGGGGAGTACGTTCG
>30-637247915_21-27_F_E03.ab1
NNNNNNNNNNNNNNGNCNNNNNNTGCAGTCGAACGGTAACATNNNAAAGCTTGCTTTTCTGATGACGAGTGGCGCACGGGTGCGTAACGCGTATGCAATCTACCTTTTACAGGGGGATAGCCCAGAGAAATTTGGATTAATATCCCATAGTATCAAGAGTCGGCATCGGCATTTGATTAAAGATTTATCGGTAAAAGATGAGCATGCGTCCTATTAGCTAGATGGTGTGGTAACGGCACACCATGGCAACGATAGGTAGGGGCCCTGAGAGGGGGATCCCCCACACTGGTACTGAGACACGGACCAGACTCCTACGGGAGGCAGCAGTGAGGAATATTGGACAATGGGCGTAAGCCTGATCCAGCCATGCCGCGTGCAGGAAGACTGCCCTATGGGTTGTAAACTGCTTTTATACGGGAAGAAACACTCCCTCGTGAGGGAGCTTGACGGTACCGTAAGAATAAGGATCGGCTAACTCCGTGCCAGCAGCCGCGGTAATACGGAGGATCCAAGCGTTATCCGGAATCATTGGGTTTAAAGGGTCCGTAGGTGGATAATTAAGTCAGAGGTGAAATCCTGCAGCTCAACTGTAGAATTGCCTTTGATACTGGTTATCTTGAGTCATTATGAAGTGGTTAGAATATGTAGTGTAGCGGTGAAATGCATAGATATTACATAGAATACCAATTGCGAANGCAGATCACTAATAATGTACTGACACTGATGGACGAAAGCGTGGGGAGCGAACAGGATTAGATACCCTGGTAGTCCACGCCGTAAACGATGGTCACTAGCTGTTCGGATTTCGGTCTGAGTGGCTAAGCGAAAGTGATAAGTGACCCACCTGGGGAGTACGTTCGCAAGAATGAAACTCAAAGGAATTGACGGGGGCCCGCACAAGCGGTGGAGCATGTGGTTTAATTCGATGATACGCGAGGAACCTTACCNNGNTTAAATGTAAGTTGCATGATTTAGANNN
>30-637247915_22-27_F_F03.ab1
NNNNNNNNNNNNNNNNNNNCNTGCAGTCGAGGGGNNNNCNNANGCTAGCTTGCTAGATGTCGGCGACCGGCGAACGGGTGCGTAACGCGTATAGAATCTGCCTTGTACAGGAGGATAGCCTTTAGAAATGAAGATTAATACTCCATAGTGTTGTGAACTGGCATCAGTTTATAATTAAAGATTTATCGGTACAAGATGACTATGCGTCCTATTAGCTAGATGGTAAGGTAACGGCTTACCATGGCGACGATAGGTAGGGGGTCTGAGAGGATTATCCCCCACACTGGTACTGAGACACGGACCAGACTCCTACGGGAGGCAGCAGTGAGGAATATTGGTCAATGGAGGCAACTCTGAACCAGCCATGCCGCGTGCAGGAAGACTGCCCTATGGGTTGTAAACTGCTTTTATACAGGAAGAAACAGAACTACGTGTAGTTCCTTGACGGTACTGTAAGAATAAGCACCGGCTAACTCCGTGCCAGCAGCCGCGGTAATACGGAGGGTGCAAGCGTTATCCGGAATCATTGGGTTTAAAGGGTCCGCAGGCGGTCAATTAAGTCAGAGGTGAAATCCCATAGCTTAACTATGGAACTGCCTTTGATACTGGTTGACTTGAGTTATACGGAAGTAGATAGAATAAGTAGTGTAGCGGTGAAATGCATAGATATTACTTAGAATACCGATTGCGAAGGCAGTCTACTACGTATATACTGACGCTCATGGACGAAAGCGTGGGGAGCGAACAGGATTAGATACCCTGGTAGTCCACGCCGTAAACGATGGACACTAGTTGTTGGGTTTATATTCAGTGACTAAGCGAAAGTGATAAGTGTCCCACCTGGGGAGTACGATCGCAAGANTGAAACTCAAAGGAANN
>30-637247915_23-27_F_G03.ab1
NNNNNNNNNNNNNNNNNNNNNNTGCAGTCGAGCGGTAACATTTCTAGCTTGCTAGAAGATGACGAGCGGCGGACGGGTGAGTAATGCTTGGGAAACTGCCTGAGAGTGGGGGACAACAGTTGGAAACGACTGCTAATACCGCATAATGTCTTCGGACCAAAGGAGGGGCTCTTCGGACCTTTCGCTTTCAGATGTGCCCAAGTGGGATTAGCTAGATGGTGGGGTAATGGCCTACCATGGCGACGATCCCTAGCTGGTTTGAGAGGATGATCAGCCACACTGGGACTGAGACACGGCCCAGACTCCTACGGGAGGCAGCAGTGGGGAATATTGCACAATGGGCGCAAGCCTGATGCAGCCATGCCGCGTGTGTGAAGAAGGCCTTCGGGTTGTAAAGCACTTTCAGTTGTGAGGAAGGTTGTGTGGTTAATACCCATATAATTTGACGTTAGCAACAGAAGAAGCACCGGCTAACTCCGTGCCAGCAGCCGCGGTAATACGGAGGGTGCGAGCGTTAATCGGAATTACTGGGCGTAAAGCGTACGCAGGCGGCTAATTAAGCCAGATGTGAAATCCCCGGGCTTAACCTGGGAATGGCATTTGGAACTGGTTAGCTAGAGTTTTGTAGAGGGTGGTAGAATTTCAGGTGTAGCGGTGAAATGCGTAGAGATCTGAAGGAATACCAGTGGCGAAGGCGGCCACCTGGACAAGAACTGACGCTCATGTACGAAAGCGTGGGGAGCAAACAGGATTAGATACCCTGGTAGTCCACGCCGTAAACGATGTCTACTAGTTGTCTGTGAGTTTAACTCGTGGGTAACGCAGCTAACGCATTAAGTAGACCGCCTGGGGAGTACGGCCGCAAGGTTAAAACTCAAATGAATTGACGGGGGCCCGCACAAGCGGTGGAGCATGTGGTTTAATTCGATGCAACGCGAAGAN
>30-637247915_24-27_F_H03.ab1
NNNNNNNNNNNNNNNNNNNNGCAGTCGAGCGCACTCTTCGGAGTGAGCGGCGGACGGGTTAATAACGCGTGGGAACGTGCCCAGATCTAAGGAATAGCCACTGGAAACGGTGAGTAATACCTTATACGCCCTTCGGGGGAAAGATTTATCGGATTTGGATCGGCCCGCGTTAGATTAGGTAGTTGGTGGGGTAATGGCCTACCAAGCCTACGATCTATAGCTGGTTTTANAGGATGATCAGCAACACTGGGACTGAGACACGGCCCAGACTCCTACGGGAGGCAGCAGTGGGGAATCTTGGACAATGGGCGCAAGCCTGATCCAGCCATGCCGCGTGAGTGATGAAGGCCCTAGGGTCGTAAAGCTCTTTCGCCAGGGATGATAATGACAGTACCTGGTAAAGAAACCCCGGCTAACTCCGTGCCAGCAGCCGCGGTAATACGGAGGGGGTTAGCGTTGTTCGGAATTACTGGGCGTAAAGCGCGCGTAGGCGGACTGGAAAGTTGGGGGTGAAATCCCGGGGCTCAACCCCGGAACTGCCTCCAAAACTCCCAGTCTTGAGTTCGAGAGAGGTGAGTGGAATTCCGAGTGTANAGGTGAAATTCNTANATATTCGGAGGAACACCAGTGGCGAAGGCGGCTCACTGGCTCGATACTGACGCTGAGGTGCGAAAGTGTGGGGAGCAAACANGATTAGATACCCTGGTAGTCCACACCGTAAACGATGAATGCCAGTCGTCGGGTAACATGCTATTCGGTGACACACCTAACGGATTAAGCATTCCGCCTGGGGAGTACGGTCGCAAGATTAAAACTCAAAGGAATTGACGGGGGCCCGCACAAGCGGTGGAGCATGTGGTTTAATTCGAAGCANCGCGCAGAACCTTANNAACCCTTGACATCCTCGGACCGGCCCNNAGATGGNT
>30-637247915_27-27_F_C04.ab1
NNNNNNNNNNNNNNNNNNTGCAGTCGANGNACCCTTNTCTGTTTTGGTCAAAGTGGTGAACCGCCCATGGGAAGCTACCTATGTATACAGTCTGCCTTGACAAATTTGTGCTCTACCGTATGTGCCCTTCTACTCCNAGATGTTTCGATTTGGNATGGGCCCACGTTTAATTATCTATCTGNTGAGGTAATGGCTCACCCCTGTTACCATCATGGTCTGGTCTGAGATGATGATGGCCCCCACTGGGACTGAGACTCAGACCATACTCCCCCNCACTGNAACTGAGACGAATATCGGACTCCGGCGGCAAGCCTGATCCAGGCATGCCGCGCGATGGATGACAGTCTTAAGGTTGCATGCCTCTTGCAGGAATAATGACCTAGACGGTGACTACTGATTAAATCCCGGATAACTTCGAGCTACCTGCCGCTCCTTTACGAAAGTGGCTAACGTTGTTCCGAATCACTGCGCGCCAACCGCCCNTATGCNGACTTNNGNGTCAGGGGTGNNCTCACTGGGCTCNTCCTCNGNNCTGCCTNNGATACTGNAANTCTTGAGNTNNNNNNNNNTNNNTGNANTACCGAACTGNNNNNGNNANTNNNTGNATATTCTTNTGGAACACCNNNNNNNAATNGCGGNTCNCNGGCTCGATACTGACNCTNATGCGNNNAATNCCGANNANNNAANNNGACTANNANCCTGNACTGNCNCNCNTGNACGATGANTGNTAGATGTATGNGNNTATNTCNTCTGTGACTCNNCTAACNCATTAANNNTTCCTACTGGNNNNGTACNGTCTCAGANTCTAACTCAAAGGGATTGACGGCCNNCCTGNNNNAGCANNNNNANCATGANNNNTANTNNNANNNNTCGCNCAGANCNNNNCANCCNTNGNNATATGNATCNNNNNTCGNGGANANNCTTTCNTNCTNNCNGCNNNATCNNGATACAGGNGCTGGNNGGNNGNNNNNTNTTCNTNNNN
>30-637247915_28-27_F_D04.ab1
NNNNNNNNNNNNNNNNNNNNNNNNNGCAGTCCAGGGGCAGCGAATCTAGCTTGCTAGATGTCGGCGACCGGCGAACGGGTGCGTAACGCGTATAGAATCTGCCTTGTACAGGAGGATAGCCTTTAGAAATGAAGATTAATACTCCATAGTGTTGTGAACTGGCATCAGTTTATAATTAAAGATTTATCGGTACAAGATGACTATGCGTCCTATTAGCTAGATGGTAAGGTAACGGCTTACCATGGCGACGATAGGTAGGGGGTCTGAGAGGATTATCCCCCACACTGGTACTGAGACACGGACCAGACTCCTACGGGAGGCAGCAGTGAGGAATATTGGTCAATGGAGGCAACTCTGAACCAGCCATGCCGCGTGCAGGAAGACTGCCCTATGGGTTGTAAACTGCTTTTATACAGGAAGAAACAGAACTACGTGTAGTTCCTTGACGGTACTGTAAGAATAAGCACCGGCTAACTCCGTGCCAGCAGCCGCGGTAATACGGAGGGTGCAAGCGTTATCCGGAATCATTGGGTTTAAAGGGTCCGCAGGCGGTCAATTAAGTCAGAGGTGAAATCCCATAGCTTAACTATGGAACTGCCTTTGATACTGGTTGACTTGAGTTATACGGAAGTAGATAGAATAAGTAGTGTAGCGGTGAAATGCATAGATATTACTTAGAATACCGATTGCGAAGGCAGTCTACTACGTATATACTGACGCTCATGGACGAAAGCGTGGGGAGCGAACAGGATTAGATACCCTGGTAGTCCACGCCGTAAANCGATGGACACTAGTTGTTGGGNTTATATN
>30-637247915_29-27_F_E04.ab1
NNNNNNNNNNNNNNNATGCAAGTCGAGGGGCAGCGAATCTAGCTTGCTAGATGTCGGCGACCGGCGAACGGGTGCGTAACGCGTATAGAATCTGCCTTGTACAGGAGGATAGCCTTTAGAAATGAAGATTAATACTCCATAGTGTTGTGAACTGGCATCAGTTTATAATTAAAGATTTATCGGTACAAGATGACTATGCGTCCTATTAGCTAGATGGTAAGGTAACGGCTTACCATGGCGACGATAGGTAGGGGGTCTGAGAGGATTATCCCCCACACTGGTACTGAGACACGGACCAGACTCCTACGGGAGGCAGCAGTGAGGAATATTGGTCAATGGAGGCAACTCTGAACCAGCCATGCCGCGTGCAGGAAGACTGCCCTATGGGTTGTAAACTGCTTTTATACAGGAAGAAACAGAACTACGTGTAGTTCCTTGACGGTACTGTAAGAATAAGCACCGGCTAACTCCGTGCCAGCAGCCGCGGTAATACGGAGGGTGCAAGCGTTATCCGGAATCATTGGGTTTAAAGGGTCCGCAGGCGGTCAATTAAGTCAGAGGTGAAATCCCATAGCTTAACTATGGAACTGCCTTTGATACTGGTTGACTTGAGTTATACGGAAGTAGATAGAATAAGTAGTGTAGCGGTGAAATGCATAGATATTACTTAGAATACCGATTGCGAAGGCAGTCTACTACGTATATACTGACGCTCATGGACGAAAGCGTGGGGAGCGAACAGGATTAGATACCCTGGTAGTCCACGCCGTAAACGATGGACACTAGTTGTTGGGTTTATATTCAGTGACTAAGCGAAAGTGATAAGTGTCCCACCTGGGGAGTACNATCGCAAGATTGAAACTCAAAGGAATTGACGGGGGCCCGCACAAGCGGTGGAGCATGTGGTTTATTCGATGATACGCGAGGAACCTTACCCNGGGCTTAAATGTANAGTGANAGGCTAGAGANNGCTTTTTCTNNN
>30-637247915_31-27_F_G04.ab1
NNNNNNNNNNNNNNNNNNNNANNCNGGNNCNCTTCTGNCTGTTGCTAGAAGTCGAAACCGNNNNANGGGAGCGGANCTCATCTAAAGTCTTNCTTGTGGAGGAGGAGAGCCTTACCCNATAAACATTAATNCTCCNNNATGTTTCGAAATGGAATCGGTCTTCGTAANATTNTGTTTGTGGCGGGATGACTGTGCTTCCTATTANCTAGATGGTAATGTATCGGNGGNCAAGGCCCTCACTGGTTGGNGGNCTGAGACGATTATCCCCCACACTGGNNCTGNGACACACTCCNANANTCCTACGGNAGGCAGAATAGNGGCANGCNNCGCGAGTCNNATNNTCTGAACCGNCCGTGTCTCTTGCCCCACGACTGATAAAGACGTTGCCNANTGCTTTNNNCCCCNNTAANTCCGTGCANNCGCCGCCCTTGACNGANGNGNTTAATNNGACCTGAATTACTGNNGCCAAGCCCGCGGTAANNGACTGNNTGNTGGGGGTGCCGGACGGGGGTCTACCCCGGGNCTGCCTGCGGACTNCCANTCTTNNNNGCTTTCCTGNGAATTGGATTTGCAACTGCCTTTGATACTTTNGTAAATTGTCTGAAGAAGAANGNGTTGCNANGGNTGCTCNCNGNNTCGAANNTGACNATAANGCGNGAAATTGCGANNAGNNAANNNNGNNTANTNNCCATGNNCTGNCNNNCATCANACNAANACTGCCGGACNTCACGNAATNANNNATTCTGGTGACNCCCCNNNNTAAACAANNGNCCCGCCTNGTNNNGCATTNGTNNNCTGATTGTANNTTACAGTCGANTNGATGGNCNCCCNGNAGTAGCNNNNNNNNCATGAANGGTANATCCNNNGNATTGTNCNNGNNCCCTCNN
>30-637247915_32-27_F_H04.ab1
NNNNNNNNNNNNNNNNNNNNTGCAGTCGAGCGGTAACAGATCCAGCTTGCTGGATGCTGACGAGCGGCGGACGGGTGAGTAATGCATAGGAATCTGCCCGATAGTGGGGGATAACCTGGGGAAACCCAGGCTAATACCGCATACGTCCTACGGGAGAAAGGGGGCTTCGGCTCCCGCTATCGGATGAGCCTATGTCGGATTAGCTAGTTGGTGAGGTAAAGGCTCACCAAGGCAACGATCCGTAGCTGGTCTGAGAGGATGATCAGCCACATCGGGACTGAGACACGGCCCGAACTCCTACGGGAGGCAGCAGTGGGGAATATTGGACAATGGGGGCAACCCTGATCCAGCCATGCCGCGTGTGTGAAGAAGGCCCTCGGGTTGTAAAGCACTTTCAGCGAGGAAGAACGCCTAGCGGTTAATACCCGCTAGGAAAGACATCACTCGCAGAAGAAGCACCGGCTAACTCCGTGCCAGCAGCCGCGGTAATACGGAGGGTGCAAGCGTTAATCGGAATTACTGGGCGTAAAGCGCGCGTAGGTGGCTTGATAAGCCGGTTGTGAAAGCCCCGGGCTCAACCTGGGAACGGCATCCGGAACTGTCAAGCTAGAGTGCAGGAGAGGAAGGTAGAATTCCCGGTGTAGCGGTGAAATGCGTAGAGATCGGGAGGAATACCAGTGGCGAAGGCGGCCTTCTGGACTGACACTGACACTGAGGTGCGAAAGCGTGGGTAGCAAACAGGATTAGATACCCTGGTAGTCCACGCCGTAAACGATGTCGACCAGCCGTTGGGTGCCTAGCGCACTTTGTGGCGAAGTTAACGCGATAAGTCGACCGCCTGGGGAGTACGGCCGCAAGGTTAAAACTCAAATGAATTGACGGGGGCCCNCN
>30-637247915_33-27_F_A05.ab1
NNNNNNNNNNNNNNNNNNCNTGCAGTCGAGCGCACTCTTCGGAGTGAGCGGCGGACGGGTTAGTAACGCGTGGGAACGTGCCCAGATCTAAGGAATAGCCACTGGAAACGGTGAGTAATACCTTATACGCCCTTCGGGGGAAAGATTTATCGGATTTGGATCGGCCCGCGTTAGATTAGGTAGTTGGTGGGGTAATGGCCTACCAAGCCTACGATCTATAGCTGGTTTTAGAGGATGATCAGCAACACTGGGACTGAGACACGGCCCAGACTCCTACGGGAGGCAGCAGTGGGGAATCTTGGACAATGGGCGCAAGCCTGATCCAGCCATGCCGCGTGAGTGATGAAGGCCCTAGGGTCGTAAAGCTCTTTCGCCAGGGATGATAATGACAGTACCTGGTAAAGAAACCCCGGCTAACTCCGTGCCAGCAGCCGCGGTAATACGGAGGGGGTTAGCGTTGTTCGGAATTACTGGGCGTAAAGCGCGCGTAGGCGGACTGGAAAGTTGGGGGTGAAATCCCGGGGCTCAACCCCGGAACTGCCTCCAAAACTCCCAGTCTTGAGTTCGAGAGAGGTGAGTGGAATTCCGAGTGTAGAGGTGAAATTCGTAGATATTCGGAGGAACACCAGTGGCGAAGGCGGCTCACTGGCTCGATACTGACGCTGAGGTGCGAAAGTGTGGGGAGCAAACAGGATTAGATACCCTGGTAGTCCACACCGTAAACGATGAATGCCAGTCGTCGGGTAGCATGCTATTCGGTGACACACCTAACGGATTAAGCATTCCGCCTGGGGAGTACGGTCGCAAGATTAAAACTCAAAGGAATTGACGGGGGCCCGCACAAGCGGTGGAGCATGTGGTTTAATTCGAAGCAACGCGCA
>30-637247915_34-27_F_B05.ab1
NNNNNNNNNNNNNNNNNANNTGCANTCGAGCGGATCNATGATNTTTTGCTATCACGCGTCAAGCGGCGGAGGGGAGAGTAACGCCTGTGAACCTCCCTAATTGTTTGGGATAGCCCATAGAAATTGGGATTTATGGGGGATACACTCTACGGGGAANGATTGGGGATCTTCGGATTTTGCGCTATGAGAGGGGCCTGCGTGACATTATCTAGATGGTGAGGTGAGATCTCACCATGGTCACNATCTCTGGGTGGTCTGANAGGATGATCCTCCTCCCTGANGCTGAGACGCGGACCATACTCCTACGGGAGGCAGCCGGGGGGAATATTGCACAGTGGGCGANNNCCTGATGCAGCCATGCCGCGTGTGTGAAGAAGGCTCTAGGGTTGTAAACTCCTTTCAGACGGGAGGAAAGGATTCTTTTTAATACCCGCCATCTGTGACGTTACCCACAGAATAATCACCGTCTATCTCCGTGCCANCCACCGCGGTAATACGGAGGGTGCAGGCTNNAATCCNAATTACTGGGCGTAGAGCTGACTTAGGTGGTGTGNTACTTNAGATGNAAANACCCGAGTCTCACTCTTANAGCTGCNTTCAAATCTGGAGATCTACAGTATAGNACANGTGANNNNNGTTNCNTGCNNNNTCGNNACTTGCGCAGANATGNGAANGCNNNTCNNNCGNNNANGANTCTCTCTGCNNNTATTCTGACNCTGANNNNANANAGCGTGGNTANCANACNNGATGATATACCCTGACACTCCTCACCGAANAANATNNCNNCTAGGCGANGGCGGCCGTGAGACTNTAGCTGGCGCNGANNNCACNCTAGNNNNACCGCCTGGNGGANTACTGTCGCNNNNNTANAACTCNNNNGNNNTNNCNNNGNNNNCCNNTCGANCTTGTGGNNNCNTGTGCTTTANNTCGAAGGCAACNCTTAAGANCANNNCCTACTCNNNNNCN
>30-637247915_35-27_F_C05.ab1
NNNNNNNNNNNNNNNNTGCAGTCGAGGGGCAGCGAATCTAGCTTGCTAGATGTCGGCGACCGGCGAACGGGTGCGTAACGCGTATAGAATCTACCTTGTACAGGAGGATAGCCTTTAGAAATGAAGATTAATACTCCATAATGTTTAGAGATGGCATCATTTTTAAATTAAAGATTTATTGGTACAAGATGACTATGCGTCCTATTAGCTAGATGGTAAGGTAACGGCTTACCATGGCAACGATAGGTAGGGGGTCTGAGAGGATTATCCCCCACACTGGTACTGAGACACGGACCAGACTCCTACGGGAGGCAGCAGTGAGGAATATTGGTCAATGGAGGCAACTCTGAACCAGCCATGCCGCGTGCAGGAAGACTGCCCTATGGGTTGTAAACTGCTTTTATACAGGAAGAAACAGAACTACGTGTAGTTCCTTGACGGTACTGTAAGAATAAGCACCGGCTAACTCCGTGCCAGCAGCCGCGGTAATACGGAGGGTGCAAGCGTTATCCGGAATCATTGGGTTTAAAGGGTCCGCAGGCGGTCAATTAAGTCAGAGGTGAAATCCCATAGCTTAACTATGGAACTGCCTTTGATACTGGTTGACTTGAGTTATACGGAAGTAGATAGAATAAGTAGTGTAGCGGTGAAATGCATAGATATTACTTAGAATACCGATTGCGAAGGCAGTCTACTACGTATATACTGACGCTCATGGACGAAAGCGTGGGGAGCGAACAGGATTAGATACCCTGGTAGTCCACGCCGTAAACGATGGACACTAGTTGTTGGGATTTGTCTCAGTGACTAAGCGAAAGTGATAAGTGTCCCACCTGGGGAGTACGATCGCAAGATTGAAACTCAAAGGAATTG
>30-637247915_36-27_F_D05.ab1
NNNNNNNNNNNNNNNNNNNNNNNNCNNNNNNCNNNNTNCCTGTTTTNNTCTGAAGGAGTNNGGGGTNNNNNNTNNANNNNNATGCCTTCTATCTGTTATATGNACATGGGNCTCGAAACCCNNCNAATATTCCCTACCACGNATTTTTTATCANGGATTTATCNNATCATTTTNTGTTATCAAACGGTGNTGNTGATGGCCTGCCAGTTGTACAAGTANNTNGTGCGAGGTCAACAATACTTACGGCNTCTGANCTGNNNNANNCCCCANTGNNNNTCANATACGGNNNNACTCNTATCNNAGGCNNAGGGCGGAAGGCTGATCTNNCCNNGCCGCNTGAANCACAAAGGCCGCGTGNTGAAAACGGTGTTNTGCGTNGNAGCAGNTTTGNTGTGGGTGNNAAATTNCTTGCGANTANCTTGGCGCCACCCGACGACNTNTTCCGGATGGCTGCNGGCNATCGNCCGNNNNACTNNGNNTNNCNAGCNCNNNCCCGAACCGTGNNATTAAAGGGTGNGTGGCNGTGNTCANNTTTTCGNGTAACTNCANNNNGNNNNGTCAGACTTTGNTTGAGACTGNTTAGGTTGNTGCNANAGGAGTNCTGNAATGNNGGTATATTNNGANTGCATNANTACGATANTNGACCGACGGAACGATAGTGTTNCCGANNNNGTCCATTNNNNGANTNCAGGANANANNGCCTANTACACGGGACCCTAACCCNNAACATCCAATCGCGTNCAT
>30-637247915_37-27_F_E05.ab1
NNNNNNNNNNNNNNNNNNNTGCAAGTCGAGCGAGACCTTCGGGTCTAGCGGCGGACGGGTTAGTAACGCGTGGGAACGTGCCCTTTACTACGGAATAGTCCCGGGAAACTGGGTTTAATACCGTATACGCCCTTTGGGGGAAAGATTTATCGGTAAAGGATCGGCCCGCGTTAGATTAGATAGTTGGTGGGGTAATGGCCTACCAAGTCTACGATCTATAGCTGGTTTGAGAGGATGATCAGCAACACTGGGACTGAGACACGGCCCAGACTCCTACGGGAGGCAGCAGTGGGGAATCTTAGACAATGGGCGCAAGCCTGATCTAGCCATGCCGCGTGAGTGACGAAGGCCTTAGGGTCGTAAAGCTCTTTCGCCAGGGATGATAATGACAGTACCTGGTAAAGAAACCCCGGCTAACTCCGTGCCAGCAGCCGCGGTAATACGGAGGGGGTTAGCGTTGTTCGGAATTACTGGGCGTAAAGCGCACGTAGGCGGACTGGAAAGTTGGGGGTGAAATCCCGGGGCTCAACCTCGGAACTGCCTCCAAAACTACTAGTCTAGAGTTCGAGAGAGGTGAGTGGAATTCCGAGTGTAGAGGTGAAATTCGTAGATATTCGGAGGAACACCAGTGGCGAAGGCGGCTCACTGGCTCGATACTGACGCTGAGGTGCGAAAGTGTGGGGAGCAAACAGGATTAGATACCCTGGTAGTCCACACCGTAAACGATGAATGCCAGTCGTCGGCAAGCATGCTTGTCGGTGACACACCTAACGGATTAAGCATTCCGCCTGGGGAGTACGGTCGCAAGATTAAAACTCAAAGGAATTGACGGGGGCCCGCACAAGCGGTGGAGCATGTGGTTTAATTCGAAGCAACGCGCAGAACCTTACCAACCCTTGACATCN
>30-637247915_38-27_F_F05.ab1
NNNNNNNNNNNNNNNNCNNNNACNTGCAAGTCGTACGGGANTTCNTGCTTTCGGGATGAATGAGAGTGGCGCACGGGTGCGTAACGCGTATGCAACCTACCTGTTACAGGGAGATAGCCCGGGGAAACTCGGATTAATATTCCATAGTATAAATTTACTGCATGGTAGATTTATTAAAGCCTTCGGGTGGTAACAGACGGGCATGCGTAGGATTAGCTAGTTGGAGAGGTAACGGCTCACCAAGGCGACGATCCTTAGGGGTTCTGAGAGGAAGGTCCCCCACACTGGCACTGAGATACGGGCCAGACTCCTACGGGAGGCAGCAGTAGGGAATATTGGTCAATGGGCGAGAGCCTGAACCAGCCATGCCGCGTGCAGGAAGACGGCGTTCTGCGTTGTAAACTGCTTTTATCTGGGAAGAAAAAGCCCTTGCGAGGGAAATTGCCGGTACCAGAAGAATAAGCACCGGCTAACTCCGTGCCAGCAGCCGCGGTAATACGGAGGGTGCAAGCGTTGTCCGGATTTATTGGGTTTAAAGGGTGCGTAGGCGGCTGATTAAGTCAGCGGTGAAAGTTCTCGGCTCAACCGAGAGACTGCCGTTGATACTGGTTNNCTTGAGTTATGGAGGGGTACATGGAATTTATGGTGTAGCGGTGAAATGCATAGATACCATAAGGAACACCGATAGCGAAGGCATTGTACTGGCCATAAACTGACGCTGANGCACGAAAGCGTGGGTAGCGAACAGGATTAGATACCCTGGTAGTCCACGCCGTAAACGATGATCACTCGCTTTACATTACGTAGTAATTTGAGGCCAAGCGAAAGCGTTAAGTGATCCACCTGGGGAGTACGCCGGCAACN
>30-637247915_39-27_F_G05.ab1
NNNNNNNNNNNNNNNNNNNNTGCAAGTCGAGCGGAACGATCCTAGCTTGCTAGGAGGCGTCGAGCGGCGGACGGGTGAGTAATGCATAGGAATCTGCCCGGTAGTGGGGGATAACCTGGGGAAACCCAGGCTAATACCGCATACGCCCTACGGGGGAAAGCAGGGGATCTTCGGACCTTGCGCTATCGGATGAGCCTATGTCGGATTAGCTAGTTGGTGAGGTAACGGCTCACCAAGGCTGCGATCCGTAGCTGGTCTGAGAGGATGATCAGCCACATCGGGACTGAGACACGGCCCGAACTCCTACGGGAGGCAGCAGTGGGGAATATTGGACAATGGGCGAAAGCCTGATCCAGCCATGCCGCGTGTGTGAAGAAGGCCTTCGGGTTGTAAAGCACTTTCAGTGAGGAAGAAAGCCTTGAGGTTAATACCCTCGAGGGAGGACATCACTCACAGAAGAAGCACCGGCTAACTCCGTGCCAGCAGCCGCGGTAATACGGAGGGTGCGAGCGTTAATCGGAATTACTGGGCGTAAAGCGCGCGTAGGCGGCTTGATAAGCCGGTTGTGAAAGCCCCGGGCTCAACCTGGGAACGGCATCCGGAACTGTCAGGCTAGAGTGCAGGAGAGGAAGGTAGAATTCCCGGTGTAGCGGTGAAATGCGTAGAGATCGGGAGGAATACCAGTGGCGAAGGCGGCCTTCTGGACTGACACTGACGCTGAGGTGCGAAAGCGTGGGTAGCAAACAGGATTAGATACCCTGGTAGTCCACGCCGTAAACGATGTCGACTAGCCGTTGGGCTCCTTGAGAGCTTTGTGGCGCAGTTAACGCGATAAGTCGACCGCCTGGGGAGTACGGCCGCAAGGTTAAAACTCAAATGAATTGACGGGGGCCCGCACAAGCGGTGGAGCATGTGGTTTAATTCGATGCAACGCGAAGAACCTTACCTACCCN
>30-637247915_40-27_F_H05.ab1
NNNNNNNNNNNNNNNNNNNCNTGCAGTCGAGCGCGCCCTTCGGGGTGAGCGGCGGACGGGTTAGTAACGCGTGGGAACGTGCCCAGATCTAAGGAATAGCCACTGGAAACGGTGAGTAATACCTTATACGCCCTTCGGGGGAAAGATTTATCGGATTTGGATCGGCCCGCGTTAGATTAGGTAGTTGGTGGGGTAATGGCCTACCAAGCCTACGATCTATAGCTGGTTTTAGAGGATGATCAGCAACACTGGGACTGAGACACGGCCCAGACTCCTACGGGAGGCAGCAGTGGGGAATCTTGGACAATGGGGGCAACCCTGATCCAGCCATGCCGCGTGAGTGATGAAGGCCTTAGGGTCGTAAAGCTCTTTCGCCTGTGATGATAATGACAGTAGCAGGTAAAGAAACCCCGGCTAACTCCGTGCCAGCAGCCGCGGTAATACGGAGGGGGTTAGCGTTGTTCGGAATTACTGGGCGTAAAGCGCGCGTAGGCGGATTAGTCAGTTAGAGGTGAAATCCCAGGGCTCAACCCTGGAACTGCCTTTAATACTGCTAGTCTTGAGTTCGAGAGAGGTGAGTGGAATTCCGAGTGTAGAGGTGAAATTCGTAGATATTCGGAGGAACACCAGTGGCGAAGGCGGCTCACTGGCTCGATACTGACGCTGAGGTGCGAAAGTGTGGGGAGCAAACAGGATTAGATACCCTGGTAGTCCACACCGTAAACGATGAATGCCAGTCGTCGGCAAGCATGCTTGTCGGTGACACACCTAACGGATTAAGCATTCCGCCTGGGGAGTACGGTCGCAAGATTAAAACTCAAAGGAATTGACGGGGGCCCGCACAAGCGGTGGAGCATGTGGTTTAATTCGAAGC
>30-637247915_42-27_F_B06.ab1
NNNNNNNNNNNNGNTNNACNTGCAAGTCGAACGGTAGACTACTTTCGGGTAGTTGAGAGTGGCGCACGGGTGCGTAACGCGTATGCAACCTACCTTGTACAGGGGGATAGCCCGGAGAAATTCGGATTAATACCCCATAGCATTATCAGATGGCATCTGAAGATAATTAAAGATTTATCGGTACAAGATGGGCATGCGTGACATTAGTTAGTTGGTAAGGTAAAGGCTTACCAAGACGATGATGTCTAGGGGTTCTGAGAGGATGATCCCCCACACTGGTACTGAGATACGGACCAGACTCCTACGGGAGGCAGCAGTAGGGAATATTGGTCAATGGGCGAGAGCCTGAACCAGCCATGCCGCGTGCAGGAAGACGGCCTTCTGGGTTGTAAACTGCTTTTCTACGGGAAGAAAATGCCCTTGCGAGGGAAATTGCCGGTACCGTAGGAATAAGCACCGGCTAACTCCGTGCCAGCAGCCGCGGTAATACGGAGGGTGCAAGCGTTGTCCGGATTTATTGGGTTTAAAGGGTGCGTAGGCGGATCTTTAAGTCAGTGGTGAAAGCCTGCAGCTTAACTGTAGAACTGCCATTGATACTGGAGGTCTTGAGTACACTAGAGGTAGGCGGAATTTATGGTGTAGCGGTGAAATGCATAGATACCATAAAGAACACCTATAGCGTAGGCAGCTTACTGGAGTGTAACTGACGCTGAGGCACGAAAGCATGGGGAGCGAACAGGATTAGATACCCTGGTAGTCCATGCCGTAAACGATGATTACTCGATGTTGGCGATATACTGTCAGCGTCCAAGCGAAAGCGTTAAGTAATCCACCTGGGGAGTACGCTCGCAAGAGTGAAACTCAAAGGAATTGACGGGGGTN
>30-637247915_43-27_F_C06.ab1
NNNNNNNNNNNNGNNNNACNTGCAAGTCGTACNNNGANTATNCACTGCATTTCGGGATGAATGAGAGTGGCGCACGGGTGCGTAACGCGTATGCAACCTACCTGTTACAGGGAGATAGCCCGGGGAAACTCGGATTAATATTCCATAGTATAAATTTACTGCATGGTAGATTTATTAAAGCCTTCGGGTGGTAACAGACGGGCATGCGTAGGATTAGCTAGTTGGGGAGGTAACGGCTCACCAAGGCGACGATCCTTAGGGGTTCTGAGAGGAAGGTCCCCCACACTGGCACTGAGATACGGGCCAGACTCCTACGGGAGGCAGCAGTAGGGAATATTGGTCAATGGGCGAGAGCCTGAACCAGCCATGCCGCGTGCAGGAAGACGGCGTTCTGCGTTGTAAACTGCTTTTATCTGGGAAGAAAAAGCCCTTGCGAGGGAAATTGCCGGTACCAGAAGAATAAGCACCGGCTAACTCCGTGCCAGCAGCCGCGGTAATACGGAGGGTGCAAGCGTTGTCCGGATTTATTGGGTTTAAAGGGTGCGTAGGCGGCTGATTAAGTCAGCGGTGAAAGTTCTCGGCTCAACCGAGAGACTGCCGTTGATACTGGTTNNCTTGAGTTATGGAGGGGTACATGGAATTTATGGTGTAGCGGTGAAATGCATAGATACCATAAGGAACACCGATAGCGAAGGCATTGTACTGGCCATAAACTGACGCTGAGGCACGAAAGCGTGGGTAGCGAACAGGATTAGATACCCTGGTAGTCCACGCCGTAAACGATGATCACTCGCTTTACATTACGTAGTAATTTGAGGCCAAGCGAAAGCGTTAAGTGATCCACCTGGGGAGTACGCCGGCAACGGTGAAACTCAAAGGAATTGACGGGGGTCCGCACAAGCGGTGGAGCATGTGGTTTAATTCGATGATACGCGAGGAACCTTACCCGGGCTAGAATGTGAAGNATGTTACAGAGATGTATCAGTCAGCAATGACCTGNNN
>30-637247915_44-27_F_D06.ab1
NNNNNNNNNNNNNNNNNNNCNTGCAGTCGAGCGAGACCTTCGGGTCTAGCGGCGGACGGGTTAGTAACGCGTGGGAACGTACCCTTTTCTAAGGAATAGCCACTGGAAACGGTGAGTAATGCCTTATACGCCCTTCGGGGGAAAGATTTATCGGAGAAGGATCGGCCCGCGTTAGATTAGATAGTTGGTGGGGTAATGGCCTACCAAGTCTACGATCTATAGCTGGTTTGAGAGGATGATCAGCAACACTGGGACTGAGACACGGCCCAGACTCCTACGGGAGGCAGCAGTGGGGAATCTTAGACAATGGGCGCAAGCCTGATCTAGCCATGCCGCGTGAGTGATGAAGGCCCTAGGGTCGTAAAGCTCTTTCGCCTGGGAAGATAATGACTGTACCAGGTAAAGAAACCCCGGCTAACTCCGTGCCAGCAGCCGCGGTAATACGGAGGGGGTTAGCGTTGTTCGGAATTACTGGGCGTAAAGCGCGCGTAGGCGGACATTTAAGTCAGGGGTGAAATCCCGGGGCTCAACCCCGGAACTGCCCTTGATACTGGGTGTCTTGAGTTCGAGAGAGGTGAGTGGAATTCCGAGTGTAGAGGTGAAATTCGTAGATATTCGGAGGAACACCAGTGGCGAAGGCGGCTCACTGGCTCGATACTGACGCTGAGGTGCGAAAGTGTGGGGAGCAAACAGGATTAGATACCCTGGTAGTCCACACCGTAAACGATGAATGCCAGTCGTCGGGCAGTATACTGTTCGGTGACACACCTAACGGATTAAGCATTCCGCCTGGGGAGTACGGTCGCAAGATTAAAACTCAAAGGAATTGACGGGGGCCCGCACAAGCGGTGGAGCATGTGGTTTAATTCGAAGCAACGCGCAGAACCTT
>30-637247915_45-27_F_E06.ab1
NNNNNNNNNNNNANNNNNNANNTGCAAGTCGTACGGGANTNTNCACTNCATTTCGGGATGAATGAGAGTGGCGCACGGGTGCGTAACGCGTATGCAACCTACCTGTTACAGGGAGATAGCCCGGGGAAACTCGGATTAATATTCCATAGTATAAATTTACTGCATGGTAGATTTATTAAAGCCTTCGGGTGGTAACAGACGGGCATGCGTAGGATTAGCTAGTTGGGGAGGTAACGGCTCACCAAGGCGACGATCCTTAGGGGTTCTGAGAGGAAGGTCCCCCACACTGGCACTGAGATACGGGCCAGACTCCTACGGGAGGCAGCAGTAGGGAATATTGGTCAATGGGCGAGAGCCTGAACCAGCCATGCCGCGTGCAGGAAGACGGCGTTCTGCGTTGTAAACTGCTTTTATCTGGGAAGAAAAAGCCCTTGCGAGGGAAATTGCCGGTACCAGAAGAATAAGCACCGGCTAACTCCGTGCCAGCAGCCGCGGTAATACGGAGGGTGCAAGCGTTGTCCGGATTTATTGGGTTTAAAGGGTGCGTAGGCGGCTGATTAAGTCAGCGGTGAAAGTTCTCGGCTCAACCGAGAGACTGCCGTTGATACTGGTTAGCTTGAGTTATGGAGGGGTACATGGAATTTATGGTGTAGCGGTGAAATGCATAGATACCATAAGGAACACCGATAGCGAAGGCATTGTACTGGCCATAAACTGACGCTGAGGCACGAAAGCGTGGGTAGCGAACAGGATTAGATACCCTGGTAGTCCACGCCGTAAACGATGATCACTCGCTTTACATTACGTAGTAATTTGAGGCCAAGCGAAAGCGTTAAGTGATCCACCTGGGGAGTACGCCGGCAACGGTGAAACTCAAAGGAATTGACGGGGGTCCGCACAAGCGGTGGAGCATGTGGTTTAATTCGATGATACGCGAGGAACCTTACCCGGGCTAGAATGTGAAGGAATGTTACAGAGATGTATCAGTCAGN
>30-637247915_46-27_F_F06.ab1
NNNNNNNNNNNNNNNNNNNNNTGCAAGTCGAACGGTAACATANNAAAAGCTTGCTTTTCTGATGACGAGTGGCGCACGGGTGCGTAACGCGTATGCAATCTACCTTTTACAGGGGGATAGCCCAGAGAAATTTGGATTAATATCCCATAGTATCAAGAGTCGGCATCGGCATTTGATTAAAGATTTATCGGTAAAAGATGAGCATGCGTCCTATTAGCTAGATGGTGTGGTAACGGCACACCATGGCAACGATAGGTAGGGGCCCTGAGAGGGGGATCCCCCACACTGGTACTGAGACACGGACCAGACTCCTACGGGAGGCAGCAGTGAGGAATATTGGACAATGGGCGTAAGCCTGATCCAGCCATGCCGCGTGCAGGAAGACTGCCCTATGGGTTGTAAACTGCTTTTATACGGGAAGAAACACTCCCTCGTGAGGGAGCTTGACGGTACCGTAAGAATAAGGATCGGCTAACTCCGTGCCAGCAGCCGCGGTAATACGGAGGATCCAAGCGTTATCCGGAATCATTGGGTTTAAAGGGTCCGTAGGTGGATAATTAAGTCAGAGGTGAAATCCTGCAGCTCAACTGTAGAATTGCCTTTGATACTGGTTATCTTGAGTCATTATGAAGTGGTTAGAATATGTAGTGTAGCGGTGAAATGCATAGATATTACATAGAATACCAATTGCGAAGGCAGATCACTAATAATGTACTGACACTGATGGACGAAAGCGTGGGGAGCGAACAGGATTAGATACCCTGGTAGTCCACGCCGTAAACGATGGTCACTAGCTGTTCGGATTTCGGTCTGAGTGGCTAAGCGAAAGTGATAAGTGACCCACCTGGGGAGTACGTTCGCANAATGAAACTCAANNAATTGACGGGGNCCGCACAGCGGNNGAGCATGTGGTTTAATTCGATNNTACGCGAGGAACCTTACCNGGNTTAAATGTAAGTTGCATGATTTANANNNNN
>30-637247915_47-27_F_G06.ab1
NNNNNNNNNNNNNNNNNNNTNNAGTCGANNNNANCNAATGCTATCTTGCTAAATGTCGGCGACCGGCGANCGGGTGCGTAACGCGTATAGAATCTGCCTTGTACAGGAGGATAGCCTTTANAAATGAAGATTAATACTCCATAATGTTTAGAGATGGCATCATTTTTAAATTAAAGATTTATTGGTACAAGATGACTATGCGTCCTATTAGCTAGATGGTAAGGTAACGGCTTACCATGGCAACGATAGGTAGGGGGTCTGAGAGGATTATCCCCCACACTGGTACTGAGACACGGACCAGACTCCTACGGGAGGCAGCAGTGAGGAATATTGGTCAATGGAGGCAACTCTGAACCAGCCATGCCGCGTGCAGGAAGACTGCCCTATGGGTTGTAAACTGCTTTTATACAGGAAGAAACAGAACTACATGTAGTTCCTTGACGGTACTGTAAGAATAAGCACCGGCTAACTCCGTGCCAGCAGCCGCGGTAATACGGAGGGTGCAAGCGTTATCCGGAATCATTGGGTTTAAAGGGTCCGCAGGCGGTCAATTAANTCAGAGGTGAAATCCCATAGCTTAACTATGGAACTGCCTTTGATACTGGTTGACTTGAGTTATACGGAAGTAGATANAATAAGTAGTGTAGCGGTGAAATGCATANATATTACTTANAATACCGATTGCNAANGNAGTCTACTACGTATATACTGACGCTCATGGACNAAAGCGTGNGGAGNNAACANGATTANATACCCTGGTAGTCCNCGCNNNAAACGATGGACNCTATTTGTTGGGATTTGTCTCAGAGACTAAGCGAAAGTGATAAGTGTNCCACCTGGGGAGTACGATCGCNAGATTGAACTCNANGGAATTGACGGGGGCCCGCACAANNNGTGGANNNN
>30-637247915_48-27_F_H06.ab1
NNNNNNNNNNNNNNNNNNNNNNTGCAGTCGTACGGGATTTCATCTTTCGGGATGAATGAGAGTGGCGCACGGGTGCGTAACGCGTATGCAACCTACCTGTTACAGGGAGATAGCCCGGGGAAACTCGGATTAATATTCCATAGTATAAATTTACTGCATGGTATATTTATTAAAGCCTTCGGGTGGTAACAGACGGGCATGCGTAGGATTAGCTAGTTGGGGAGGTAACGGCTCACCAAGGCGACGATCCTTAGGGGTTCTGAGAGGAAGGTCCCCCACACTGGCACTGAGATACGGGCCAGACTCCTACGGGAGGCAGCAGTAGGGAATATTGGTCAATGGGCGAGAGCCTGAACCAGCCATGCCGCGTGCAGGAAGACGGCGTTCTGCGTTGTAAACTGCTTTTATCTGGGAAGAAAAAGCCCTTGCGAGGGAAATTGCCGGTACCAGAAGAATAAGCACCGGCTAACTCCGTGCCAGCAGCCGCGGTAATACGGAGGGTGCAAGCGTTGTCCGGATTTATTGGGTTTAAAGGGTGCGTAGGCGGCTGATTAAGTCAGCGGTGAAAGTTCTCGGCTCAACCGAGAGACTGCCGTTGATACTGGTTAGCTTGAGTTATGGAGGGGTACATGGAATTTATGGTGTAGCGGTGAAATGCATAGATACCATAAGGAACACCGATAGCGAAGGCATTGTACTGGCCATAAACTGACGCTGAGGCACGAAAGCGTGGGTAGCGAACAGGATTAGATACCCTGGTAGTCCACGCCGTAAACGATGATCACTCGCTTTACATTACGTAGTAATTTGAGGNCAAGCGAAAGCGTTAAGTGATCCACNTGGGGAGTACGCCGGCAAN
>30-637247915_49-27_F_A07.ab1
NNNNNNNNNNGNNNNCNNNNNNNTGCAGTCGTACGGGATTTCNTCTTTCGGGATGAATGAGAGTGGCGCACGGGTGCGTAACGCGTATGCAACCTACCTGTTACAGGGAGATAGCCCGGGGAAACTCGGATTAATATTCCATAGTATAAATTTACTGCATGGTAGATTTATTAAAGCCTTCGGGTGGTAACAGACGGGCATGCGTAGGATTAGCTAGTTGGGGAGGTAACGGCTCACCAAGGCGACAATCCTTAGGGGTTCTGAGAGGAAGGTCCCCCCCACTGGCACTGANATACGGGCCANACTCCTACGGGAGGCAGCAGTAGGGAATATTGGTCAATGGGCGAGAGCCTGAACCAGCCATGCCGCGTGCAGGAAGACGGCGTTCTGCGTTGTAAACTGCTTTTATCTGGGAAGAAAAAGCCCTTGCGAGGGAAATTGCCGGTACCAGAAGAATAAGCACCGGCTAACTCCGTGCCAGCAGCCGCGGTAATACGGAGGGTGCAAGCGTTGTCCGGATTTATTGGGTTTAAAGGGTGCGTAGGCGGCTGATTAAGTCAGCGGTGAAAGTTCTCGGCTCANCCGANAGACTGCCGTTGATACTGGTTAGCTTGAGTTATGGAGGGGTACATGGAATTTATGGTGTAGCGGTGAAATGCATAGATACCATAAGGAACACCGATAGCGAAGGCATTGTACTGGNCATANAACTGACGCTGANGCACNANAGCGTGGGTAGCGAACAGGATTAGATACCCTGGTAGTCCACGCCGTANACGATGATCACTCGCTTTACATTACGTAGTAATTTGANGCCAANNCGAAAGCGTTAAGTGATCCACCTGGGNGAGTACNCCGGCAACGGTGAANNTNN
>30-637247915_50-27_F_B07.ab1
NNNNNNNNNNNNNNNNNANNNTGCAAGTCGAGCGGANCGATGATAGCTTGCTATCTGGCGTCGAGCGGCGGACGGGTGAGTAACGCGTATGAACCTACCTTATANTTTGAGATANCCCTTAAAAATTGANATTTATACCGGATACGCCCTACGGGGGAAAGCGGGGGATCTTCAGACATTGCTCTATCANATGGGCCTGTGTGANATTATCTATTTGGGGAGGTAAGAGCTCACCAGGGCNACGATCTCTAGCTGGTCTGAGAAGATGATCATCCACCCTGGAACTGANACACGGCCCACACTCCTACGGGAGGCAGCAGTGGGGAATATTGCACAATGGGCGCAGCCCTGATGCACCCATGCCGCGTGTGTGAAGAAGGCTCTAGGGTTGTAAGGCACTTTCTTTCGGGAGGAAAGGATGTTATTTAATACTCGTTCTCTGAGACTTTACCGACAAAAAAAACCCCGTATATCTCCGTGCCCACCCCCGCGAATATACAGGGGGCGCACGCTTTACTCAAAATTTGTGGGTAAAAGGCCCACATGCGGGGTTTGTTATCTTAGATGAAAACCCCCAGGTCTCCNCCTTGACTGTGTTTTCAANTGTGNNAATCTAGANNNTGGGAGATGTGAGTGNAATTTCCTGTGNAGCTGAGATGTGTNNATATATGGNAAAGAACNTNTGGGGANAGCGCNACTCTCTGNACCTACTGTGACTCTGNNNCNNNANCGCGTGGATAGCACACGAGATTATATACTCTGANACCCCNCCCCATACACTATGTCCACTANGCTGTGGTNTNNTTGANACTTTAGTGGCACNTNTNACNCNNTNNATATACCGCCTGGGGANTNCNGACTNNNNTTA
>30-637247915_51-27_F_C07.ab1
NNNNNNGNNNNNNNNNGNAGTCGAGGGGCAGCGAATCTAGCTTGCTAGATGTCGGCGACCGGCGAACGGNTGNGTAACGCGTATAGAATCTGCCTTGTACAGGAGGATAGCCTTTAGAAATGAAGATTAATACTCCATAATGTTTAGAGATGGCATCATTTTTAAATTAAAGATTTATTGGTACAAGATGACTATGCGTCCTATTAGCTAGATGGTAAGGTAACGGCTTACCATGGCAACGATAGGTAGGGGGTCTGAGAGGATTATCCCCCACACTGGTACTGAGACACGGACCAGACTCCTACGGGAGGCAGCAGTGAGGAATATTGGTCAATGGAGGCAACTCTGAACCAGCCATGCCGCGTGCAGGAAGACTGCCCTATGGGTTGTAAACTGCTTTTATACAGGAAGAAACAGAACTACGTGTAGTTCCTTGACGGTACTGTAAGAATAAGCACCGGCTAACTCCGTGCCAGCAGCCGCGGTAATACGGAGGGTGCAAGCGTTATCCGGAATCATTGGGTTTAAAGGGTCCGCAGGCGGTCAATTAAGTCAGAGGTGAAATCCCATAGCTTAACTATGGAACTGCCTTTGATACTGGTTGACTTGAGTTATACGGAAGTAGATAGAATAAGTAGTGTAGCGGTGAAATGCATAGATATTACTTANAATACCGATTGCGAAGGCAGTCTACTACGTATATACTGACGCTCATGGACNAAAGCGTGGGGAGCGAACAGGATTANATACCCTGGTANTCCACNCCNTAAACGATGGACACTAGTTGTTGGGATTTGTCTCACTGACTAANCGAAGTGATAAGTGTCCCACCTGGGGAGTACNATCGCAANATTGAAACTCNAAGGAATTGACGGGGGCCCGCACNAGCNGNGGAGCATGTGGTTTAATTCGATGATACGCNANGAACCTTNCCNNGGNNTTAANTGNAGANTNGACAGGGGTATANATAC
>30-637247915_52-27_F_D07.ab1
NNNNNNNNNNNNNNNACNNTGCAAGTCGAACGAACTCTTCGGAGTTAGTGGCAGACGGGTGAGTAACGCGTGGGAATATACCTTTCGGTACGGAACAACAGTTGGAAACGACTGCTAATACCGTATGCGCCCTATGGGGGAAAGATTTATCGCCGAAGGATTAGCCCGCGTTGGATTAGCTAGTTGGTGGGGTAAAGGCCTACCAAGGCGACGATCCATAGCTGGTCTGAGAGGATGATCACCCACACTGGGACTGAGACACGGCCCATACTCCTACGGGAGGCAGCAGTGGGGAATATTGGACAATGGGCGCAAGCCTGATCCAGCCATGCCGCGTGAGTGATGAAGGCCCTAGGGTTGTAAAGCTCTTTCAGCGAGGAGGATAATGACGTTACTCGCAGAAGAAGCCCCGGCTAACTTCGTGCCAGCAGCCGCGGTAATACGAAGGGGGCTAGCGTTGTTCGGAATCACTGGGCGTAAAGCGCACGTAGGCGGACTGATCAGTCAGGGGTGAAATCCCGGGGCTCAACCCCGGAACTGCCTTTGATACTGTCAGTCTTGAGTCCNANAGAGGTGAGTGGAACTCCGAGTGTAGAGGTGAAATTCGTAGATATTCGGAAGAACACCAGTGGCGAAGGCGGCTCNCTGGCTCGGTACTGACGCTGAGGTGCGAAAGCGTGGGGAGCAAACAGGATTAGATACCCTGGTAGTCCACGCCGTAAACGATGGAAGCTAGTTGTCAGGCAGCATGCTGTTTGGTGACGCANCTAACGCATTAAGCTTCCCGCCTGGGGAGTACGGTCGCAAGANTAAAACTCNAAGGANNTGACGGGGGCCCGCACAAGCGGTGGAGCATGTGGTTTAATTCGAAGCAACGCGCAGAACCTTACCAGCCCTTGACATTTGGTGCTACNTCCNGAGACGGATGGTTCCCTTCGGGGACGCCAGGACAGGTGCTGCATG
>30-637247915_53-27_F_E07.ab1
NNNNNNNNNNNNNNNNNNNCAGTCGANNNNNCATTTCTNNCTTGCTAGAAGATGACGAGCGGCGGACGGTTGAGTAATGCTTGGGAAACTGCCTGAGAGTGGGGGACAACAATTGGAAACGACTGCTAATACCGCATAATGTCTTCGGACCAAAGGAGGGGCTCTTCGGACCTTTCGCTTTCNGATGTGCCCAAGTGGGATTAGCTAGATGGTGGGGTAATGGCCTACCATGGCGACGATCCCTAGCTGGTTTGAGAGGATGATCAGCCACACTGGGACTGAAACACGGCCCATACTCCTACGGGAGGCAGCAGTGGGGAATATTGCACAATGGGCGCAAGCCTGATGCAGCCATGCCGCTTGTGTGAATAAGGCCTTCGGGTTGTAAAGCACTTTCAGTTGTGAGGAAGGTTGTGTGGTTAATACCCATATAATTTGACGTTAGCAACAGAAGAAGCACCGGCTAACTCCGTGCCAGCAGCCGCGGTAATACGGAGGGTGCGAGCGTTAATCGGAATTACTGGGCGTAAAGCATACGCAGGCGGCTAATTAAGCCAGATGTGAAATCCCCGGGCTTAACCTGGGAATGGCATTTGGAACTGGTTAGCTAGAGTTTTGTANAGGGNGGTANAATTTCANGTGTAGCGGTGAAATGCGTANAGATCTGAANGAATACCANTGGCNAANGCGGNCACCTGGACAANANNTGACGCTCATGTACNAAGCGTGNNGAGCAAACAGGATTATATACCCTGGTANNCCACNCCGNANACGATGTCTACTAGTTGTCTGTGAGTTTAACTCNTGGGGAACGTANCTNACNCTTTAANTAGACCGCCTGGNGANTACGGCCGCCNGGTTAACANNCAAATGNAATGCCGGGGNNNN
>30-637247915_55-27_F_G07.ab1
NNNNNNNNNNNNNCNANNCNTGCAGTCGTACGGGATTTCATCTTTCGGGATGAATGAGAGTGGCGCACGGGTGCGTAACGCGTATGCAACCTACCTGTTACAGGGAGATAGCCCGGGGAAACTCGGATTAATATTCCATAGTATAAATTTACTGCATGGTAGATTTATTAAAGCCTTCGGGTGGTAACAGACGGGCATGCGTAGGATTAGCTAGTTGGGGAGGTAACGGCTCACCAAGGCGACGATCCTTAGGGGTTCTGAGAGGAAGGTCCCCCACACTGGCACTGANATACGGGCCAAACTCCTACGGGAGGCAGCAGTAGGGAATATTGGTCAATGGGCGAGAGCCTGAACCAGCCATGCCGCGTGCAGGAAGACGGCGTTCTGCGTTGTAAACTGCTTTTATCTGGGAAGAAAAAGCCCTTGCGAGGGAAATTGCCGGTACCAGAAGAATAAGCACCGGCTAACTCCGTGCCAGCAGCCGCGGTAATACGGAGGGTGCAAGCGTTGTCCGGATTTATTGGGTTTAAAGGGTGCGTAGGCGGCTGATTAAGTCAGCGGTGAAAGTTCTCGGCTCAACCGAGAGACTGCCGTTGATACTGNTTAGCTTGAGTTATGGAGGGGTACATGGAATTTATGGTGTAGCGGTGAAATGCATAGATACCATAAGGAACACCGATAGCGAAGGCATTGTACTGGCCATAAACTGACGCTGANGCACGAAAGCGTGGGTAGCGAACAGGATTAGATACCCTGGTAGTCCACGCCGTAAACGATGATCACTCGCTTTACATTACGTAGTAATTTGAGGCCAAGCGAAAGCGTTAAGTGATCCACCTGGGGAGTACGCCCGGCNACGGTGAAACTCN
>30-637247915_56-27_F_H07.ab1
NNNNNNNNNNNNNNNNCNTGCAGTCGTACGGGATTTCATCTTTCGGGATGAATGAGAGTGGCGCACGGGTGCGTAACGCGTATGCAACCTACCTGTTACAGGGAGATAGCCCGGGGAAACTCGGATTAATATTCCATAGTATAAATTTACTGCATGGTAGATTTATTAAAGCCTTCGGGTGGTAACAGACGGGCATGCGTAGGATTAGCTAGTTGGGGAGGTAACGGCTCACCAAGGCGACGATCCTTAGGGGTTCTGAGAGGAAGGTCCCCCACACTGGCACTGAGATACGGGCCAGACTCCTACGGGAGGCAGCAGTAGGGAATATTGGTCAATGGGCGAGAGCCTGAACCAGCCATGCCGCGTGCAGGAAGACGGCGTTCTGCGTTGTAAACTGCTTTTATCTGGGAAGAAAAAGCCCTTGCGAGGGAAATTGCCGGTACCAGAAGAATAAGCACCGGCTAACTCCGTGCCAGCAGCCGCGGTAATACGGAGGGTGCAAGCGTTGTCCGGATTTATTGGGTTTAAAGGGTGCGTAGGCGGCTGATTAAGTCAGCGGTGAAAGTTCTCGGCTCAACCGAGAGACTGCCGTTGATACTGGTTNNCTTGAGTTATGGAGGGGTACATGGAATTTATGGTGTAGCGGTGAAATGCATAGATACCATAAGGAACACCGATAGCGAAGGCATTGTACTGGCCATAAACTGACGCTGAGGCACGAAAGCGTGGGTAGCGAACAGGATTAGATACCCTGGTAGTCCACGCCGTAAACGATGATCACTCGCTTTACATTACGTAGTAATTTGAGGCCAAGCGAAAGCGTTAAGTGATCCACCTGGGGAGTACGCCGGCAACGGTGAAACTCAAAGGAATTGACGGGGGTCCNCN
>30-637247915_57-27_F_A08.ab1
NNNNNNNNNNNNNNNNNNCNTGCAAGTCGAGCGAGATCTTCGGATCTAGCGGCGGACGGGTTAGTAACGCGTGGGAACGTACCCAAAGGTAGGGAATAGCCACTGGAAACGGTGAGTAATACCCTATGTGCCCTTCGGGGGAAAGATTTATCGCCTTTGGATCGGCCCGCGTTAGATTAGATAGTTGGTGGGGTAACGGCCTACCAAGTCTACGATCTATAGCTGGTTTTAGAGGATGATCAGCAACACTGGGACTGAGACACGGCCCAGACTCCTACGGGAGGCAGCAGTGGGGAATCTTGGACAATGGGGGCAACCCTGATCCAGCCATGCCGCGTGAGTGATGAAGGCCCTAGGGTCGTAAAGCTCTTTCGCCTGTGAAGATAATGACTGTAGCAGGTAAAGAAACCCCGGCTAACTCCGTGCCAGCAGCCGCGGTAATACGGAGGGGGTTAGCGTTGTTCGGAATTACTGGGCGTAAAGCGCGCGTAGGCGGACTGGAAAGTTGGGGGTGAAATCCCGGGGCTCAACCCCGGAACTGCCTCCAAAACTATCAGTCTAGAGTTCGAGAGAGGTGAGTGGAATTCCGAGTGTAGAGGTGAAATTCGTAGATATTCGGAGGAACACCAGTGGCGAAGGCGGCTCACTGGCTCGATACTGACGCTGAGGTGCGAAAGTGTGGGGAGCAAACAGGATTAGATACCCTGGTAGTCCACACCGTAAACGATGAATGCCAGTCGTCGGGTAGCATGCTATTCGGTGACACACCTAACGGATTAAGCATTCCGCCTGGGGAGTACGGTCGCAAGATTAAAACTCAAAGGAATTGACGGGGGCCCGCACAAGCGGTGGAGCATGTGGTTTAATTCGAAGCAACGCGCAGAACCTTACCAACCCTTGACATCCTCGGACCGCCAGAGAGATTTGGCTTTCACT
>30-637247915_58-27_F_B08.ab1
NNNNNNNNNNNNGCNNANNCNTGCAGTCGAGCGGTAACATCTNTGCATAGCTTGCTAGAAGATGACGAGCGGCGGACGGGTGAGTAATGCTTGGGAAACTGCCTGAGAGTGGGGGACAACAGTTGGAAACGACTGCTAATACCGCATAATGTCTTCGGACCAAAGGAGGGGCTCTTCGGACCTTTCGCTTTCAGATGTGCCCAAGTGGGATTAGCTAGATGGTGGGGTAATGGCCTACCATGGCGACGATCCCTAGCTGGTTTGAGAGGATGATCAGCCACACTGGGACTGAGACACGGCCCAGACTCCTACGGGAGGCAGCAGTGGGGAATATTGCACAATGGGCGCAAGCCTGATGCAGCCATGCCGCGTGTGTGAAGAAGGCCTTCGGGTTGTAAAGCACTTTCAGTTGTGAGGAAGGTTGTGTGGTTAATACCCATATAATTTGACGTTAGCAACAGAAGAAGCACCGGCTAACTCCGTGCCAGCAGCCGCGGTAATACGGAGGGTGCGAGCGTTAATCGGAATTACTGGGCGTAAAGCGTACGCAGGCGGCTAATTAAGCCAGATGTGAAATCCCCGGGCTTAACCTGGGAATGGCATTTGGAACTGGTTAGCTAGAGTTTTGTAGAGGGTGGTAGAATTTCAGGTGTAGCGGTGAAATGCGTAGAGATCTGAAGGAATACCAGTGGCGAAGGCGGCCACCTGGACAAGAACTGACGCTCATGTACGAAAGCGTGGGGAGCAAACAGGATTAGATACCCTGGTAGTCCACGCCGTAAACGATGTCTACTAGTTGTCTGTGAGTTTAACTCGTGGGTAACGCAGCTAACGCATTAAGTAGACCGCCTGGGGAGTACGGCCGCAAGGTTAAAACTCAAATGAATTGACGGGGGCCCGCACAAGCGGTGGAGCATGTGGTTTAATTCGATGCAACGCGAAGAACCTTACCTGCCCTTGACNTA
>30-637247915_59-27_F_C08.ab1
NNNNNNNNNNNNNNNNTGCAGTCGAGCGCCCTTCTGGTGACGGCTGACGGGTTATAACGCGTGGGAGCNTACCCACATCTAAGGAATANCCACTGGAAACGGTGAGTAATACCTTATACGCCCTTCGGGGGAAAGATTTATCGGATTTGGATCGGCCCGCGTTTCATTANGTGCTTGGTGGGGTGATGGCCTACCANGCCTACTATCTATAGCTGGTTTTACAGGATGATCAGCAACTCTGGGACTGATACACGGCCCAGACTCCTACCGGAGGCACTGATGGGGAATCTTAAACCATGGGGGCAACCCTGATCTAGCCATGCCGCGTGAGTGAACAAGGTCTTAGGATCCTAAACCTCTTTCGCCAGGGATGATAATGACTGTACCTGGTAAAGAAACCCCGGGTAACTCCGTGCCATCATCCGCGGTAATACGGAGGGGGTTAGCGTTGTTCGGAATTACTGGGCGTAAAGCGCGCGTAGGCGGATCANAAANTTGGGGGTGAAATCCCGGGGCTCNNCCCCGGAACTGCCTCCANNACTCCTGGTCTTGAGTTCGAGAGAGGTGAGTGGAACTCCGAGTGTANNAGGTGAAATTCTTNNATATTCNNANNAACACCANTGGNGANGGNGGCTCNNTGGCTCNATACTGACGCTGANAGTGCGAAAGTGTGNNGAGCANACANGATTAACATACCCNGGTAGTCCNCNACNTAGACGATGAATGCCANTCGTCGGGNACTATACTGTNTCNGTGACACACCNNACGNATTAANCANTCCNTCTGGGGAGTACGGNCGCTAGATTNAAACTCGGAGGAATTGACNGNGGCCCGCNNNNCGTGGGGANCNNNGNNTTAATTCNAAANCACGCGCAAAACCTTNCNNNN
>30-637247915_60-27_F_D08.ab1
NNNNNNNNNNNNNNNNNNNCNTGCAGTCGTACGGGATTNTNCACTGCATTTCGGGATGAATGAGAGTGGCGCACGGGTGCGTAACGCGTATGCAACCTACCTGTTACAGGGAGATAGCCCGGGGAAACTCGGATTAATATTCCATAGTATAAATTTACTGCATGGTAGATTTATTAAAGCCTTCGGGTGGTAACAGACGGGCATGCGTAGGATTAGCTAGTTGGGGAGGTAACGGCTCACCAAGGCGACGATCCTTAGGGGTTCTGAGAGGAAGGTCCCCCACACTGGCACTGAGATACGGGCCAGACTCCTACGGGAGGCAGCAGTAGGGAATATTGGTCAATGGGCGAGAGCCTGAACCAGCCATGCCGCGTGCAGGAAGACGGCGTTCTGCGTTGTAAACTGCTTTTATCTGGGAAGAAAAAGCCCTTGCGAGGGAAATTGCCGGTACCAGAAGAATAAGCACCGGCTAACTCCGTGCCAGCAGCCGCGGTAATACGGAGGGTGCAAGCGTTGTCCGGATTTATTGGGTTTAAAGGGTGCGTAGGCGGCTGATTAAGTCAGCGGTGAAAGTTCTCGGCTCAACCGAGAGACTGCCGTTGATACTGGTTNNCTTGAGTTATGGAGGGGTACATGGAATTTATGGTGTAGCGGTGAAATGCATAGATACCATAAGGAACACCGATAGCGAAGGCATTGTACTGGCCATAAACTGACGCTGAGGCACGAAAGCGTGGGTAGCGAACAGGATTAGATACCCTGGTAGTCCACGCCGTAAACGATGATCACTCGCTTTACATTACGTAGTAATTTGAGGCCAAGCGAAAGCGTTAAGTGATCCACCTGGGGAGTACGCCGGCAACGGTGAAACTCAAAGGAATTGACGGGGGTCCGCACAAGCGGTGGAGC
>30-637247915_61-27_F_E08.ab1
NNNNNNNNNNNCNNNNNCNTGCAGTCGAGCGGTAACATTTCTAGCTTGCTAGAAGATGACGAGCGGCGGACGGGTGAGTAATGCTTGGGAAACTGCCTGAGAGTGGGGGACAACAGTTGGAAACGACTGCTAATACCGCATAATGTCTTCGGACCAAAGGAGGGGCTCTTCGGACCTTTCGCTTTCAGATGTGCCCAAGTGGGATTAGCTAGATGGTGGGGTAATGGCCTACCATGGCGACGATCCCTAGCTGGTTTGAGAGGATGATCAGCCACACTGGGACTGAGACACGGCCCAGACTCCTACGGGAGGCAGCAGTGGGGAATATTGCACAATGGGCGCAAGCCTGATGCAGCCATGCCGCGTGTGTGAAGAAGGCCTTCGGGTTGTAAAGCACTTTCAGTTGTGAGGAAGGTTGTGTGGTTAATACCCATATAATTTGACGTTAGCAACAGAAGAAGCACCGGCTAACTCCGTGCCAGCAGCCGCGGTAATACGGAGGGTGCGAGCGTTAATCGGAATTACTGGGCGTAAAGCGTACGCAGGCGGCTAATTAAGCCAGATGTGAAATCCCCGGGCTTAACCTGGGAATGGCATTTGGAACTGGTTAGCTAGAGTTTTGTAGAGGGTGGTAGAATTTCAGGTGTAGCGGTGAAATGCGTAGAGATCTGAAGGAATACCAGTGGCGAAGGCGGCCACCTGGACAAGAACTGACGCTCATGTACGAAAGCGTGGGGAGCAAACAGGATTAGATACCCTGGTAGTCCACGCCGTAAACGATGTCTACTAGTTGTCTGTGAGTTTAACTCGTGGGTAACGCAGCTAACGCATTAAGTAGACCGCCTGGGGAGTACGGCCGCAAGGTTAAAACTCAAATGAATTGACGGGGGCCCGCACAAGCGGTGGAGCATGTGGTTTAATTCGATGCAACGCGAAGAACCTTACCTGCCCTTGACATACTGAGAACTTTCTAGAGATAGATN
>30-637247915_62-27_F_F08.ab1
NNNNNNNNNNNNNNNNNNNNNNGCAGTCGAACGGTAACATAGAAAAGCTTGCTTTTCTGATGACGAGTGGCGCACGGGTGCGTAACGCGTATGCAATCTACCTTTTACAGGGGGATAGCCCAGAGAAATTTGGATTAATATCCCATAGTATCAAGAGTCGGCATCGGCATTTGATTAAAGATTTATCGGTAAAAGATGAGCATGCGTCCTATTAGCTAGATGGTGTGGTAACGGCACACCATGGCAACGATAGGTAGGGGCCCTGAGAGGGGGATCCCCCACACTGGTACTGAGACACGGACCAGACTCCTACGGGAGGCAGCAGTGAGGAATATTGGACAATGGGCGCAAGCCTGATCCAGCCATGCCGCGTGCAGGAAGACTGCCCTATGGGTTGTAAACTGCTTTTATACGGGAAGAAACACTCCCTCGTGAGGGAGCTTGACGGTACCGTAAGAATAAGGATCGGCTAACTCCGTGCCAGCAGCCGCGGTAATACGGAGGATCCAAGCGTTATCCGGAATCATTGGGTTTAAAGGGTCCGTAGGTGGATAATTAAGTCAGAGGTGAAATCCTGCAGCTCAACTGTAGAATTGCCTTTGATACTGGTTATCTTGAGTCATTATGAAGTGGTTAGAATATGTAGTGTAGCGGTGAAATGCATAGATATTACATAGAATACCAATTGCGAAGGCAGATCACTAATAATGTACTGACACTGATGGACGAAAGCGTGGGGAGCGAACAGGATTAGATACCCTGGTAGTCCACGCCGTAAACGATGGTCACTAGCTGTTCGGATTTCGGTCTGAGTGGCTAAGCGAAAGTGATAAGTGACCCACCTGGGGAGTACGTTCGCAAGAATGAAACTCAAAGGAATTGACGGGGGCCCGCACAAGCGGTGGAGCATGTGGTTTAATTCGATGATACGCGAGGAACCTTACCNNNNTTAAATGTAAGTTGCATGN
>Redgreen_A1-primerR_A01.ab1
NNNNNNNNNNNANNNNNNNNNNNTGNNNNGNNGNGTAGCGCAGCGCCTTCGGGTAGAACCAACTCCCATGGTGTGACGGGCGGTGTGTACAAGGCCCGGGAACGTATTCACCGTGGTATGCTGACCCACGATTACTAGCGATTCCAACTTCATGCACTCGAGTTGCAGAGTGCAATCCGAACTGAGACGGTTTTTAGGGATTAGCTCCTCCTCGCGGAGTGGCTGCCCTCTGTCACCGCCATTGTAGCACGTGTGTAGCCCAGCCCGTAAGGGCCATGATGACTTGACGTCGTCCCCACCTTCCTCCGGCTTATCACCGGCAGTCCCCCTAGAGTGCCCAACTAAATGCTGGCAACTAAGGGCGAGGGTTGCGCTCGTTGCGGGACTTAACCCAACATCTCACGACACGAGCTGACGACAGCCGTGCAGCACCTGTATCCAATCCAGCCGAACTGAAAGAAAGTGTCTCCACTATCCGCGATTGGTATGTCAAGAGCTGGTAAGGTTCTTCGCGTTGCTTCGAATTAAACCACATGCTCCACCGCTTGTGCGGGCCCCCGTCAATTCCTTTGAGTTTTAATCTTGCGACCGTACTCCCCAGGCGGAGAGCTTAATGCGTTAACTGCGCCACTGAAGTGTAAACACCCCAACGGCTAGCTCTCATCGTTTACGGCGTGGACTACCAGGGTATCTAATCCTGTTTGCTCCCCACGCTTTCGCACCTCAGCGTCAGTATCGGGCCAGTGTATCGCCTTCGCCACTGGTGTTCTTCCTAATATCTACGAATTCCACCTCTACACTAGGAGTTCCATACACCTCTCCCGAACTCGAGACTAGCAGTATTAAAGGCAGTTCCAAGGTTGAGCCTTGGGATTTCACCCCTAACTTACTAATCCGCCTACGTGCGCTTTACGCCCAGTAATTCCGAACAACGCTAGCCCCCTT
>Redgreen_B1-primerR_D12.ab1
NNNNNNNNNNNNNNNNNNNNNNNNNNNNNNNGTNACNNGTTAGCGCACTGCCTTCGGGTAAACCCAACTCCCATGGTGTGACGGGCGGTGTGTACAAGGCCCGGGAACGTATTCACCGCGTCATGCTGTTACGCGATTACTAGCGATTCCAACTTCATGCTCTCGAGTTGCAGAGAACAATCCGAACTGAGACGGCTTTTTGAGATTAGCTCCCCCTCGCGGGTTCGCTGCCCATTGTCACCGCCATTGTAGCACGTGTGTAGCCCAGCCCGTAAGGGCCATGAGGACTTGACGTCATCCCCACCTTCCTCTCGGCTTATCACCGGCAGTCCCCCTAGAGTGCCCAACTAAATGATGGCAACTAAGGGCGAGGGTTGCGCTCGTTGCGGGACTTAACCCAACATCTCACGACACGAGCTGACGACAGCCATGCAGCACCTGTCCTGGCGTCCCCGAAGGGAACCATCCGTCTCCGGATGTAGCACCAAATGTCAAGGGCTGGTAAGGTTCTGCGCGTTGCTTCGAATTAAACCACATGCTCCACCGCTTGTGCGGGCCCCCGTCAATTCCTTTGAGTTTTAATCTTGCGACCGTACTCCCCAGGCGGGAAGCTTAATGCGTTAGCTGCGTCACCAAACAGCATGCTGCCTGACAACTAGCTTCCATCGTTTACGGCGTGGACTACCAGGGTATCTAATCCTGTTTGCTCCCCACGCTTTCGCACCTCAGCGTCAGTACCGAGCCAGTGAGCCGCCTTCGCCACTGGTGTTCTTCCGAATATCTACGAATTTCACCTCTACACTCGGAGTTCCACTCACCTCTCTCGGACTCAAGACTGACAGTATCAAAGGCAGTTCCGGGGTTGAGCCCCGGGATTTCACCCCTGACTGATCAGTCCGCCTACGTGCGCTTTACGCCCAGTGATTCCGAN
>Redgreen_C1-primerR_C01.ab1
GGNNNNNNNNNNNNNNGNNNNNCNCNNNGCNNNNNNNNNGACTNNNNNNCACTCCCAGCTTCCATGGCTTGACGGGCGGTGTGTACAAGGCCCGGGAACGTATTCACCGGATCATGGCTGATATCCGATTACTAGCGATTCCAGCTTCACGGAGTCGAGTTGCAGACTCCGATCCGAACTGTGATAGGTTTTTAGGATTCGCTCCTGCTCACGCAGTGGCTGCCCTCTGTACCTACCATTGTAGCACGTGTGTAGCCCAGGACGTAAGGGCCGTGATGATTTGACGTCATCCCCACCTTCCTCACGGTTTGCACCGGCAGTCTTGCTAGAGTTCCCGACATTACTCGCTGGCAACTAACAACAGGGGTTGCGCTCGTTATAGGACTTAACCTGACACCTCACGGCACGAGCTGACGACAACCATGCAGCACCTTGTAAGTAGTCCGAAGAAAGATCTATCTCTAAATCATGCAACTTACATTTAAGCCCTGGTAAGGTTCCTCGCGTATCATCGAATTAAACCACATGCTCCACCGCTTGTGCGGGCCCCCGTCAATTCCTTTGAGTTTCATTCTTGCGAACGTACTCCCCAGGTGGGTCACTTATCACTTTCGCTTAGCCACTCAGACCGAAATCCGAACAGCTAGTGACCATCGTTTACGGCGTGGACTACCAGGGTATCTAATCCTGTTCGCTCCCCACGCTTTCGTCCATCAGTGTCAGTACATTATTAGTGATCTGCCTTCGCAATTGGTATTCTATGTAATATCTATGCATTTCACCGCTACACTACATATTCTAACCACTTCATAATGACTCAAGATAACCAGTATCAAAGGCAATTCTACAGTTGAGCTGCAGGATTTCACCTCTGACTTAATTATCCACCTACGGACCCTTTAAACCCAATGATTCCGGATAACGCTTGGATCCTCCGTATTACCGCGGCTGCTGGCACGGAGTTAGCCGATC
>Redgreen_D1-primerR_D01.ab1
NNNNNNNNNNNNNNNNNNNNNNNNNNNCNNNNNNNNNNNCNNNACTNTNNAGGCACCCCCAGCTTCCATGGCTTGACGGGCGGTGTGTACAAGGCCCGGGAACGTATTCACCGGATCATGGCTGATATCCGATTACTAGCGATTCCAGCTTCACGGAGTCGAGTTGCAGACTCCGATCCGAACTGTGATATGGTTTGTAGATTCGCTCCAACTCGCGTTGTGGCTGCTCATTGTCCATACCATTGTAGCACGTGTGTAGCCCAGGACGTAAGGGCCGTGATGATTTGACGTCATCCCCACCTTCCTCACGGTTTGCACCGGCAGTCTCGCTAGAGTCCTCAGCTTTACCTGCTAGCAACTAACGATAAGGGTTGCGCTCGTTATAGGACTTAACCTGACACCTCACGGCACGAGCTGACGACAACCATGCAGCACCTTGTAAAGTGTCCGAAGAAAAAGCTATCTCTAGCCCTGTCACTCTACATTTAAGCCCTGGTAAGGTTCCTCGCGTATCATCGAATTAAACCACATGCTCCACCGCTTGTGCGGGCCCCCGTCAATTCCTTTGAGTTTCAATCTTGCGATCGTACTCCCCAGGTGGGACACTTATCACTTTCGCTTAGTCACTGAATATAAACCCAACAACTAGTGTCCATCGTTTACGGCGTGGACTACCAGGGTATCTAATCCTGTTCGCTCCCCACGCTTTCGTCCATGAGCGTCAGTATATACGTAGTAGACTGCCTTCGCAATCGGTATTCTAAGTAATATCTATGCATTTCACCGCTACACTACTTATTCTATCTACTTCCGTATAACTCAAGTCAACCAGTATCAAAGGCAGTTCCATAGTTAAGCTATGGGATTTCACCTCTGACTTAATTGACCGCCTGCGGACCCTTTAAACCCAATGATTCCGGATAACGCTTGCACCCTCCGTATTACCGNNGCTGCTGGCACGGAGT
>Redgreen_E1-primerR_E01.ab1
GNNNNNNNNNNANNNNNNNNNNNNNNNNTNCNNNNNNNNNNNNNNNACTNNNANGCACCCCCAGCTTCCATGGCTTGACGGGCGGTGTGTACAAGGCCCGGGAACGTATTCACCGGATCATGGCTGATATCCGATTACTAGCGATTCCAGCTTCACGGAGTCGAGTTGCAGACTCCGATCCGAACTGTGATATGGTTTGTAGATTCGCTCCAACTCGCGTTGTGGCTGCTCATTGTCCATACCATTGTAGCACGTGTGTAGCCCAGGACGTAAGGGCCGTGATGATTTGACGTCATCCCCACCTTCCTCACGGTTTGCACCGGCAGTCTCGCTAGAGTCCTCAGCTTTACCTGCTAGCAACTAACGATAAGGGTTGCGCTCGTTATAGGACTTAACCTGACACCTCACGGCACGAGCTGACGACAACCATGCAGCACCTTGTAAAGTGTCCGAAGAAAAAGCTATCTCTAGCCCTGTCACTCTACATTTAAGCCCTGGTAAGGTTCCTCGCGTATCATCGAATTAAACCACATGCTCCACCGCTTGTGCGGGCCCCCGTCAATTCCTTTGAGTTTCAATCTTGCGATCGTACTCCCCAGGTGGGACACTTATCACTTTCGCTTAGTCACTGAATATAAACCCAACAACTAGTGTCCATCGTTTACGGCGTGGACTACCAGGGTATCTAATCCTGTTCGCTCCCCACGCTTTCGTCCATGAGCGTCAGTATATACGTAGTAGACTGCCTTCGCAATCGGTATTCTAAGTAATATCTATGCATTTCACCGCTACACTACTTATTCTATCTACTTCCGTATAACTCAAGTCAACCAGTATCAAAGGCAGTTCCATAGTTAAGCTATGGGATTTCACCTCTGACTTAATTGACCGCCTGCGGACCCTTTAAACCCNATGATTCCGGATAACGCTTGCACCCTCCGTATTACCGCGGCTG
>Redgreen_F1-primerR_B12.ab1
NNNNNNNNNNNNNNNNNNNNNNNNNNNNNNNNNNNNNNNNTANNNNNNNNNCTGGTGCAAACAACTTCCATGGTGTGACGGGCGGTGTGTACAAGGCCCGGGAACGTATTCACCGTGGCATTCTGATCCACGATTACTAGCGATTCCGACTTCATGCACTCGAGTTGCAGAGTACAATCCGGACTACGAACAGCTTTGTGAGATTAGCTCCCCCTCGCGGGTTGGCAACCCTCTGTACTGCCCATTGTAGCACGTGTGTAGCCCAGGTCGTAAGGGCCATGATGACTTGACGTCGTCCCCACCTTCCTCCGGTTTGTCACCGGCAGTCTCCTTAGAGTTCTCAACTTAATGTTAGCAACTAAGGACAAGGGTTGCGCTCGTTACGGGACTTAACCCAACATCTCACGACACGAGCTGACGACAGCCATGCAGCACCTGTCACAGAGTTCCCGAAGGCACCAATCCATCTCTGGAAAGTTCTCTGGATGTCAAGACCTGGTAAGGTTCTTCGCGTTGCATCGAATTAAACCACATGCTCCACCGCTTGTGCGGGCCCCCGTCAATTCATTTGAGTTTTAACCTTGCGGCCGTACTCCCCAGGCGGTCTATTTATCGCGTTAGCTGCGCCACTAAGTATCTTAATATACCCAACAGCTAATAGACATCGTTTACGGCGTGGACTACCAGGGTATCTAATCCTGTTCGCTACCCACGCTTTCGCACCTCAGCGTCAGTATCAGCCCAGGGGGTCGCCTTCGCCACTGATGTTCCTCCAGATCTCTACGCATTTCACCGCTACACCTGGAATTCCACCCCCCTCTTCTGTACTCTAGATGACCAGTATCAAATGCAGTTCCAAGGTTAAGCCCTGGGCTTTCACATCTGACTTAATCATCCGCCTACGCGCGCTTTACGCCCAGTAATTCCGA
>Redgreen_G1-primerR_G01.ab1
NNNNNNNNNNNNNNNNGNGATCGCCCTCCGAAGTTAGGCTAACCACTTCTGGTGCAGTCCACTCCCATGGTGTGACGGGCGGTGTGTACAAGGCCCGGGAACGTATTCACCGTGACATTCTGATTCACGATTACTAGCGATTCCGACTTCACGGAGTCGAGTTGCAGACTCCGATCCGGACTGAGACCGGCTTTATGGGATTAGCTCCACCTCGCGGATTCGCAACCCATTGTACCGGCCATTGTAGCACGTGTGTAGCCCTACCCGTAAGGGCCATGATGACTTGACGTCGTCCCCACCTTCCTCCGGTTTGTCACCGGCAGTCTCCCTAGAGTTCCCGACCGAATCGCTGGCAAATAGGGACAAGGGTTGCGCTCGTTACGGGACTTAACCCAACATTTCACAACACGAGCTGACGACAGCCATGCAGCACCTGTCTGAGAGTTCCCGAAGGCACCAATCCATCTCTGGAAAGTTCTCTCGATGTCAAGGGTAGGTAAGGTTCTTCGCGTTGCATCGAATTAAACCACATGCTCCACCGCTTGTGCGGGCCCCCGTCAATTCATTTGAGTTTTAACCTTGCGGCCGTACTCCCCAGGCGGTCGACTTATCGCGTTAACTGCGCCACAAAGCTCTCAAGGAGCCCAACGGCTAGTCGACATCGTTTACGGCGTGGACTACCAGGGTATCTAATCCTGTTTGCTACCCACGCTTTCGCACCTCAGCGTCAGTGTCAGTCCAGAAGGCCGCCTTCGCCACTGGTATTCCTCCCGATCTCTACGCATTTCACCGCTACACCGGGAATTCTACCTTCCTCTCCTGCACTCTAGCCTGACAGTTCCGGATGCCGTTCCCAGGTTGAGCCCGGGGCTTTCACAACCGGCTTATCAAGCCGCCTACGCGCGCTTTACGCCCAGTAAT
>Redgreen_H1-primerR_H01.ab1
NNNNNNNNNNNNNNNNNNNGTNANNNNNNNNNNNNNACCTCACCGACTTCGGGTGTTGCAAACTCGTCGTGGTGTGACGGGCGGTGTGTACAAGACCCGGGAACGTATTCACCGCAGTATGCTGACCTGCGATTACTAGCGATTCCGACTTCATGCAGGCGAGTTGCAGCCTGCAATCCGAACTGAGAACGGCTTTCTGGGATTGGCTCCACCTCGCGGCTTCGCTGCCCTTTGTACCGTCCATTGTAGCACGTGTGTAGCCCAACTCATAAGGGGCATGATGATTTGACGTCATCCCCACCTTCCTCCGGTTTGTCACCGGCAGTCTCCCTAGAGTGCCCAACCNAATGCTGGCAACTAAGGACAAGGGTTGCGCTCGTTGCGGGACTTAACCCAACATCTCACGACACGAGCTGACGACAACCATGCACCACCTGTCACCCCTGCCCCCGAAGGGGAAGANNCATCTCTGTACCGGTCAGGGGGATGTCAAGAGTTGGTAAGGTTCTTCGCGTTGCTTCGAATTAAACCACATGCTCCACCGCTTGTGCGGGTCCCCGTCAATTCCTTTGAGTTTCAGCCTTGCGACCGTACTCCCCAGGCGGAGTGCTTAATGCGTTAGCTTCAGCACTGAAGGGCGGAAACCCTCCAACACCTAGCACTCATCGTTTACGGCGTGGACTACCAGGGTATCTAATCCTGTTTGCTCCCCACGCTTTCGCGCCTCAGCGTCAGTTATAGGCCAAAGAGTCGCCTTCGCCACTGGTGTTCCTCCACATCTCTACGCATTTCACCGCTACACGTGGAATTCCACTCTTCTCTCCTATACTCAAGCCTCCCAGTTTCCNATGGCCCTCCCCGGTTGAGCCGGGGGCTTTCACATCAGACTTAAGAGGCCGCCTGCGCGC
>Redgreen_A2-primerR_A02.ab1
NNNNNNNNNNNNNNNNNNNNNNNNNNNNTNNNNNGNNNNNGCCGACTTNAGGCACCCCCAGCTTCCATGGCTTGACGGGCGGTGTGTACAAGGCCCGGGAACGTATTCACCGGATCATGGCTGATATCCGATTACTAGCGATTCCAGCTTCACGGAGTCGAGTTGCAGACTCCGATCCGAACTGTGATATGGTTTGTAGATTCGCTCCAACTCGCGTTGTGGCTGCTCATTGTCCATACCATTGTAGCACGTGTGTAGCCCAGGACGTAAGGGCCGTGATGATTTGACGTCATCCCCACCTTCCTCACGGTTTGCACCGGCAGTCTCGCTAGAGTCCTCAGCTTTACCTGCTAGCAACTAACGATAAGGGTTGCGCTCGTTATAGGACTTAACCTGACACCTCACGGCACGAGCTGACGACAACCATGCAGCACCTTGTAAAGTGTCCGAAGAAAAAGCTATCTCTAGCCCTGTCACTCTACATTTAAGCCCTGGTAAGGTTCCTCGCGTATCATCGAATTAAACCACATGCTCCACCGCTTGTGCGGGCCCCCGTCAATTCCTTTGAGTTTCAATCTTGCGATCGTACTCCCCAGGTGGGACACTTATCACTTTCGCTTAGTCACTGAATATAAACCCAACAACTAGTGTCCATCGTTTACGGCGTGGACTACCAGGGTATCTAATCCTGTTCGCTCCCCACGCTTTCGTCCATGAGCGTCAGTATATACGTAGTAGACTGCCTTCGCAATCGGTATTCTAAGTAATATCTATGCATTTCACCGCTACACTACTTATTCTATCTACTTCCGTATAACTCAAGTCAACCAGTATCAAAGGCAGTTCCATAGTTAAGCTATGGGATTTCACCTCTGACTTAATTGACCGCCTGCGGACCCTTTAAACCCAATGATTCCGGATAACGCTTGCACCCTCCGTATTACCGCGGCTGCTGGCACGGAN
>Redgreen_B2-primerR_B02.ab1
NNNNNNNNNNNNNNNNNNNNNNNNNNNNCNGTAAGTGNGGCTAACCACTTCTGGTGCAGTCCACTCCCATGGTGTGACGGGCGGTGTGTACAAGGCCCGGGAACGTATTCACCGTGACATTCTGATTCACGATTACTAGCGATTCCGACTTCACGGAGTCGAGTTGCAGACTCCGATCCGGACTGAGACCGGCTTTATGGGATTAGCTCCACCTCGCGGATTCGCAACCCATTGTACCGGCCATTGTAGCACGTGTGTAGCCCTACCCGTAAGGGCCATGATGACTTGACGTCGTCCCCACCTTCCTCCGGTTTGTCACCGGCAGTCTCCCTAGAGTTCCCGACCGAATCGCTGGCAAATAGGGACAAGGGTTGCGCTCGTTACGGGACTTAACCCAACATTTCACAACACGAGCTGACGACAGCCATGCAGCACCTGTCTGAGAGTTCCCGAAGGCACCAATCCATCTCTGGAAAGTTCTCTCGATGTCAAGGGTAGGTAAGGTTCTTCGCGTTGCATCGAATTAAACCACATGCTCCACCGCTTGTGCGGGCCCCCGTCAATTCATTTGAGTTTTAACCTTGCGGCCGTACTCCCCAGGCGGTCGACTTATCGCGTTAACTGCGCCACAAAGCTCTCAAGGAGCCCAACGGCTAGTCGACATCGTTTACGGCGTGGACTACCAGGGTATCTAATCCTGTTTGCTACCCACGCTTTCGCACCTCAGCGTCAGTGTCAGTCCAGAAGGCCGCCTTCGCCACTGGTATTCCTCCCGATCTCTACGCATTTCACCGCTACACCGGGAATTCTACCTTCCTCTCCTGCACTCTAGCCTGACAGTTCCGGATGCCGTTCCCNGNTGAGCCCGGGGCTTTCACAACCGGCTTATCAAGCCGCCTACGCGCGCTTTACGCCCAGTAATTCCGATTAACGCTCGCACCCTCCGTATTACCGCGGCTGCTGGCAC
>Redgreen_C2-primerR_C02.ab1
NNNNNNNNNNNNNNNNNNNNNNNNNNNCNCNGNAANNNNGGCTAACCACTTCTGGTGCAGTCCACTCCCATGGTGTGACGGGCGGTGTGTACAAGGCCCGGGAACGTATTCACCGTGACATTCTGATTCACGATTACTAGCGATTCCGACTTCACGGAGTCGAGTTGCAGACTCCGATCCGGACTGAGACCGGCTTTATGGGATTAGCTCCACCTCGCGGATTCGCAACCCATTGTACCGGCCATTGTAGCACGTGTGTAGCCCTACCCGTAAGGGCCATGATGACTTGACGTCGTCCCCACCTTCCTCCGGTTTGTCACCGGCAGTCTCCCTAGAGTTCCCGACCGAATCGCTGGCAAATAGGGACAAGGGTTGCGCTCGTTACGGGACTTAACCCAACATTTCACAACACGAGCTGACGACAGCCATGCAGCACCTGTCTGAGAGTTCCCGAAGGCACCAATCCATCTCTGGAAAGTTCTCTCGATGTCAAGGGTAGGTAAGGTTCTTCGCGTTGCATCGAATTAAACCACATGCTCCACCGCTTGTGCGGGCCCCCGTCAATTCATTTGAGTTTTAACCTTGCGGCCGTACTCCCCAGGCGGTCGACTTATCGCGTTAACTGCGCCACAAAGCTCTCAAGGAGCCCAACGGCTAGTCGACATCGTTTACGGCGTGGACTACCAGGGTATCTAATCCTGTTTGCTACCCACGCTTTCGCACCTCAGCGTCAGTGTCAGTCCAGAAGGCCGCCTTCGCCACTGGTATTCCTCCCGATCTCTACGCATTTCACCGCTACACCGGGAATTCTACCTTCCTCTCCTGCACTCTAGCCTGACAGTTCCGGATGCCGTTCCCAGGTTGAGCCCGGGGCTTTCACAACCGGCTTATCAAGCCGCCTACGCGCGCTTTACGCCCAGTAATTCCGATTAACGCTCGCACCCTCCGTATTACCGCGGCTGCTGGCACGGAGTTAGCCGGTGCTTCTTCTG
>Redgreen_D2-primerR_D02.ab1
NNNNNNANNNNNNNNNNNNNGANCNNNCNCNGNAANNNNGGCTAACCACTTCTGGTGCAGTCCACTCCCATGGTGTGACGGGCGGTGTGTACAAGGCCCGGGAACGTATTCACCGTGACATTCTGATTCACGATTACTAGCGATTCCGACTTCACGGAGTCGAGTTGCAGACTCCGATCCGGACTGAGACCGGCTTTATGGGATTAGCTCCACCTCGCGGATTCGCAACCCATTGTACCGGCCATTGTAGCACGTGTGTAGCCCTACCCGTAAGGGCCATGATGACTTGACGTCGTCCCCACCTTCCTCCGGTTTGTCACCGGCAGTCTCCCTAGAGTTCCCGACCGAATCGCTGGCAAATAGGGACAAGGGTTGCGCTCGTTACGGGACTTAACCCAACATTTCACAACACGAGCTGACGACAGCCATGCAGCACCTGTCTGAGAGTTCCCGAAGGCACCAATCCATCTCTGGAAAGTTCTCTCGATGTCAAGGGTAGGTAAGGTTCTTCGCGTTGCATCGAATTAAACCACATGCTCCACCGCTTGTGCGGGCCCCCGTCAATTCATTTGAGTTTTAACCTTGCGGCCGTACTCCCCAGGCGGTCGACTTATCGCGTTAACTGCGCCACAAAGCTCTCAAGGAGCCCAACGGCTAGTCGACATCGTTTACGGCGTGGACTACCAGGGTATCTAATCCTGTTTGCTACCCACGCTTTCGCACCTCAGCGTCAGTGTCAGTCCAGAAGGCCGCCTTCGCCACTGGTATTCCTCCCGATCTCTACGCATTTCACCGCTACACCGGGAATTCTACCTTCCTCTCCTGCACTCTAGCCTGACAGTTCCGGATGCCGTTCCCAGGTTGAGCCCGGGGCTTTCACAACCGGCTTATCAAGCCGCCTACGCGCGCTTTACGCCCAGTAATTCCGATTAACGCTCGCACCCTCCGTATTACCGCGGCTGCTGGCACGGAGTTAGCCGGNGCTTNTCTGN
>Redgreen_E2-primerR_E02.ab1
NNNNNNNNNNNNNNNNNNNNNGTCCANGTNNNGCTAGNNNATTCTGGTGCAAACAACTTCCATGGTGTGACGGGCGGTGTGTACAAGGCCCGGGAACGTATTCACCGTGGCATTCTGATCCACGATTACTAGCGATTCCGACTTCATGCACTCGAGTTGCAGAGTACAATCCGGACTACGAACAGCTTTGTGAGATTAGCTCCCCCTCGCGGGTTGGCAACCCTCTGTACTGCCCATTGTAGCACGTGTGTAGCCCAGGTCGTAAGGGCCATGATGACTTGACGTCGTCCCCACCTTCCTCCGGTTTGTCACCGGCAGTCTCCTTAGAGTTCTCAACTTAATGTTAGCAACTAAGGACAAGGGTTGCGCTCGTTACGGGACTTAACCCAACATCTCACGACACGAGCTGACGACAGCCATGCAGCACCTGTCACAGAGTTCCCGAAGGCACCAATCCATCTCTGGAAAGTTCTCTGGATGTCAAGACCTGGTAAGGTTCTTCGCGTTGCATCGAATTAAACCACATGCTCCACCGCTTGTGCGGGCCCCCGTCAATTCATTTGAGTTTTAACCTTGCGGCCGTACTCCCCAGGCGGTCTATTTATCGCGTTAGCTGCGCCACTAAGTATCTTAATATACCCAACAGCTAATAGACATCGTTTACGGCGTGGACTACCAGGGTATCTAATCCTGTTCGCTACCCACGCTTTCGCACCTCAGCGTCAGTATCANCCCAGGGGGTCGCCTTCGCCACTGATGTTCCTCCANATCTCTACGCATTTCACCGCTACACCTGGAATTCCACCCCCCTCTTCTGTACTCTANATGACCANTATCAAATGCAGTTCCAAGGTNAAGCCCTGGGCTTTCACATCTGACTTAATCATCCGCCTACGCGCGCTTTACGCCCANTAATTCCNATTAACGCTTGCACCCTCCGTATGACCGCGGCTGCTGNCACGGAGTTAGCCNGTGCT
>Redgreen_G2-primerR_G02.ab1
NNNNNNNNNNNNNNNNNNNNNNNNNNNNNNNNNNNNNNNNNNCNNANTNNANGCACCCCCAGCTTCCATGGCTTGACGGGCGGTGTGTACAAGGCCCGGGAACGTATTCACCGGATCATGGCTGATATCCGATTACTAGCGATTCCAGCTTCACGGAGTCGAGTTGCAGACTCCGATCCGAACTGTGATATGGTTTATAGATTCGCTCCTTTTCGCAAAGTGGCTGCTCATTGTCCATACCATTGTAGCACGTGTGTAGCCCAGGACGTAAGGGCCGTGATGATTTGACGTCATCCCCACCTTCCTCACGGTTTGCACCGGCAGTCTCGCTAGAGTCCTCAGCTTTACCTGCTAGCAACTAACGATAGGGGTTGCGCTCGTTATAGGACTTAACCTGACACCTCACGGCACGAGCTGACGACAACCATGCAGCACCTTGTAAAGTGTCCGAAGAAAAAGATATCTCTACCCCTGTCACTCTACATTTAAGCCCTGGTAAGGTTCCTCGCGTATCATCGAATTAAACCACATGCTCCACCGCTTGTGCGGGCCCCCGTCAATTCCTTTGAGTTTCAATCTTGCGATCGTACTCCCCAGGTGGGACACTTATCACTTTCGCTTAGTCACTGAACCAAANCCCAACAACTAGTGTCCATCGTTTACGGCGTGGACTACCAGGGTATCTAATCCTGTTCGCTCCCCACGCTTTCGTCCATGAGCGTCAGTATATACGTAGTAGACTGCCTTCGCAATCGGTATTCTATGTAATATCTATGCATTTCACCGCTACACTACATATTCTATCTACTTCCGTATAACTCAAGTCACCAGTATCAAAGGCAGTTCCATAGTTAAGCTATGGGATTTCACCTCTGACTTAATTGACCGCCTGCGGACCCTTTAACCCNATGATTCCGGATAACGCTTGCACCCTCCGTATTACCGCGGCTGCT
>Redgreen_H2-primerR_H02.ab1
GNNNNNNNNNNNNCNNNNNGNNTNNNNNNNNNNNNNNNATGCNNTANNNNNNNNNNCTGGTGCAAACAACTTCCATGGTGTGACGGGCGGTGTGTACAAGGCCCGGGAACGTATTCACCGTGGCATTCTGATCCACGATTACTAGCGATTCCGACTTCATGCACTCGAGTTGCAGAGTACAATCCGGACTACGAACAGCTTTGTGAGATTAGCTCCCCCTCGCGGGTTGGCAACCCTCTGTACTGCCCATTGTAGCACGTGTGTAGCCCAGGTCGTAAGGGCCATGATGACTTGACGTCGTCCCCACCTTCCTCCGGTTTGTCACCGGCAGTCTCCTTAGAGTTCTCAACTTAATGTTAGCAACTAAGGACAAGGGTTGCGCTCGTTACGGGACTTAACCCAACATCTCACGACACGAGCTGACGACAGCCATGCAGCACCTGTCACAGAGTTCCCGAAGGCACCAATCCATCTCTGGAAAGTTCTCTGGATGTCAAGACCTGGTAAGGTTCTTCGCGTTGCATCGAATTAAACCACATGCTCCACCGCTTGTGCGGGCCCCCGTCAATTCATTTGAGTTTTAACCTTGCGGCCGTACTCCCCAGGCGGTCTATTTATCGCGTTAGCTGCGCCACTAAGTATCTTAATATACCCAACAGCTAATAGACATCGTTTACGGCGTGGACTACCAGGGTATCTAATCCTGTTCGCTACCCACGCTTTCGCACCTCAGCGTCAGTATCAGCCCAGGGGGTCGCCTTCGCCACTGATGTTCCTCCAGATCTCTACGCATTTCACCGCTACACCTGGAATTCCACCCCCCTCTTCTGTACTCTAGATGACCAGTATCAAATGCAGTTCCAAGGTTAAGCCCTGGGCTTTCACATCTGACTTAATCATCCGCCTACGCGCGCTTTACGCCCAGTAATTCCGATTAACGCTTGCACCCT
>Redgreen_A3-primerR_A03.ab1
NNNNNNNNNNNNCNNNNNNNNNNNNNNNNNNNNNNNANGCNNANNNNNNNNNCTGGTGCAAACAACTTCCATGGTGTGACGGGCGGTGTGTACAAGGCCCGGGAACGTATTCACCGTGGCATTCTGATCCACGATTACTAGCGATTCCGACTTCATGCACTCGAGTTGCAGAGTACAATCCGGACTACGAACAGCTTTGTGAGATTAGCTCCCCCTCGCGGGTTGGCAACCCTCTGTACTGCCCATTGTAGCACGTGTGTAGCCCAGGTCGTAAGGGCCATGATGACTTGACGTCGTCCCCACCTTCCTCCGGTTTGTCACCGGCAGTCTCCTTAGAGTTCTCAACTTAATGTTAGCAACTAAGGACAAGGGTTGCGCTCGTTACGGGACTTAACCCAACATCTCACGACACGAGCTGACGACAGCCATGCAGCACCTGTCACAGAGTTCCCGAAGGCACCAATCCATCTCTGGAAAGTTCTCTGGATGTCAAGACCTGGTAAGGTTCTTCGCGTTGCATCGAATTAAACCACATGCTCCACCGCTTGTGCGGGCCCCCGTCAATTCATTTGAGTTTTAACCTTGCGGCCGTACTCCCCAGGCGGTCTATTTATCGCGTTAGCTGCGCCACTAAGTATCTTAATATACCCAACAGCTAATAGACATCGTTTACGGCGTGGACTACCAGGGTATCTAATCCTGTTCGCTACCCACGCTTTCGCACCTCAGCGTCAGTATCAGCCCAGGGGGTCGCCTTCGCCACTGATGTTCCTCCAGATCTCTACGCATTTCACCGCTACACCTGGAATTCCACCCCCCTCTTCTGTACTCTAGATGACCAGTATCAAATGCAGTTCCAAGGTTAAGCCCTGGGCTTTCACATCTGACTTAATCATCCGCCTACGCGCGCTTTACGCCCAGTAATTCCGATTAACGCTTGCACCCTCCGTATTACCGCGGCTGCTGGCACGGAGTTAGCCGGNNN
>Redgreen_B3-primerR_B03.ab1
NNNNNNNNNCCNNNGNGATCGCCCTCCGAAGTTAGGCTAACCACTTCTGGTGCAGTCCACTCCCATGGTGTGACGGGCGGTGTGTACAAGGCCCGGGAACGTATTCACCGTGACATTCTGATTCACGATTACTAGCGATTCCGACTTCACGGAGTCGAGTTGCAGACTCCGATCCGGACTGAGACCGGCTTTATGGGATTAGCTCCACCTCGCGGATTCGCAACCCATTGTACCGGCCATTGTAGCACGTGTGTAGCCCTACCCGTAAGGGCCATGATGACTTGACGTCGTCCCCACCTTCCTCCGGTTTGTCACCGGCAGTCTCCCTAGAGTTCCCGACCGAATCGCTGGCAAATAGGGACAAGGGTTGCGCTCGTTACGGGACTTAACCCAACATTTCACAACACGAGCTGACGACAGCCATGCAGCACCTGTCTGAGAGTTCCCGAAGGCACCAATCCATCTCTGGAAAGTTCTCTCGATGTCAAGGGTAGGTAAGGTTCTTCGCGTTGCATCGAATTAAACCACATGCTCCACCGCTTGTGCGGGCCCCCGTCAATTCATTTGAGTTTTAACCTTGCGGCCGTACTCCCCAGGCGGTCGACTTATCGCGTTAACTGCGCCACAAAGCTCTCAAGGAGCCCAACGGCTAGTCGACATCGTTTACGGCGTGGACTACCAGGGTATCTAATCCTGTTTGCTACCCACGCTTTCGCACCTCAGCGTCAGTGTCAGTCCAGAAGGCCGCCTTCGCCACTGGTATTCCTCCCGATCTCTACGCATTTCACCGCTACACCGGGAATTCTACCTTCCTCTCCTGCACTCTAGCCTGACAGTTCCGGATGCCGTTCCCAGGTTGAGCCCGGGGCTTTCACAACCGGCTTATCAAGCCGCCTACGCGCGCTTTACGCCCAGTAATTCCGATTAACGCTCGCACCCTCCGTATTACCGCGGCTGCTGGCACGGAGTTAGCCGGTGCTTCTTCTG
>Redgreen_C3-primerR_C03.ab1
NNNNNNNNNNNNNNNNGNNNNNNNNNNNNNNNNNANNCNNACNNNNNNNNCTGGTGCAAACAACTTCCATGGTGTGACGGGCGGTGTGTACAAGGCCCGGGAACGTATTCACCGTGGCATTCTGATCCACGATTACTAGCGATTCCGACTTCATGCACTCGAGTTGCAGAGTACAATCCGGACTACGAACAGCTTTGTGAGATTAGCTCCCCCTCGCGGGTTGGCAACCCTCTGTACTGCCCATTGTAGCACGTGTGTAGCCCAGGTCGTAAGGGCCATGATGACTTGACGTCGTCCCCACCTTCCTCCGGTTTGTCACCGGCAGTCTCCTTAGAGTTCTCAACTTAATGTTAGCAACTAAGGACAAGGGTTGCGCTCGTTACGGGACTTAACCCAACATCTCACGACACGAGCTGACGACAGCCATGCAGCACCTGTCACAGAGTTCCCGAAGGCACCAATCCATCTCTGGAAAGTTCTCTGGATGTCAAGACCTGGTAAGGTTCTTCGCGTTGCATCGAATTAAACCACATGCTCCACCGCTTGTGCGGGCCCCCGTCAATTCATTTGAGTTTTAACCTTGCGGCCGTACTCCCCAGGCGGTCTATTTATCGCGTTAGCTGCGCCACTAAGTATCTTAATATACCCAACAGCTAATAGACATCGTTTACGGCGTGGACTACCAGGGTATCTAATCCTGTTCGCTACCCACGCTTTCGCACCTCAGCGTCAGTATCAGCCCAGGGGGTCGCCTTCGCCACTGATGTTCCTCCAGATCTCTACGCATTTCACCGCTACACCTGGAATTCCACCCCCCTCTTCTGTACTCTAGATGANCAGTATCAAATGCAGTTCCAAGGTTAAGCCCTGGGCTTTCACATCTGACTTAATCATCCGCCTACGCGCGCTTTACGCCCAGTAATTCCGATTAACGCTTGCACCCTCCGTATTACCGCGGCTGCTGGCACGGAGTTAGCCGGTGCTTCTTCTGCGAGTAACGTCAATCCAAGCNNNN
>Redgreen_D3-primerR_D03.ab1
NNNNNNNNNNNNNCNNNNGNNCNNCNNNNNGCNNNNNNNNNGACNNNNNNNNCACTCCCAGCTTCCATGGCTTGACGGGCGGTGTGTACAAGGCCCGGGAACGTATTCACCGGATCATGGCTGATATCCGATTACTAGCGATTCCAGCTTCACGGAGTCGAGTTGCAGACTCCGATCCGAACTGTGATAGGTTTTTAGGATTCGCTCCTGCTCACGCAGTGGCTGCCCTCTGTACCTACCATTGTAGCACGTGTGTAGCCCAGGACGTAAGGGCCGTGATGATTTGACGTCATCCCCACCTTCCTCACGGTTTGCACCGGCAGTCTTGCTAGAGTTCCCGACATTACTCGCTGGCAACTAACAACAGGGGTTGCGCTCGTTATAGGACTTAACCTGACACCTCACGGCACGAGCTGACGACAACCATGCAGCACCTTGTAAGTAGTCCGAAGAAAGATCTATCTCTAAATCATGCAACTTACATTTAAGCCCTGGTAAGGTTCCTCGCGTATCATCGAATTAAACCACATGCTCCACCGCTTGTGCGGGCCCCCGTCAATTCCTTTGAGTTTCATTCTTGCGAACGTACTCCCCAGGTGGGTCACTTATCACTTTCGCTTAGCCACTCAGACCGAAATCCGAACAGCTAGTGACCATCGTTTACGGCGTGGACTACCAGGGTATCTAATCCTGTTCGCTCCCCACGCTTTCGTCCATCAGTGTCAGTACATTATTAGTGATCTGCCTTCGCAATTGGTATTCTATGTAATATCTATGCATTTCACCGCTACACTACATATTCTAACCACTTCATAATGACTCAAGATAACCAGTATCAAAGGCAATTCTACAGTTGAGCTGCAGGATTTCACCTCTGACTTAATTATCCACCTACGGACCCTTTAAACCCAATGATTCCGGATAACGCTTGGATCCTCCGTATTACCGCGGCTGCTGGCACGGAGTTAGCCGATCCTTATTCTTACGGTACCGTCAAGCN
>Redgreen_E3-primerR_C12.ab1
GNNNNNNNNNNNCNNNNNNNNNNNNNNNNNANNNNNNANGCNTACNNNNNNNNNCTGGTGCAAACAACTTCCATGGTGTGACGGGCGGTGTGTACAAGGCCCGGGAACGTATTCACCGTGGCATTCTGATCCACGATTACTAGCGATTCCGACTTCATGCACTCGAGTTGCAGAGTACAATCCGGACTACGAACAGCTTTGTGAGATTAGCTCCCCCTCGCGGGTTGGCAACCCTCTGTACTGCCCATTGTAGCACGTGTGTAGCCCAGGTCGTAAGGGCCATGATGACTTGACGTCGTCCCCACCTTCCTCCGGTTTGTCACCGGCAGTCTCCTTAGAGTTCTCAACTTAATGTTAGCAACTAAGGACAAGGGTTGCGCTCGTTACGGGACTTAACCCAACATCTCACGACACGAGCTGACGACAGCCATGCAGCACCTGTCACAGAGTTCCCGAAGGCACCAATCCATCTCTGGAAAGTTCTCTGGATGTCAAGACCTGGTAAGGTTCTTCGCGTTGCATCGAATTAAACCACATGCTCCACCGCTTGTGCGGGCCCCCGTCAATTCATTTGAGTTTTAACCTTGCGGCCGTACTCCCCAGGCGGTCTATTTATCGCGTTAGCTGCGCCACTAAGTATCTTAATATACCCAACAGCTAATAGACATCGTTTACGGCGTGGACTACCAGGGTATCTAATCCTGTTCGCTACCCACGCTTTCGCACCTCAGCGTCAGTATCAGCCCAGGGGGTCGCCTTCGCCACTGATGTTCCTCCAGATCTCTACGCATTTCACCGCTACACCTGGAATTCCACCCCCCTCTTCTGTACTCTAGATGACCAGTATCAAATGCAGTTCCAAGGTTAAGCCCTGGGCTTTCACATCTGACTTAATCATCCGCCTACGCGCGCTTTACGCCCAGTNN
>Redgreen_F3-primerR_F03.ab1
NNNNNNNNNNNNNNNNGNGATCGCCCTCCGAAGTTAGGCTAACCACTTCTGGTGCAGTCCACTCCCATGGTGTGACGGGCGGTGTGTACAAGGCCCGGGAACGTATTCACCGTGACATTCTGATTCACGATTACTAGCGATTCCGACTTCACGGAGTCGAGTTGCAGACTCCGATCCGGACTGAGACCGGCTTTATGGGATTAGCTCCACCTCGCGGATTCGCAACCCATTGTACCGGCCATTGTAGCACGTGTGTAGCCCTACCCGTAAGGGCCATGATGACTTGACGTCGTCCCCACCTTCCTCCGGTTTGTCACCGGCAGTCTCCCTAGAGTTCCCGACCGAATCGCTGGCAAATAGGGACAAGGGTTGCGCTCGTTACGGGACTTAACCCAACATTTCACAACACGAGCTGACGACAGCCATGCAGCACCTGTCTGAGAGNTCCCGAAGGCACCAATCCATCTCTGGNAAGTTCTCTCGATGTCAAGGGTAGGTAAGGTTCTTCGCGTTGCATCGAATTAAACCACATGCTCCACCGCTTGTGCGGGCCCCCGTCAATTCATTTGAGTTTTAACCTTGCGGCCGTACTCCCCAGGCGGTCGACTTATCGCGTTAACTGCGCCACAAAGCTCTCAAGGAGCCCAACGGCTAGTCGACATCGTTTACGGCGTGGACTACCAGGGTATCTAATCCTGTTTGCTACCCACGCTTTCGCACCTCAGCGTCAGTGTCAGTCCAGAAGGCCGCCTTCGCCACTGGTATTCCTCCCGATCTCTACGCATTTCACCGCTACACCGGGAATTCTACCTTCCTCTCCTGCACTCTAGCCTGACAGTTCCGGATGCCGTTCCCNGTTGAGCCCGGGGCTTTCACAACCGGCTTATCAAGCCGCCTACGCGCGCTTTACGCCCAGTAATTCCGATTAACGCTCGCACCCTCCGTATTACCGCGGCTGCTGGCACGGAGTTAGCCGGNNCTTCTTCNGT
>Redgreen_G3-primerR_G03.ab1
NNNNNNNNNNNNNNNANGNNNNNNTCNNNGCNNNGNCNNGACTNNNANGCACTCCCAGCTTCCATGGCTTGACGGGCGGTGTGTACAAGGCCCGGGAACGTATTCACCGGATCATGGCTGATATCCGATTACTAGCGATTCCAGCTTCACGGAGTCGAGTTGCAGACTCCGATCCGAACTGTGATAGGTTTTTAGGATTCGTTCCTGCTCACGCAGTGGCTGCCCTCTGTACCTACCATTGTAGCACGTGTGTAGCCCAGGACGTAAGGGCCGTGATGATTTGACGTCATCCCCACCTTCCTCACGGTTTGCACCGGCAGTCTTGCTAGAGTTCCCGACATTACTCGCTGGCAACTAACAACAGGGGTTGCGCTCGTTATAGGACTTAACCTGACACCTCACGGCACGAGCTGACGACAACCATGCAGCACCTTGTAAGTAGTCCGAAGAAAGATCTATCTCTAAATCATGCAACTTACATTTAAGCCCTGGTAAGGTTCCTCGCGTATCATCGAATTAAACCACATGCTCCACCGCTTGTGCGGGCCCCCGTCAATTCCTTTGAGTTTCATTCTTGCGAACGTACTCCCCAGGTGGGTCACTTATCACTTTCGCTTAGCCACTCAGACCGAAATCCGAACAGCTAGTGACCATCGTTTACGGCGTGGACTACCAGGGTATCTAATCCTGTTCGCTCCCCACGCTTTCGTCCATCAGTGTCAGTACATTATTAGTGATCTGCCTTCGCAATTGGTATTCTATGTAATATCTATGCATTTCACCGCTACACTACATATTCTAACCACTTCATAATGACTCAAGATAACCAGTATCAAAGGCAATTCTACAGTTGAGCTGCAGGATTTCACCTCTGACTTAATTATCCACCTACGGACCCTTTAAACCCAATGATTCCGGATAACGCTTGGNTCCTCCGTATTACCGCGGCTGCTGGCACGGAGTTAGCCGATCCTTATTCTTACNNN
>Redgreen_H3-primerR_H03.ab1
NNNNNNNNNNNNNNNNNNNNNNNNNNNNNNNNNNNNATGCNTANNNNNNNNNCTGGTGCAAACAACTTCCATGGTGTGACGGGCGGTGTGTACAAGGCCCGGGAACGTATTCACCGTGGCATTCTGATCCACGATTACTAGCGATTCCGACTTCATGCACTCGAGTTGCAGAGTACAATCCGGACTACGAACAGCTTTGTGAGATTAGCTCCCCCTCGCGGGTTGGCAACCCTCTGTACTGCCCATTGTAGCACGTGTGTAGCCCAGGTCGTAAGGGCCATGATGACTTGACGTCGTCCCCACCTTCCTCCGGTTTGTCACCGGCAGTCTCCTTAGAGTTCTCAACTTAATGTTAGCAACTAAGGACAAGGGTTGCGCTCGTTACGGGACTTAACCCAACATCTCACGACACGAGCTGACGACAGCCATGCAGCACCTGTCACAGAGTTCCCGAAGGCACCAATCCATCTCTGGAAAGTTCTCTGGATGTCAAGACCTGGTAAGGTTCTTCGCGTTGCATCGAATTAAACCACATGCTCCACCGCTTGTGCGGGCCCCCGTCAATTCATTTGAGTTTTAACCTTGCGGCCGTACTCCCCAGGCGGTCTATTTATCGCGTTAGCTGCGCCACTAAGTATCTTAATATACCCAACAGCTAATAGACATCGTTTACGGCGTGGACTACCAGGGTATCTAATCCTGTTCGCTACCCACGCTTTCGCACCTCAGCGTCAGTATCAGCCCAGGGGNNCGCCTTCGCCACTGATGTTCCTCCAGATCTCTACGCATTTCACCGCTACACCTGGAATTCCACCCCCCTCTTCTGTACTCTAGATGACCAGTATCAAATGNNNNTCCAAGGTTAAGCCCTGGGCTTTCACATCTGACTTAATCATCCGCCTACGCGCGCTTTACGCCCAGTAATTCCGATTAACGCTTGCACCCTCCGTATTACCGCGGCTGCTNGCACGGAG
>Redgreen_A4-primerR_A04.ab1
NNNNNNNNNNNNNNANGNNCNNCTCNNNGNGGTGTCNNGACTNTNNAGGCACTCCCAGCTTCCATGGCTTGACGGGCGGTGTGTACAAGGCCCGGGAACGTATTCACCGGATCATGGCTGATATCCGATTACTAGCGATTCCAGCTTCACGGAGTCGAGTTGCAGACTCCGATCCGAACTGTGATAGGTTTTTAGGATTCGCTCCTGCTCACGCAGTGGCTGCCCTCTGTACCTACCATTGTAGCACGTGTGTAGCCCAGGACGTAAGGGCCGTGATGATTTGACGTCATCCCCACCTTCCTCACGGTTTGCACCGGCAGTCTTGCTAGAGTTCCCGACATTACTCGCTGGCAACTAACAACAGGGGTTGCGCTCGTTATAGGACTTAACCTGACACCTCACGGCACGAGCTGACGACAACCATGCAGCACCTTGTAAGTAGTCCGAAGAAAGATCTATCTCTAAATCATGCAACTTACATTTAAGCCCTGGTAAGGTTCCTCGCGTATCATCGAATTAAACCACATGCTCCACCGCTTGTGCGGGCCCCCGTCAATTCCTTTGAGTTTCATTCTTGCGAACGTACTCCCCAGGTGGGTCACTTATCACTTTCGCTTAGCCACTCAGACCGAAATCCGAACAGCTAGTGACCATCGTTTACGGCGTGGACTACCAGGGTATCTAATCCTGTTCGCTCCCCACGCTTTCGTCCATCAGTGTCAGTACATTATTAGTGATCTGCCTTCGCAATTGGTATTCTATGTAATATCTATGCATTTCACCGCTACACTACATATTCTAACCACTTCATAATGACTCAAGATAACCAGTATCAAAGGCAATTCTACAGTTGAGCTGCANGATTTCACCTCTGACTTAATTATCCACCTACGGACCCTTTAAACCCAATGATTCCGGATAACGCTTGGNTCCTCCGTATTACCGCGGCTGCTGGCACGGAGTTAGCCGATCCTTATTCTTACGG
>Redgreen_B4-primerR_B04.ab1
NNNNNNNNNNNNNNNNNNNNNNNNNNGTNCCNNNNTTNNNNNTAGACTAGCTACTTCTGGAGCAACCCACTCCCATGGTGTGACGGGCGGTGTGTACAAGGCCCGGGAACGTATTCACCGTGACATTCTGATTCACGATTACTAGCGATTCCGACTTCACGCAGTCGAGTTGCAGACTGCGATCCGGACTACGATCGGTTTTATGGGATTAGCTCCACCTCGCGGCTTGGCAACCCTTTGTACCGACCATTGTAGCACGTGTGTAGCCCTGGCCGTAAGGGCCATGATGACTTGACGTCATCCCCACCTTCCTCCGGTTTGTCACCGGCAGTCTCCTTAGAGTGCCCACCATAACGTGCTGGTAACTAAGGACAAGGGTTGCGCTCGTTACGGGACTTAACCCAACATCTCACGACACGAGCTGACGACAGCCATGCAGCACCTGTGTCTGAGCTCCCGAAGGCACCAATCCATCTCTGGAAAGTTCTCAGCATGTCAAGGCCAGGTAAGGTTCTTCGCGTTGCTTCGAATTAAACCACATGCTCCACCGCTTGTGCGGGCCCCCGTCAATTCATTTGAGTTTTAACCTTGCGGCCGTACTCCCCAGGCGGTCAACTTAATGCGTTAGCTGCGCCACTAAAATCTCAAGGATTCCAACGGCTAGTTGACATCGTTTACGGCGTGGACTACCAGGGTATCTAATCCTGTTTGCTCCCCACGCTTTCGCACCTCAGTGTCAGTATCAGTCCAGGTGGTCGCCTTCGCCACTGGTGTTCCTTCCTATATCTACGCATTTCACCGCTACACAGGAAATTCCACCACCCTCTACCGTACTCTAGCTCGCCAGTTTTGGATGCAGTTCCCAGGTTGAGCCCGGGGCTTTCACATCCAACTTAACGAACCACCTACGCGCGCTTTACGCCCAGTAATTCCGATTAACGCTTGCACCCTTCGTATTACCGCGGCTGCTGGCACGAAGTTAGCCGGTGCTTATTCTGTCGGTAACG
>Redgreen_C4-primerR_C04.ab1
NNNNNNNNNNNNNNNNNNNNNNNNGTNNNNNNNTGNNGNTAGACTAGCTACTTCTGGAGCAACCCACTCCCATGGTGTGACGGGCGGTGTGTACAAGGCCCGGGAACGTATTCACCGTGACATTCTGATTCACGATTACTAGCGATTCCGACTTCACGCAGTCGAGTTGCAGACTGCGATCCGGACTACGATCGGTTTTATGGGATTAGCTCCACCTCGCGGCTTGGCAACCCTTTGTACCGACCATTGTAGCACGTGTGTAGCCCTGGCCGTAAGGGCCATGATGACTTGACGTCATCCCCACCTTCCTCCGGTTTGTCACCGGCAGTCTCCTTAGAGTGCCCACCATAACGTGCTGGTAACTAAGGACAAGGGTTGCGCTCGTTACGGGACTTAACCCAACATCTCACGACACGAGCTGACGACAGCCATGCAGCACCTGTGTCTGAGCTCCCGAAGGCACCAATCCATCTCTGGAAAGTTCTCAGCATGTCAAGGCCAGGTAAGGTTCTTCGCGTTGCTTCGAATTAAACCACATGCTCCACCGCTTGTGCGGGCCCCCGTCAATTCATTTGAGTTTTAACCTTGCGGCCGTACTCCCCAGGCGGTCAACTTAATGCGTTAGCTGCGCCACTAAAATCTCAAGGATTCCAACGGCTAGTTGACATCGTTTACGGCGTGGACTACCAGGGTATCTAATCCTGTTTGCTCCCCACGCTTTCGCACCTCAGTGTCAGTATCAGTCCAGGTGGTCGCCTTCGCCACTGGTGTTCCTTCCTATATCTACGCATTTCACCGCTACACAGGAAATTCCACCACCCTCTACCGTACTCTAGCTCGCCAGTTTTGGATGCAGTTCCCNGGTTGAGCCCGGGGCTTTCACATCCAACTTAACGAACCACCTACGCGCGCTTTACGCCCAGTAATTCCNATTAACGCTTGCACCCTTCGTATTACCGCGGCTGCTGGCACGAAGTTAGCCGGNGCTTANTCTGTCGGTAACGTCAAACGCCTNN
>Redgreen_D4-primerR_D04.ab1
GNNNNNNNNNNNNCNNANGNNCNNNTCNNTGCNGNGNCNNGACNTNTNNAGGCACTCCCAGCTTCCATGGCTTGACGGGCGGTGTGTACAAGGCCCGGGAACGTATTCACCGGATCATGGCTGATATCCGATTACTAGCGATTCCAGCTTCACGGAGTCGAGTTGCAGACTCCGATCCGAACTGTGATAGGTTTTTAGGATTCGCTCCTGCTCACGCAGTGGCTGCCCTCTGTACCTACCATTGTAGCACGTGTGTAGCCCAGGACGTAAGGGCCGTGATGATTTGACGTCATCCCCACCTTCCTCACGGTTTGCACCGGCAGTCTTGCTAGAGTTCCCGACATTACTCGCTGGCAACTAACAACAGGGGTTGCGCTCGTTATAGGACTTAACCTGACACCTCACGGCACGAGCTGACGACAACCATGCAGCACCTTGTAAGTAGTCCGAAGAAAGATCTATCTCTAAATCATGCAACTTACATTTAAGCCCTGGTAAGGTTCCTCGCGTATCATCGAATTAAACCACATGCTCCACCGCTTGTGCGGGCCCCCGTCAATTCCTTTGAGTTTCATTCTTGCGAACGTACTCCCCAGGTGGGTCACTTATCACTTTCGCTTAGCCACTCAGACCGAAATCCGAACAGCTAGTGACCATCGTTTACGGCGTGGACTACCAGGGTATCTAATCCTGTTCGCTCCCCACGCTTTCGTCCATCAGTGTCAGTACATTATTAGTGATCTGCCTTCGCAATTGGTATTCTATGTAATATCTATGCATTTCACCGCTACACTACATATTCTAACCACTTCATAATGACTCAAGATAACCAGTATCAAAGGCAATTCTACAGTTGAGCTGCAGGATTTCACCTCTGACTTAATTATCCACCTACGGACCCTTTAAACCCAATGATTCCGGATAACGCTTGGNTCCTCCGTATTACCGCGGCTGCTGGCACGGAGTTAGCCGATCCTTATTCTTACGGTACCGTCAAGCTCCCTCACGAGGGANNGTTTCTTCCCN
>Redgreen_E4-primerR_E04.ab1
NNNNNNNNNNNNNNNNNNNNNNGTNNNNNNNNTGCNGTTAGACTAGCTACTTCTGGAGCAACCCACTCCCATGGTGTGACGGGCGGTGTGTACAAGGCCCGGGAACGTATTCACCGTGACATTCTGATTCACGATTACTAGCGATTCCGACTTCACGCAGTCGAGTTGCAGACTGCGATCCGGACTACGATCGGTTTTATGGGATTAGCTCCACCTCGCGGCTTGGCAACCCTTTGTACCGACCATTGTAGCACGTGTGTAGCCCTGGCCGTAAGGGCCATGATGACTTGACGTCATCCCCACCTTCCTCCGGTTTGTCACCGGCAGTCTCCTTAGAGTGCCCACCATAACGTGCTGGTAACTAAGGACAAGGGTTGCGCTCGTTACGGGACTTAACCCAACATCTCACGACACGAGCTGACGACAGCCATGCAGCACCTGTGTCTGAGCTCCCGAAGGCACCAATCCATCTCTGGAAAGTTCTCAGCATGTCAAGGCCAGGTAAGGTTCTTCGCGTTGCTTCGAATTAAACCACATGCTCCACCGCTTGTGCGGGCCCCCGTCAATTCATTTGAGTTTTAACCTTGCGGCCGTACTCCCCAGGCGGTCAACTTAATGCGTTAGCTGCGCCACTAAAATCTCAAGGATTCCAACGGCTAGTTGACATCGTTTACGGCGTGGACTACCAGGGTATCTAATCCTGTTTGCTCCCCACGCTTTCGCACCTCAGTGTCAGTATCAGTCCAGGTGGTCGCCTTCGCCACTGGTGTTCCTTCCTATATCTACGCATTTCACCGCTACACAGGAAATTCCACCACCCTCTACCGTACTCTAGCTCGCCAGTTTTGGATGCAGTTCCCNNTTGAGCCCGGGGCTTTCACATCCAACTTAACGAACCACCTACGCGCGCTTTACGCCCAGTAATTCCGATTAACGCTTGCACCCTTCGTATTACCGCGGCTGCTGGCACGAAGTTAGCCGGNGCTTATTCTGTCGGTAACGTCAAACNNCCTGGNNANN
>Redgreen_G4-primerR_G04.ab1
NNNNNNNNNNNNNNNNNNNNNNGNTGGNNNNNNTANGGTTACCTCANCGACTTCGGGTGTTGCAAACTCTCGTGGTGTGACGGGCGGTGTGTACAAGACCCGGGAACGTATTCACCGCAGTATGCTGACCTGCGATTACTAGCGATTCCGACTTCATGCAGGCGAGTTGCAGCCTGCAATCCGAACTGAGAACGGCTTTCTGGGATTGGCTCCACCTCGCGGCTTCGCTGCCCTTTGTACCGTCCATTGTAGCACGTGTGTAGCCCAACTCATAAGGGGCATGATGATTTGACGTCATCCCCACCTTCCTCCGGTTTGTCACCGGCAGTCTCCCTAGAGTGCCCAACCAAATGCTGGCAACTAAGGACAAGGGTTGCGCTCGTTGCGGGACTTAACCCAACATCTCACGACACGAGCTGACGACAACCATGCACCACCTGTCACCCCTGCCCCCGAAGGGGAAGGTACATCTCTGTACCGGTCAGGGGGATGTCAAGAGTTGGTAAGGTTCTTCGCGTTGCTTCGAATTAAACCACATGCTCCACCGCTTGTGCGGGTCCCCGTCAATTCCTTTGAGTTTCAGCCTTGCGACCGTACTCCCCAGGCGGAGTGCTTAATGCGTTAGCTTCAGCACTGAAGGGCGGAAACCCTCCAACACCTAGCACTCATCGTTTACGGCGTGGACTACCAGGGTATCTAATCCTGTTTGCTCCCCACGCTTTCGCGCCTCAGCGTCAGTTATAGGCCAAAGAGTCGCCTTCGCCACTGGTGTTCCTCCACATCTCTACGCATTTCACCGCTACACGTGGAATTCCACTCTTCTCTCCTATACTCAAGCCTCCCAGTTTCCAATGGCCCTCCCCGGTTGAGCCGGGGGCTTTCACATCANACTTAAGANNCGCCTGCGCGCGCTTTACGCCCAATAATTCCGGACAACGCTTGCCACCTACGTATTACCGCGGCTGCTGGCACGTAGTTAGCCGTGGCTTTCTCGNAA
>Redgreen_H4-primerR_H04.ab1
NNNNNNNNNNNANNNNNNNNNNNNTGCNNNGTCNNNNNGTTGGCGCACGGCCTTCGGGTAAACCCAACTCCCATGGTGTGACGGGCGGTGTGTACAAGGCCCGGGAACGTATTCACCGCGTCATGCTGTTACGCGATTACTAGCGATTCCGACTTCATGGGGTCGAGTTGCAGACCCCAATCCGAACTGAGACAGTTTTTTGGGATTAACCCATTGTCACTGCCATTGTAGCACGTGTGTAGCCCAACCCGTAAGGGCCATGAGGACTTGACGTCATCCACACCTTCCTCCCGCTTATCACGGGCAGTTTCCATAGAGTGCCCAGCCGAACTGCTGGCAACTAGGGATGTGGGTTGCGCTCGTTGCCGGACTTAACCGAACATCTCACGACACGAGCTGACGACAGCCATGCAGCACCTGTCACTGATCCAGCCGAACTGAAGGAAAGTATCTCTACGATCCGCGATCAGGATGTCAAGGGTTGGTAAGGTTCTGCGCGTTGCTTCGAATTAAACCACATGCTCCACCGCTTGTGCGGGCCCCCGTCAATTCCTTTGAGTTTTAATCTTGCGACCGTACTCCCCAGGCGGAATGCTTAATCCGTTAGGTGTGTCACCGAATAGTATACTACCCGACGACTGGCATTCATCGTTTACGGTGTGGACTACCAGGGTATCTAATCCTGTTTGCTCCCCACACTTTCGCACCTCAGCGTCAGTATCGAGCCAGTGAGCCGCCTTCGCCACTGGTGTTCTTCCGAATATCTACGAATTTCACCTCTACACTCGGAGTTCCACTCACCTCTCTCGAACTCAAGACCAGGAGTTTTGGAGGCAGTTCCGGGGTTGAGCCCCGGGATTTCACCCCCAACTTTCTGATCCGCCTACGCGCGCTTTACGCCCAGTAATTCCGAACAACGCTAACCCCCTCCGTATTACCGCGGCTGCTGGCACGGAGTTAGCCGGGNNNN
>Redgreen_A5-primerR_A05.ab1
NNNNNNNNNNNNNNNNNNNNNNNTGNCTCGNANNNNNCGCAGCGCCTTCGGGTAGAACCAACTCCCATGGTGTGACGGGCGGTGTGTACAAGGCCCGGGAACGTATTCACCGTGGTATGCTGACCCACGATTACTAGCGATTCCAACTTCATGCACTCGAGTTGCAGAGTGCAATCCGAACTGAGACGGTTTTTAGGGATTAGCTCCTCCTCGCGGAGTGGCTGCCCTCTGTCACCGCCATTGTAGCACGTGTGTAGCCCAGCCCGTAAGGGCCATGATGACTTGACGTCGTCCCCACCTTCCTCCGGCTTATCACCGGCAGTCCCCCTAGAGTGCCCAACTAAATGCTGGCAACTAAGGGCGAGGGTTGCGCTCGTTGCGGGACTTAACCCAACATCTCACGACACGAGCTGACGACAGCCGTGCAGCACCTGTATCCAATCCAGCCGAACTGAAAGAAAGTGTCTCCACTATCCGCGATTGGTATGTCAAGAGCTGGTAAGGTTCTTCGCGTTGCTTCGAATTAAACCACATGCTCCACCGCTTGTGCGGGCCCCCGTCAATTCCTTTGAGTTTTAATCTTGCGACCGTACTCCCCAGGCGGAGAGCTTAATGCGTTAACTGCGCCACTGAAGTGTAAACACCCCAACGGCTAGCTCTCATCGTTTACGGCGTGGACTACCAGGGTATCTAATCCTGTTTGCTCCCCACGCTTTCGCACCTCAGCGTCAGTATCGGGCCAGTGTATCGCCTTCGCCACTGGTGTTCTTCCTAATATCTACGAATTCCACCTCTACACTAGGAGTTCCATACACCTCTCCCGAACTCGAGACTAGCAGTATTAAAGGCAGTTCCAAGGTTGAGCCTTGGGATTTCACCCCTAACTTACTAATCCGCCTACGTGCGCTTTACGCCCAGTAATTCCGAACAACGCTAGCCCCCTTCGTATTACCGCGGCTGCTGGCACGAAGTTAGCCN
>Redgreen_B5-primerR_B05.ab1
NNNNNNNNNNNNNNNNNNNNNNNNANGNNNGGNNNNNNGGTTGGCGCACCGTCTTCGGGTAGACCCAACTCCCATGGTGTGACGGGCGGTGTGTACAAGGCCCGGGAACGTATTCACCGCGGCATGCTGTTCCGCGATTACTAGCGATTCCGACTTCATGCCCTCGAGTTGCAGAGGACAATCCGAACTGAGACAGTTTTTTGGGATTAACCCATTGTCACTGCCATTGTAGCACGTGTGTAGCCCAACCCGTAAGGGCCATGAGGACTTGACGTCATCCACACCTTCCTCCCGCTTATCACGGGCAGTTTCCCTAGAGTGCCCAGCCGAACTGCTGGCAACTAGGGATGTGGGTTGCGCTCGTTGCCGGACTTAACCGAACATCTCACGACACGAGCTGACGACAGCCATGCAGCACCTGTCACCCGGCCACCGAAGTGGAAACCAGATCTCTCTGGCGGTCCGGGGATGTCAAGGGTTGGTAAGGTTCTGCGCGTTGCTTCGAATTAAACCACATGCTCCACCGCTTGTGCGGGCCCCCGTCAATTCCTTTGAGTTTTAATCTTGCGACCGTACTCCCCAGGCGGAATGCTTAATCCGTTAGGTGTGACACCGAACAGCATGCTGCCCGACGTCTGGCATTCATCGTTTACGGTGTGGACTACCAGGGTATCTAATCCTGTTTGCTCCCCACACTTTCGCACCTCAGCGTCAGTATCGAGCCAGTGAGCCGCCTTCGCCACTGGTGTTCCTCCGAATATCTACGAATTTCACCTCTACACTCGGAATTCCACTCACCTCTCTCGAACTCAAGACTAGCAGTATCAAAGGCAGTTCCGGGGTTGAGCCCCGGGATTTCACCCCTGACTGACTNATCCGCCTACGCGCGCTTTACGCCCAGTAATTCCGAACAACGCTAACCCCCTCCGTATTACCGCGGCTGCTGGNNCGGAGTTAGCCGGGGTTTCTTTACCTGCTACCGTCATTATCTTCACNGGNGAANNN
>Redgreen_C5-primerR_C05.ab1
NNNNNNNNNNNNNNNNNNNNNNNNCTGNCTCNNANNNNNCGCAGCNGCCTTCGGGTAGAACCAACTCCCATGGTGTGACGGGCGGTGTGTACAAGGCCCGGGAACGTATTCACCGTGGTATGCTGACCCACGATTACTAGCGATTCCAACTTCATGCACTCGAGTTGCAGAGTGCAATCCGAACTGAGACGGTTTTTAGGGATTAGCTCCTCCTCGCGGAGTGGCTGCCCTCTGTCACCGCCATTGTAGCACGTGTGTAGCCCAGCCCGTAAGGGCCATGATGACTTGACGTCGTCCCCACCTTCCTCCGGCTTATCACCGGCAGTCCCCCTAGAGTGCCCAACTAAATGCTGGCAACTAAGGGCGAGGGTTGCGCTCGTTGCGGGACTTAACCCAACATCTCACGACACGAGCTGACGACAGCCGTGCAGCACCTGTATCCAATCCAGCCGAACTGAAAGAAAGTGTCTCCACTATCCGCGATTGGTATGTCAAGAGCTGGTAAGGTTCTTCGCGTTGCTTCGAATTAAACCACATGCTCCACCGCTTGTGCGGGCCCCCGTCAATTCCTTTGAGTTTTAATCTTGCGACCGTACTCCCCAGGCGGAGAGCTTAATGCGTTAACTGCGCCACTGAAGTGTAAACACCCCAACGGCTAGCTCTCATCGTTTACGGCGTGGACTACCAGGGTATCTAATCCTGTTTGCTCCCCACGCTTTCGCACCTCAGCGTCAGTATCGGGCCAGTGTATCGCCTTCGCCACTGGTGTTCTTCCTAATATCTACGAATTCCACCTCTACACTAGGAGTTCCATACACCTCTCCCGAACTCGAGACTAGCAGTATTAAAGGCAGTTCCAAGGTTGAGCCTTGGGATTTCACCCCTAACTTACTAATCCGCCTACGTGCGCTTTACGCCCAGTAATTCCGAACAACGCTAGCCCCCTTCGTATTACCGCGGCTGCTGGCACGAAGTTAGCCGGGGCTTCTTTACTANGTACCGTCATTATCTTCCCTA
>Redgreen_D5-primerR_D05.ab1
NNNNNNNNNNNNNNNNNNNNNNNNNNCNNNNNNNNNNGGGTTGGCNGCACCGTCTTCGGGTAGACCCAACTCCCATGGTGTGACGGGCGGTGTGTACAAGGCCCGGGAACGTATTCACCGCGGCATGCTGTTCCGCGATTACTAGCGATTCCGACTTCATGCCCTCGAGTTGCAGAGGACAATCCGAACTGAGACAGTTTTTTGGGATTAACCCATTGTCACTGCCATTGTAGCACGTGTGTAGCCCAACCCGTAAGGGCCATGAGGACTTGACGTCATCCACACCTTCCTCCCGCTTATCACGGGCAGTTTCCCTAGAGTGCCCAGCCGAACTGCTGGCAACTAGGGATGTGGGTTGCGCTCGTTGCCGGACTTAACCGAACATCTCACGACACGAGCTGACGACAGCCATGCAGCACCTGTCACCCGGCCACCGAAGTGGAAACCAGATCTCTCTGGCGGTCCGGGGATGTCAAGGGTTGGTAAGGTTCTGCGCGTTGCTTCGAATTAAACCACATGCTCCACCGCTTGTGCGGGCCCCCGTCAATTCCTTTGAGTTTTAATCTTGCGACCGTACTCCCCAGGCGGAATGCTTAATCCGTTAGGTGTGACACCGAACAGCATGCTGCCCGACGTCTGGCATTCATCGTTTACGGTGTGGACTACCAGGGTATCTAATCCTGTTTGCTCCCCACACTTTCGCACCTCAGCGTCAGTATCGAGCCAGTGAGCCGCCTTCGCCACTGGTGTTCCTCCGAATATCTACGAATTTCACCTCTACACTCGGAATTCCACTCACCTCTCTCGAACTCAAGACTAGCAGTATCAAAGGCAGTTCCGGGGTTGAGCCCCGGGATTTCACCCCTGACTGACTAATCCGCCTACGCGCGCTTTACGCCCAGTAATTCCGAACAACGCTAACCCCCTCCGTATTACCGCGGCTGCTGGCACGGAGTTAGCCGGGGTTTCTTTACCTGCTACCGTCATTATCTTCACAGGCGAAAGANCTTTACGACCCTNGGGNN
>Redgreen_E5-primerR_E05.ab1
NNNNNNNNNNNNNNNNNNNNNNNGTNNNNNNNNNNNNNNNTGGNNNANCGTCTTCGGGTAGACCCAACTCCCATGGTGTGACGGGCGGTGTGTACAAGGCCCGGGAACGTATTCACCGCGTCATGCTGTTACGCGATTACTAGCGATTCCGACTTCATGCCGTCGAGTTGCAGACGACAATCCGAACTGAGATGGTTTTTGGGGATTAACCCATTGTCACCACCATTGTAGCACGTGTGTAGCCCAACCCGTAAGGGCCATGAGGACTTGACGTCATCCACACCTTCCTCCCGCTTATCACGGGCAGTTTCTTTAGAGTGCCCAGCCGAACTGCTGGCAACTAAAGATGTGGGTTGCGCTCGTTGCCGGACTTAACCGAACATCTCACGACACGAGCTGACGACAGCCATGCAGCACCTGTCACTAGGTCCCGAAGGAAGGCTCCATCTCTGGAGTTGTCCTAGGATGTCAAGGGTTGGTAAGGTTCTGCGCGTTGCTTCGAATTAAACCACATGCTCCACCGCTTGTGCGGGCCCCCGTCAATTCCTTTGAGTTTTAATCTTGCGACCGTACTCCCCAGGCGGAATGCTTAATCCGTTAGGTGTGACACCGAATAGCATGCTACCCGACGTCTGGCATTCATCGTTTACGGTGTGGACTACCAGGGTATCTAATCCTGTTTGCTCCCCACACTTTCGCACCTCAGCGTCAGTATCGAGCCAGTGAGCCGCCTTCGCCACTGGTGTTCCTCCGAATATCTACGAATTTCACCTCTACACTCGGAATTCCACTCACCTCTCTCGAACTCTAGACTAGTAGTTTTGGAGGCAGTTCCAGGGTTGAGCCCTGGGATTTCACCCCCAACTTTCTAATCCGCCTACGCGCGCTTTACGCCCAGTAATTCCNAACAACGCTAACCCCCTCCGTATTACCGCGGCTGCTGGCACGGAGTTAGCCGGGGTTTCTTTACCNNNACTGTCATTATCATCCCTGGCGAANNAGCTTTACGACCCTAGGNN
>Redgreen_F5-primerR_F05.ab1
NNNNNNNNNNNNNNNNNNNNNNNNGNTGCNNNNNANNNNTAGCGCACGGCCGTCGGGTAGAACCAACTCCCATGGTGTGACGGGCGGTGTGTACAAGGCCCGGGAACGTATTCACCGCGGCATGCTGTTCCGCGATTACTAGCGATTCCAACTTCATGCCCTCGAGTTGCAGAGGACAATCCGAACTGAGATGGCTTTTGGGGATTAACCCACTGTCACCACCATTGTAGCACGTGTGTAGCCCAACCCGTAAGGGCCATGAGGACTTGACGTCATCCACACCTTCCTCCGACTTATCATCGGCAGTTTCCATAGAGTGCCCAACTGAATGCTGGCAACTAGGGACGTGGGTTGCGCTCGTTGCCGGACTTAACCGAACATCTCACGACACGAGCTGACGACAGCCATGCAGCACCTGTCACCTGGTCACCGAAGTGAAAGATCCGTCTCCGGATCGGTCCAGGGATGTCAAGGGTTGGTAAGGTTCTGCGCGTTGCTTCGAATTAAACCACATGCTCCACCGCTTGTGCGGGCCCCCGTCAATTCCTTTGAGTTTTAATCTTGCGACCGTACTCCCCAGGCGGAATGCTTAATCCGTTAGGTGTGTCACCGAATTGCATGCAACCCGACGACTGGCATTCATCGTTTACGGCGTGGACTACCAGGGTATCTAATCCTGTTTGCTCCCCACGCTTTCGCACCTCAGCGTCAGTATCGAGCCAGTGAGCCGCCTTCGCCACTGGTGTTCCACCGAATATCTACGAATTTCACCTCTACACTCGGTATTCCACTCACCTCTCTCGAACTCCAGACTGATAGTTTTGAAGGCAGTTCCGAGGTTGAGCCCCGGGATTTCACCCCCAACTTTCCAGTCCGCCTACGTGCGCTTTACGCCCAGTAATTCCGAACAACGCTAGCCCCCTCCGTATTACCGCGGCTGCTGGCACGGAGTTAGCCGGGGCTTCTTCTGCTGGTACCGTCATTATCTTCCCAGCTGAAANNNCTTTACN
>Redgreen_G5-primerR_G05.ab1
NNNNNNNNNNNNNNNNNNNNNNNTGCNNGTCNNNNNAGGTTGGCGCACGGCCTTCGGGTGAACCCAACTCCCATGGTGTGACGGGCGGTGTGTACAAGGCCCGGGAACGTATTCACCGCGTCATGCTGTTACGCGATTACTAGCGATTCCGACTTCATGGGGTCGAGTTGCAGACCCCAATCCGAACTGAGATAGCTTTTGGGGATTAACCCATTGTCACTACCATTGTAGCACGTGTGTAGCCCAACCCGTAAGGGCCATGAGGACTTGACGTCATCCACACCTTCCTCCCGCTTATCACGGGCAGTTTCTCCAGAGTGCCCAGCCGAACTGATGGCAACTGAAGATGTGGGTTGCGCTCGTTGCCGGACTTAACCGAACATCTCACGACACGAGCTGACGACAGCCATGCAGCACCTGTCACTGCGTCCCCGAAGGGAACCATCCATCTCTGGATGTAGCACAGGATGTCAAGGGTTGGTAAGGTTCTGCGCGTTGCTTCGAATTAAACCACATGCTCCACCGCTTGTGCGGGCCCCCGTCAATTCCTTTGAGTTTTAATCTTGCGACCGTACTCCCCAGGCGGAATGCTTAATCCGTTAGGTGTGTCACCGAACAGTATACTGCCCGACGACTGGCATTCATCGTTTACGGTGTGGACTACCAGGGTATCTAATCCTGTTTGCTCCCCACACTTTCGCACCTCAGCGTCAGTATCGAGCCAGTGAGCCGCCTTCGCCACTGGTGTTCCTCCGAATATCTACGAATTTCACCTCTACACTCGGAATTCCACTCACCTCTCTCGAACTCAAGACACCCAGTATCNAAGGGCAGTTCCGGGGTTGAGCCCCGGGATTTCACCCCTGACTTAAATGTCCGCCTACGCGCGCTTTACGCCCAGTAATTCCGAACAACGCTAACCCCCTCCGTATTACCGCGGCTGCTGGCACGGAGTTAGCCGGGGTTTCTTTACCTGCTACAGTCATTATCTTC
>Redgreen_H5-primerR_E12.ab1
NNNNNNNNNNNNNNNNNNANNNNNNNTGNNNNNNNNNGNGGTTGGCANCACCGTCTTCGGGTAGACCCAACTCCCATGGTGTGACGGGCGGTGTGTACAAGGCCCGGGAACGTATTCACCGCGGCATGCTGTTCCGCGATTACTAGCGATTCCGACTTCATGCCCTCGAGTTGCAGAGGACAATCCGAACTGAGACAGTTTTTTGGGATTAACCCATTGTCACTGCCATTGTAGCACGTGTGTAGCCCAACCCGTAAGGGCCATGAGGACTTGACGTCATCCACACCTTCCTCCCGCTTATCACGGGCAGTTTCCCTAGAGTGCCCAGCCGAACTGCTGGCAACTAGGGATGTGGGTTGCGCTCGTTGCCGGACTTAACCGAACATCTCACGACACGAGCTGACGACAGCCATGCAGCACCTGTCACCCGGCCACCGAAGTGGAAACCAGATCTCTCTGGCGGTCCGGGGATGTCAAGGGTTGGTAAGGTTCTGCGCGTTGCTTCGAATTAAACCACATGCTCCACCGCTTGTGCGGGCCCCCGTCAATTCCTTTGAGTTTTAATCTTGCGACCGTACTCCCCAGGCGGAATGCTTAATCCGTTAGGTGTGACACCGAACAGCATGCTGCCCGACGTCTGGCATTCATCGTTTACGGTGTGGACTACCAGGGTATCTAATCCTGTTTGCTCCCCACACTTTCGCACCTCAGCGTCAGTATCGAGCCAGTGAGCCGCCTTCGCCACTGGTGTTCCTCCGAATATCTACGAATTTCACCTCTACACTCGGAATTCCACTCACCTCTCTCGAACTCAAGACTAGCAGTATCAAAGGCAGTTCCGGGGTTGAGCCCCGGGATTTCGCCCCTGACTGACTAATCCGCCTACGCGCGCTTTACGCCCAGTAATTCCGAACAACGCTNAN
>Redgreen_A6-primerR_A06.ab1
NNNNNNNNNNNNNNNNNNNNNNANNNNGNNNNNNNGTNGGCACACGGTCTTCGGGTAGACCCAACTNCCCATGGTGTGACGGGCGGTGTGTACAAGGCCCGGGAACGTATTCACCGCGGCATGCTGTTCCGCGATTACTAGCGATTCCGACTTCATGCCCTCGAGTTGCAGAGGACAATCCGAACTGAGACAGTTTTTTGGGATTAACCCATTGTCACTGCCATTGTAGCACGTGTGTAGCCCAACCCGTAAGGGCCATGAGGACTTGACGTCATCCACACCTTCCTCCCGCTTATCACGGGCAGTTTCCCTAGAGTGCCCAGCCGAACTGCTGGCAACTAGGGATGTGGGTTGCGCTCGTTGCCGGACTTAACCGAACATCTCACGACACGAGCTGACGACAGCCATGCAGCACCTGTCACCCGGCCACCGAAGTGGAAACCAGATCTCTCTGGCGGTCCGGGGATGTCAAGGGTTGGTAAGGTTCTGCGCGTTGCTTCGAATTAAACCACATGCTCCACCGCTTGTGCGGGCCCCCGTCAATTCCTTTGAGTTTTAATCTTGCGACCGTACTCCCCAGGCGGAATGCTTAATCCGTTAGGTGTGACACCGAACAGCATGCTGCCCGACGTCTGGCATTCATCGTTTACGGTGTGGACTACCAGGGTATCTAATCCTGTTTGCTCCCCACACTTTCGCACCTCAGCGTCAGTATCGAGCCAGTGAGCCGCCTTCGCCACTGGTGTTCCTCCGAATATCTACGAATTTCACCTCTACACTCGGAATTCCACTCACCTCTCTCGAACTCAAGANTAGCAGTATCAAAGGCAGTTCCGGGGTTGAGCCCCGGGANTTCCNCCCCTGACTGACTAATCCGCCTACGCGCGCTTTACGCCCAGTANTTCCGAACAACGCTAACCCCCTTCGTATTACCGCGGCTGCTGGCACGGANTTAGCCGGGGTTTCTTTACCTGCTACCGNNN
>Redgreen_B6-primerR_B06.ab1
NNNNNNNNNNNNNNNNNNNNNNNNNNNNNNNNNNNTTGGNNCACCGTCTTCGGGTAGACCCAACTCCCATGGTGTGACGGGCGGTGTGTACAAGGCCCGGGAACGTATTCACCGCGGCATGCTGTTCCGCGATTACTAGCGATTCCGACTTCATGCCCTCGAGTTGCAGAGGACAATCCGAACTGAGACAGTTTTTTGGGATTAACCCATTGTCACTGCCATTGTAGCACGTGTGTAGCCCAACCCGTAAGGGCCATGAGGACTTGACGTCATCCACACCTTCCTCCCGCTTATCACGGGCAGTTTCCCTAGAGTGCCCAGCCGAACTGCTGGCAACTAGGGATGTGGGTTGCGCTCGTTGCCGGACTTAACCGAACATCTCACGACACGAGCTGACGACAGCCATGCAGCACCTGTCACCCGGCCACCGAAGTGGAAACCAGATCTCTCTGGCGGTCCGGGGATGTCAAGGGTTGGTAAGGTTCTGCGCGTTGCTTCGAATTAAACCACATGCTCCACCGCTTGTGCGGGCCCCCGTCAATTCCTTTGAGTTTTAATCTTGCGACCGTACTCCCCAGGCGGAATGCTTAATCCGTTAGGTGTGACACCGAACAGCATGCTGCCCGACGTCTGGCATTCATCGTTTACGGTGTGGACTACCAGGGTATCTAATCCTGTTTGCTCCCCACACTTTCGCACCTCAGCGTCAGTATCGAGCCAGTGAGCCGCCTTCGCCACTGGTGTTCCTCCGAATATCTACGAATTTCACCTCTACACTCGGAATTCCACTCACCTCTCTCGAACTCAAGACTAGCAGTATCAAAGGCAGTTCCGGGGTTGAGCCCCGGGATTTCACCCCTGACTGACTAATCCGCCTACGCGCGCTTTACGCCCAGTAATTCCNAACAACGCTAACCCCCTCCGTATTACCGCGGCTGCTGGCACGGAGTTAGCCGGGGTTNCNTTACCTGCTACCGNCATTNNCNTCANNGNNGA
>Redgreen_C6-primerR_C06.ab1
NNNNNNNNNNNNNNNNNNNNNNNNNNTGNNNNNNNNNNNGGTTGGCGCACCGTCTTCGGGTAGACCCAACTCCCATGGTGTGACGGGCGGTGTGTACAAGGCCCGGGAACGTATTCACCGCGGCATGCTGTTCCGCGATTACTAGCGATTCCGACTTCATGCCCTCGAGTTGCAGAGGACAATCCGAACTGAGACAGTTTTTTGGGATTAACCCATTGTCACTGCCATTGTAGCACGTGTGTAGCCCAACCCGTAAGGGCCATGAGGACTTGACGTCATCCACACCTTCCTCCCGCTTATCACGGGCAGTTTCCCTAGAGTGCCCAGCCGAACTGCTGGCAACTAGGGATGTGGGTTGCGCTCGTTGCCGGACTTAACCGAACATCTCACGACACGAGCTGACGACAGCCATGCAGCACCTGTCACCCGGCCACCGAAGTGGAAACCAGATCTCTCTGGCGGTCCGGGGATGTCAAGGGTTGGTAAGGTTCTGCGCGTTGCTTCGAATTAAACCACATGCTCCACCGCTTGTGCGGGCCCCCGTCAATTCCTTTGAGTTTTAATCTTGCGACCGTACTCCCCAGGCGGAATGCTTAATCCGTTAGGTGTGACACCGAACAGCATGCTGCCCGACGTCTGGCATTCATCGTTTACGGTGTGGACTACCAGGGTATCTAATCCTGTTTGCTCCCCACACTTTCGCACCTCAGCGTCAGTATCGAGCCAGTGAGCCGCCTTCGCCACTGGTGTTCCTCCGAATATCTACGAATTTCACCTCTACACTCGGAATTCCACTCACCTCTCTCGAACTCAAGACTAGCAGTATCAAAGGCAGTTCCGGGGTTGAGCCCCGGGATTTCGCCCCTGACTGACTAATCCGCCTACGCGCGCTTTACGCCCAGTAATTCCGAACAACGCTAACCCCCTCCGTATTACCGCGGCTGCTGGCACGGAGTTAGCCGGGGTTTCTTTACCTGCTACCGTCATTATCTTCACNGGNGAAANNNCTTTACG
>Redgreen_D6-primerR_D06.ab1
NNNNNNNNNNNNNNNNANTCGCCTGCCTCNNNGNTNGCGCAGCGCCTTCGGGTAGAACCAACTCCCATGGTGTGACGGGCGGTGTGTACAAGGCCCGGGAACGTATTCACCGTGGTATGCTGACCCACGATTACTAGCGATTCCAACTTCATGCACTCGAGTTGCAGAGTGCAATCCGAACTGAGACGGTTTTTAGGGATTAGCTCCTCCTCGCGGAGTGGCTGCCCTCTGTCACCGCCATTGTAGCACGTGTGTAGCCCAGCCCGTAAGGGCCATGATGACTTGACGTCGTCCCCACCTTCCTCCGGCTTATCACCGGCAGTCCTCTTAGAGTGCCCAACTAAATGCTGGCAACTAAGAGCGAGGGTTGCGCTCGTTGCGGGACTTAACCCAACATCTCACGACACGAGCTGACGACAGCCGTGCAGCACCTGTATCCAATCCAGCCGAACTGAAGGAAAGTGTCTCCACGATCCGCGATTGGTATGTCAAGAGCTGGTAAGGTTCTTCGCGTTGCTTCGAATTAAACCACATGCTCCACCGCTTGTGCGGGCCCCCGTCAATTCATTTGAGTTTTAATCTTGCGACCGTACTCCCCAGGCGGAGAGCTTAATGCGTTAGCTGCGCCACTGAAAAGTAAACTTCCCAACGGCTAGCTCTCATCGTTTACGGCGTGGACTACCAGGGTATCTAATCCTGTTTGCTCCCCACGCTTTCGCACCTCAGCGTCAGTATCGGGCCAGTGTATCGCCTTCGCCACTGGTGTTCTTCCTAATATCTACGAATTCCACCTCTACACTAGGAGTTCCATACACCTCTCCCGATCTCAAGACTAGCAGTATTAAAGGCAGTTCCGGAGTTGAGCTCCGGGATTTCACCCCTAACTGACTAATCCGCCTACGTGCGCTTTACGCCCAGTAAATCCGAACAACGTTAGCCCCCTTCGTATTACCGCGGCTGCTGGCACGAAGTTAGCCGGGGCTTCTTTACTNGGTACCGTCATTATCTTCCCTAGCGAANNA
>Redgreen_E6-primerR_E06.ab1
NNNNNNNNNNNNNNNNNNNNNNNNNNNCNNNNNNNNNGGGTTGGCNGCACCGTCTTCGGGTAGACCCAACTCCCATGGTGTGACGGGCGGTGTGTACAAGGCCCGGGAACGTATTCACCGCGGCATGCTGTTCCGCGATTACTAGCGATTCCGACTTCATGCCCTCGAGTTGCAGAGGACAATCCGAACTGAGACAGTTTTTTGGGATTAACCCATTGTCACTGCCATTGTAGCACGTGTGTAGCCCAACCCGTAAGGGCCATGAGGACTTGACGTCATCCACACCTTCCTCCCGCTTATCACGGGCAGTTTCCCTAGAGTGCCCAGCCGAACTGCTGGCAACTAGGGATGTGGGTTGCGCTCGTTGCCGGACTTAACCGAACATCTCACGACACGAGCTGACGACAGCCATGCAGCACCTGTCACCCGGCCACCGAAGTGGAAACCAGATCTCTCTGGCGGTCCGGGGATGTCAAGGGTTGGTAAGGTTCTGCGCGTTGCTTCGAATTAAACCACATGCTCCACCGCTTGTGCGGGCCCCCGTCAATTCCTTTGAGTTTTAATCTTGCGACCGTACTCCCCAGGCGGAATGCTTAATCCGTTAGGTGTGACACCGAACAGCATGCTGCCCGACGTCTGGCATTCATCGTTTACGGTGTGGACTACCAGGGTATCTAATCCTGTTTGCTCCCCACACTTTCGCACCTCAGCGTCAGTATCGAGCCAGTGAGCCGCCTTCGCCACTGGTGTTCCTCCGAATATCTACGAATTTCACCTCTACACTCGGAATTCCACTCACCTCTCTCGAACTCAAGACTAGCAGTATCAAAGGCAGTTCCGGGGTTGAGCCCCGGGATTTCACCCCTGACTGACTAATCCGCCTACGCGCGCTTTACGCCCAGTAATTCCGAACAACGCTAACCCCCTCCGTATTACCGCGGCTGCTGGCACGGAGTTAGCCGGGGTTTCTTTACCTGCTACCGTCATTATCTTCACAGGCGAAANNNCTTTACGACCCTN
>Redgreen_F6-primerR_F06.ab1
NNNNNNNNNNNNNNNNNNNNNNNNNNNCNNNNNNNNNNNNGTTGGCNGCACCGTCTTCGGGTAGACCCAACTCCCATGGTGTGACGGGCGGTGTGTACAAGGCCCGGGAACGTATTCACCGCGGCATGCTGTTCCGCGATTACTAGCGATTCCGACTTCATGCCCTCGAGTTGCAGAGGACAATCCGAACTGAGACAGTTTTTTGGGATTAACCCATTGTCACTGCCATTGTAGCACGTGTGTAGCCCAACCCGTAAGGGCCATGAGGACTTGACGTCATCCACACCTTCCTCCCGCTTATCACGGGCAGTTTCCCTAGAGTGCCCAGCCGAACTGCTGGCAACTAGGGATGTGGGTTGCGCTCGTTGCCGGACTTAACCGAACATCTCACGACACGAGCTGACGACAGCCATGCAGCACCTGTCACCCGGCCACCGAAGTGGAAACCAGATCTCTCTGGCGGTCCGGGGATGTCAAGGGTTGGTAAGGTTCTGCGCGTTGCTTCGAATTAAACCACATGCTCCACCGCTTGTGCGGGCCCCCGTCAATTCCTTTGAGTTTTAATCTTGCGACCGTACTCCCCAGGCGGAATGCTTAATCCGTTAGGTGTGACACCGAACAGCATGCTGCCCGACGTCTGGCATTCATCGTTTACGGTGTGGACTACCAGGGTATCTAATCCTGTTTGCTCCCCACACTTTCGCACCTCAGCGTCAGTATCGAGCCAGTGAGCCGCCTTCGCCACTGGTGTTCCTCCGAATATCTACGAATTTCACCTCTACACTCGGAATTCCACTCACCTCTCTCGAACTCAAGACTAGCAGTATCAAAGGCAGTTCCGGGGTTGAGCCCCGGGATTTCACCCCTGACTGACTAATCCGCCTACGCGCGCTTTACGCCCAGTAATTCCNAACAACGCTAACCCCCTCCGTATTACCGCGGCTGCTGGCACGGAGTTAGCCGGGGTTTCTTTACCTGCTACCGTCATTATCTTCACAGGCGAAAGNNCTTN
>Redgreen_G6-primerR_G06.ab1
NNNNNNNNNNNNNNNNNNNTNANNNNNNNNNNNNNNNGNAANACGGNCTTCGGGTAGACCCNCTCCCATGGTGTGACGGGCGGTGTGTACAAGGCCCGGGAACGTATTCACCGCGGCATGCTGTTCCGCGATTACTAGCGATTCCGACTTCATGCCCTCGAGTTGCAGAGGACAATCCGAACTGAGACAGTTTTTTGGGATTAACCCATTGTCACTGCCATTGTAGCACGTGTGTAGCCCAACCCGTAAGGGCCATGAGGACTTGACGTCATCCACACCTTCCTCCCGCTTATCACGGGCAGTTTCCCTAGAGTGCCCAGCCGAACTGCTGGCAACTAGGGATGTGGGTTGCGCTCGTTGCCGGACTTAACCGAACATCTCACGACACGAGCTGACGACAGCCATGCAGCACCTGTCACCCGGCCACCGAAGTGGAAACCAGATCTCTCTGGCGGTCCGGGGATGTCAAGGGTTGGTAAGGTTCTGCGCGTTGCTTCGAATTAAACCACATGCTCCACCGCTTGTGCGGGCCCCCGTCAATTCCTTTGAGTTTTAATCTTGCGACCGTACTCCCCAGGCGGAATGCTTAATCCGTTAGGTGTGACACCGAACAGCATGCTGCCCGACGTCTGGCATTCATCGTTTACGGTGTGGACTACCAGGGTATCTAATCCTGTTTGCTCCCCACACTTTCGCACCTCAGCGTCAGTATCGAGCCAGTGAGCCGCCTTCGCCACTGGTGTTCCTCCGAATATCTACGAATTTCACCTCTACACTCGGAATTCCACTCACCTCTCTCGAACTCAANACTAGCANTATCAAAGGCAGTTCCGGGGTTGAGCCCCGGGANTTCACCCCTGACTGACTNNTCCGCCTACGCGCGCTTTACGCCCAGTAATTCCGAACAACGCTAACCCCCTCCGTATTACCGCGGCTGCTGGCACGNNGTTAGCCGGGGTTTCTTTACCTGCTACCGTCATTN
>Redgreen_H6-primerR_H06.ab1
NNNNNNNNNNNNNNNNNTNNNNNNNNNNNNGNNNTGGCGCACGGCCTTCGGGTGAACCCAACTCCCATGGTGTGACGGGCGGTGTGTACAAGGCCCGGGAACGTATTCACCGCGTCATGCTGTTACGCGATTACTAGCGATTCCGACTTCATGGGGTCGAGTTGCAGACCCCAATCCGAACTGAGATGGTTTTTGGGGATTAACCCACTGTCACCACCATTGTAGCACGTGTGTAGCCCAACCCGTAAGGGCCATGAGGACTTGACGTCATCCACACCTTCCTCCCGCTTATCACGGGCAGTTTCTTTAGAGTGCCCAGCCGAACTGCTGGCAACTAAAGATGTGGGTTGCGCTCGTTGCCGGACTTAACCGAACATCTCACGACACGAGCTGACGACAGCCATGCAGCACCTGTCACCGAGTCACCGAAGTGAAAACGCCATCTCTGGCGCGGTCCCGGGATGTCAAGGGTTGGTAAGGTTCTGCGCGTTGCTTCGAATTAAACCACATGCTCCACCGCTTGTGCGGGCCCCCGTCAATTCCTTTGAGTTTTAATCTTGCGACCGTACTCCCCAGGCGGAATGCTTAATCCGTTAGGTGTGTCACCGAATAGCATGCTACCCGACGACTGGCATTCATCGTTTACGGTGTGGACTACCAGGGTATCTAATCCTGTTTGCTCCCCACACTTTCGCACCTCAGCGTCAGTATCGAGCCAGTGAGCCGCCTTCGCCACTGGTGTTCCTCCGAATATCTACGAATTTCACCTCTACACTCGGAATTCCACTCACCTCTCTCGAACTCTAGATTGATAGTTTTGGANGCAGTTNCNGGGTTGAGCCNCGGNGATTTCACCCCCAACTTTCCAATCCGCCTACGTGCGCTTTACGCCCAGTAATTCCGAACAACGCTAACCCCCTCCGTATTACCGCNGGNTGCTGGCACGGANTTA
>Redgreen_A7-primerR_A07.ab1
NNNNNNNNNNNNNNNNNNNNNNNNNNCTGNNNNNNNGAAGAGGNNGNNGCACGGCCTTCGGGTGAACCCAACTCCCATGGTGTGACGGGCGGTGTGTACAAGGCCCGGGAACGTATTCACCGCGTCATGCTGTTACGCGATTACTAGCGATTCCGACTTCATGGGGTCGAGTTGCAGACCCCAATCCGAACTGAGATGGTTTTTGGGGATTAACCCACTGTCACCACCATTGTAGCACGTGTGTAGCCCAACCCGTAAGGGCCATGAGGACTTGACGTCATCCACACCTTCCTCCCGCTTATCACGGGCAGTTTCTTTAGAGTGCCCAGCCGAACTGCTGGCAACTAAAGATGTGGGTTGCGCTCGTTGCCGGACTTAACCGAACATCTCACGACACGAGCTGACGACAGCCATGCAGCACCTGTCACCGAGTCACCGAAGTGAAAACGCCATCTCTGGCGCGGTCCCGGGATGTCAAGGGTTGGTAAGGTTCTGCGCGTTGCTTCGAATTAAACCACATGCTCCACCGCTTGTGCGGGCCCCCGTCAATTCCTTTGAGTTTTAATCTTGCGACCGTACTCCCCAGGCGGAATGCTTAATCCGTTAGGTGTGTCACCGAATAGCATGCTACCCGACGACTGGCATTCATCGTTTACGGTGTGGACTACCAGGGTATCTAATCCTGTTTGCTCCCCACACTTTCGCACCTCAGCGTCAGTATCGAGCCAGTGAGCCGCCTTCGCCACTGGTGTTCCTCCGAATATCTACGAATTTCACCTCTACACTCGGAATTCCACTCACCTCTCTCGAACTCTAGATTGATAGTTTTGGANGCAGTTCCGGGGTTGAGCCCCGGGATTTCACCCCCAACTTTCCAATCCGCCTACGTGCGCTTTACGCCCAGTAATTCCGAACAACGCTAACCCCCTCCGTATTACCGCGGCTGCTGGCACGGAGTTAGCCGGGGTTTCTTTACCNGGTACTGTC
>Redgreen_B7-primerR_B07.ab1
NNNNNNNNNNNNNNNNNNNNNNNNNNNNCNNNNNNNNNNGGTTGGCNGCACCGTCTTCGGGTAGACCCAACTCCCATGGTGTGACGGGCGGTGTGTACAAGGCCCGGGAACGTATTCACCGCGGCATGCTGTTCCGCGATTACTAGCGATTCCGACTTCATGCCCTCGAGTTGCAGAGGACAATCCGAACTGAGACAGTTTTTTGGGATTAACCCATTGTCACTGCCATTGTAGCACGTGTGTAGCCCAACCCGTAAGGGCCATGAGGACTTGACGTCATCCACACCTTCCTCCCGCTTATCACGGGCAGTTTCCCTAGAGTGCCCAGCCGAACTGCTGGCAACTAGGGATGTGGGTTGCGCTCGTTGCCGGACTTAACCGAACATCTCACGACACGAGCTGACGACAGCCATGCAGCACCTGTCACCCGGCCACCGAAGTGGAAACCAGATCTCTCTGGCGGTCCGGGGATGTCAAGGGTTGGTAAGGTTCTGCGCGTTGCTTCGAATTAAACCACATGCTCCACCGCTTGTGCGGGCCCCCGTCAATTCCTTTGAGTTTTAATCTTGCGACCGTACTCCCCAGGCGGAATGCTTAATCCGTTAGGTGTGACACCGAACAGCATGCTGCCCGACGTCTGGCATTCATCGTTTACGGTGTGGACTACCAGGGTATCTAATCCTGTTTGCTCCCCACACTTTCGCACCTCAGCGTCAGTATCGAGCCAGTGAGCCGCCTTCGCCACTGGTGTTCCTCCGAATATCTACGAATTTCACCTCTACACTCGGAATTCCACTCACCTCTCTCGAACTCAAGACTAGCAGTATCAAAGGCAGTTCCGGGGTTGAGCCCCGGGATTTCACCCCNGACTGACTAATCCGCCTACGCGCGCTTTACGCCCAGTAATTCCGAACAACGCTAACCCCCTCCGTATTACCGCGGCTGCTGGCACGGAGTTAGCCGGGGTTTCTTTACCTGCTACCGTCATTATCTTN
>Redgreen_C7-primerR_C07.ab1
NNNNNNNNNNNNNNNNNNNNNNNNTGNNNGGTNACNNTTAGCGCACTGCCTTCGGGTAAACCCAACTCCCATGGTGTGACGGGCGGTGTGTACAAGGCCCGGGAACGTATTCACCGCGTCATGCTGTTACGCGATTACTAGCGATTCCAACTTCATGCTCTCGAGTTGCAGAGAACAATCCGAACTGAGACGGCTTTTTGAGATTAGCTCCCCCTCGCGGGTTCGCTGCCCATTGTCACCGCCATTGTAGCACGTGTGTAGCCCAGCCCGTAAGGGCCATGAGGACTTGACGTCATCCCCACCTTCCTCTCGGCTTATCACCGGCAGTCCCCCTAGAGTGCCCAACTAAATGATGGCAACTAAGGGCGAGGGTTGCGCTCGTTGCGGGACTTAACCCAACATCTCACGACACGAGCTGACGACAGCCATGCAGCACCTGTCCTGGCGTCCCCGAAGGGAACCATCCGTCTCCGGATGTAGCACCAAATGTCAAGGGCTGGTAAGGTTCTGCGCGTTGCTTCGAATTAAACCACATGCTCCACCGCTTGTGCGGGCCCCCGTCAATTCCTTTGAGTTTTAATCTTGCGACCGTACTCCCCAGGCGGGAAGCTTAATGCGTTAGCTGCGTCACCAAACAGCATGCTGCCTGACAACTAGCTTCCATCGTTTACGGCGTGGACTACCAGGGTATCTAATCCTGTTTGCTCCCCACGCTTTCGCACCTCAGCGTCAGTACCGAGCCAGTGAGCCGCCTTCGCCACTGGTGTTCTTCCGAATATCTACGAATTTCACCTCTACACTCGGAGTTCCACTCACCTCTCTCGGACTCAAGACTGACAGTATCAAAGGCAGTTCCGGGGTTGAGCCCCGGGATTTCACCCCTGACTGATCAGTCCGCCTACGTGCGCTTTACGCCCAGTGATTCCGAACAACGCTAGCCCCCTTCGTATTACCGCGGCTGCTGGCACGAAGTTAGCCGGGGCTTCTTCTGCGAGTAACGTCNN
>Redgreen_D7-primerR_D07.ab1
NNNNNNNNNNNNNNNNNNNNNNNNNTGCNNNGNAGNNGAGCGCAGCGCCTTCGGGTAGAACCAACTCCCATGGTGTGACGGGCGGTGTGTACAAGGCCCGGGAACGTATTCACCGTGGTATGCTGACCCACGATTACTAGCGATTCCAACTTCATGCACTCGAGTTGCAGAGTGCAATCCGAACTGAGACGGTTTTTAGGGATTAGCTCCTCCTCGCGGAGTGGCTGCCCTCTGTCACCGCCATTGTAGCACGTGTGTAGCCCAGCCCGTAAGGGCCATGATGACTTGACGTCGTCCCCACCTTCCTCCGGCTTATCACCGGCAGTCCCCCTAGAGTGCCCAACTAAATGCTGGCAACTAAGGGCGAGGGTTGCGCTCGTTGCGGGACTTAACCCAACATCTCACGACACGAGCTGACGACAGCCGTGCAGCACCTGTATCCAATCCAGCCGAACTGAAAGAAAGTGTCTCCACTATCCGCGATTGGTATGTCAAGAGCTGGTAAGGTTCTTCGCGTTGCTTCGAATTAAACCACATGCTCCACCGCTTGTGCGGGCCCCCGTCAATTCCTTTGAGTTTTAATCTTGCGACCGTACTCCCCAGGCGGAGAGCTTAATGCGTTAACTGCGCCACTGAAGTGTAAACACCCCAACGGCTAGCTCTCATCGTTTACGGCGTGGACTACCAGGGTATCTAATCCTGTTTGCTCCCCACGCTTTCGCACCTCAGCGTCAGTATCGGGCCAGTGTATCGCCTTCGCCACTGGTGTTCTTCCTAATATCTACGAATTCCACCTCTACACTAGGAGTTCCATACACCTCTCCCGAACTCGAGACTAGCAGTATTAAAGGCAGTTCCAAGGTTGAGCCTTGGGATTTCACCCCTAACTTACTAATCCGCCTACGTGCGCTTTACGCCCAGTAATTCCGAACAACGCTAGCCCCCTTCGTATTACCGCGGCTGCTGGCACGAAGTTAGCCGGGGCTTCTTTACTNGGTACCGTCATTATCTNN
>Redgreen_E7-primerR_E07.ab1
NNNNNNNNNNNNNNNNNNTNANNNNNNNNNNNNGGNNNNNGGTNTNNGGGGGGNNACCGNNNTGCCAGGGCNTGACGGGCGGTGTGTACAAGGCCCGGGAACGTATTCACCGCGTCATGCTGTTACGCGATTACTAGCGATTCCGACTTCATGGGGTCGAGTTGCAGACCCCAATCCGAACTGAGATAGCTTTTGGGGATTAACCCATTGTCACTACCATTGTAGCACGTGTGTAGCCCAACCCGTAAGGGCCATGAGGACTTGACGTCATCCACACCTTCCTCCCGCTTATCACGGGCAGTTTCTCCAGAGTGCCCAGCCGAACTGCTGGCAACTGAAGATGTGGGTTGCGCTCGTTGCCGGACTTAACCGAACATCTCACGACACGAGCTGACGACAGCCATGCAGCACCTGTCACTGCGTCCCCGAAGGGAACCATCCGTCTCTGGATGTAGCACAGGATGTCAAGGGTTGGTAAGGTTCTGCGCGTTGCTTCGAATTAAACCACATGCTCCACCGCTTGTGCGGGCCCCCGTCAATTCCTTTGAGTTTTAATCTTGCGACCGTACTCCCCAGGCGGAATGCTTAATCCGTTAGGTGTGACACCGAACAGTATACTGCCCGACGTCTGGCATTCATCGNTTACGGTGTGGACTACCAGGGTATCTAATCCTGTTTGCTCNCCACACTTTCGCACCTCANCGTCAGTATCGAGCCAGTGAGCCGCCTTCGCCACTGGTGTTCCTCCGAATATCTACGAATTTCACCTCTACACTCGGAATTCCACTCNCCTCTCTCGAACTCAAGACACCCAGTATCANGGCNNNTCCGGGGTTGAGCCCCGGGATTCACCCCTGACTTAATGTCCACNTNANNNCNCTTTANACCCNNNATTCCGAACAACGCTANCCCCCTCCGTATTNCCGCGGCTGCTGGNACNGANNTAAGCCGGGGTTTCTTTACCTGCTACANTCATTATCTTCNANGNNAAAAANCTTNNN
>Redgreen_F7-primerR_F07.ab1
NNNNNNNNNNNNNNNNNNNNNTNANNNNNNNNNNNNANTTGNCGCACGGCCTTCGGGTGAACCCAACTCCCATGGTGTGACGGGCGGTGTGTACAAGGCCCGGGAACGTATTCACCGCGTCATGCTGTTACGCGATTACTAGCGATTCCGACTTCATGGGGTCGAGTTGCAGACCCCAATCCGAACTGAGATGGCTTTTGGGGATTAACCCACTGTCACCACCATTGTAGCACGTGTGTAGCCCAACCCGTAAGGGCCATGAGGACTTGACGTCATCCACACCTTCCTCCCGCTTATCACGGGCAGTTTCTTTAGAGTGCCCAGCCGAACTGCTGGCAACTAAAGATGTGGGTTGCGCTCGTTGCCGGACTTAACCGAACATCTCACGACACGAGCTGACGACAGCCATGCAGCACCTGTCACCGGGTCACCGAAGTGAAAACACCATCTCTGGCGCGGTCCCGGGATGTCAAGGGTTGGTAAGGTTCTGCGCGTTGCTTCGAATTAAACCACATGCTCCACCGCTTGTGCGGGCCCCCGTCAATTCCTTTGAGTTTTAATCTTGCGACCGTACTCCCCAGGCGGAATGCTTAATCCGTTAGGTGTGACACCGAACAGTATACTGCCCGACGTCTGGCATTCATCGTTTACGGTGTGGACTACCAGGGTATCTAATCCTGTTTGCTCCCCACACTTTCGCACCTCAGCGTCAGTATCGAGCCAGTGAGCCGCCTTCGCCACTGGTGTTCCTCCGAATATCTACGAATTTCACCTCTACACTCGGAATTCCACTCACCTCTCTCGAACTCTAGATTGATAGTTTTGGAGGCAGTTCCGGGGTTGAGCCCCGGGATTTCACCCCCAACTTTCCAATCCGCCTACGTGCGCTTTACGCCCAGTAATTCCGAACAACGCTAACCCCCTCCGTATTACCGCGGCTGCTGGCACGGAGTTAGCCGGGGTTTCTTTACCNNNACTGTCATTATCATCCNN
>Redgreen_G7-primerR_G07.ab1
NNNNNNNNNNNNNNNNNNNNNNNNNNNNNNNNNNNNGTTAGCGCACTGCCTTCGGGTAAACCCAACTCCCATGGTGTGACGGGCGGTGTGTACAAGGCCCGGGAACGTATTCACCGCGTCATGCTGTTACGCGATTACTAGCGATTCCAACTTCATGCTCTCGAGTTGCAGAGAACAATCCGAACTGAGACGGCTTTTGGAGATTAGCTCCCTCTCGCGAGTTCGCTGCCCACTGTCACCGCCATTGTAGCACGTGTGTAGCCCAGCCCGTAAGGGCCATGAGGACTTGACGTCATCCCCACCTTCCTCTCGGCTTATCACCGGCAGTCCCCCTAGAGTGCCCAACTGAATGCTGGCAACTAAGGGCGAGGGTTGCGCTCGTTGCGGGACTTAACCCAACATCTCACGACACGAGCTGACGACAGCCATGCAGCACCTGTCCTGGCGTCCCCGAAGGGAACCTTCCATCTCTGGAAGTAGCACCAAATGTCAAGGGCTGGTAAGGTTCTGCGCGTTGCTTCGAATTAAACCACATGCTCCACCGCTTGTGCGGGCCCCCGTCAATTCCTTTGAGTTTTAATCTTGCGACCGTACTCCCCAGGCGGGAAGCTTAATGCGTTAGCTGCGCCACCAAATAGCATGCTACCTGACGGCTAGCTTCCATCGTTTACGGCGTGGACTACCAGGGTATCTAATCCTGTTTGCTCCCCACGCTTTCGCACCTCAGCGTCAGTACCGAGCCAGTGAGCCGCCTTCGCCACTGGTGTTCTTCCGAATATCTACGAATTTCACCTCTACACTCGGAGTTCCACTCACCTCTCTCGGACTCAAGACTTCCAGTATCAAAGGCAGTTCCGGGGTTGAGCCCCGGGANTTCACCCCTGACTTAAAAGTCCGCCTACGTGCGCTTTACGCCCAGTGATTCCGAACAACGCTAGCCCCCTTCGTATTACCGCGGCTGCTGGCACGAAGTTAGNC
>Redgreen_H7-primerR_H07.ab1
NNNNNNNNNNNNNNNNNNNNNNNNNNTGNNNGGTGNCNGNCAGGTTGNGCGCACCGTCTTCGGGTAAACCCAACTCCCATGGTGTGACGGGCGGTGTGTACAAGGCCCGGGAACGTATTCACCGCGTCATGCTGTTACGCGATTACTAGCGATTCCGACTTCATGCCGTCGAGTTGCAGACGACAATCCGAACTGAGATGGTTTTTAGGGATTAACCCTCTGTTACCACCATTGTAGCACGTGTGTAGCCCAACCCGTAAGGGCCATGAGGACTTGACGTCATCCACACCTTCCTCCCGCTTATCACGGGCAGTTTCCATAGAGTGCCCAGCCGAACTGCTGGCAACTAGGGATGTGGGTTGCGCTCGTTGCCGGACTTAACCGAACATCTCACGACACGAGCTGACGACAGCCATGCAGCACCTGTCACTGGTCCAGCCGAACTGAAGGAAACGATCTCTCGTAACCGCGACCAGGATGTCAAGGGTTGGTAAGGTTCTGCGCGTTGCTTCGAATTAAACCACATGCTCCACCGCTTGTGCGGGCCCCCGTCAATTCCTTTGAGTTTTAATCTTGCGACCGTACTCCCCAGGCGGAATGCTTAATCCGTTAGGTGTGTCACCGAATAGCATGCTACCCGACGACTGGCATTCATCGTTTACGGTGTGGACTACCAGGGTATCTAATCCTGTTTGCTCCCCACACTTTCGCACCTCAGCGTCAGTATCGAGCCAGTGAGCCGCCTTCGCCACTGGTGTTCTTCCGAATATCTACGAATTTCACCTCTACACTCGGAGTTCCACTCACCTCTCTCGAACTCTAGACTAGTAGTTTTGGAGGCAGTTCCAGGGTTGAGCCCTGGGATTTCACCCCCAACTTTCTAATCCGCCTACGCGCGCTTTACGCCCAGTAATTCCGAACAACGCTAACCCCCTCCGTATTACCGCGGCTGCTGGCACGGAN
>Redgreen_A8-primerR_A08.ab1
NNNNNNNNNNNNNNNNNNNNNNNTGNNNNNNNNNNCGGGTTAGCAGCAGCGCCTTCGGGTAAAGCCAACTCCCATGGTGTGACGGGCGGTGTGTACAAGGCCCGGGAACGTATTCACCGCGGCATGCTGATCCGCGATTACTAGCGATTCCAACTTCATGCACCCGAGTTGCAGAGTGCAATCCGAACTGAGATGGCTTTTGGAGATTAGCTCGACCTCGCGGTCTCGCTGCCCACTGTCACCACCATTGTAGCACGTGTGTAGCCCAGCCCGTAAGGGCCATGAGGACTTGACGTCATCCCCACCTTCCTCTCGGCTTATCACCGGCAGTCCCCTTAGAGTGCCCAACTGAATGCTGGCAACTAAGGGCGAGGGTTGCGCTCGTTGCGGGACTTAACCCAACATCTCACGACACGAGCTGACGACAGCCATGCAGCACCTGTCACCGGTCCAGCCGAACTGAAGGAATCCATCTCTGGAAACCACGACCGGGATGTCAAGGGCTGGTAAGGTTCTGCGCGTTGCTTCGAATTAAACCACATGCTCCACCGCTTGTGCGGGCCCCCGTCAATTCCTTTGAGTTTTAATCTTGCGACCGTACTCCCCAGGCGGGAAGCTTAATGCGTTAACTGCGCCACCGACAGGTAAACCTGCCGACGGCTAGCTTCCATCGTTTACGGCGTGGACTACCAGGGTATCTAATCCTGTTTGCTCCCCACGCTTTCGCACCTCAGCGTCAGTATCGAGCCAGTGAGCCGCCTTCGCCACTGGTGTTCCTCCGAATATCTACGAATTTCACCTCTACACTCGGAATTCCACTCACCTCTCTCGAACTCTAGATCGGCAGTATTANANGCAGTTCCGGGGTTGAGCCCCGGGATTTCACCCCTAACTGACCGATCCGCCTACGTGCGCTTTACGCCCAGTAATTCCGAACAACGCTAGCCCCCTTCGTATTACCGCGGCTGCTGGCACG
>Redgreen_B8-primerR_B08.ab1
NNNNNNNNNNNNNNNNNNNNNNNNNNNNNNNGTTANGGTTAGCGCACTGCCTTCGGGTAAACCCAACTCCCATGGTGTGACGGGCGGTGTGTACAAGGCCCGGGAACGTATTCACCGCGTCATGCTGTTACGCGATTACTAGCGATTCCAACTTCATGCTCTCGAGTTGCAGAGAACAATCCGAACTGAGACGGCTTTTTGAGATTAGCTCCCCCTCGCGGGTTCGCTGCCCATTGTCACCGCCATTGTAGCACGTGTGTAGCCCAGCCCGTAAGGGCCATGAGGACTTGACGTCATCCCCACCTTCCTCTCGGCTTATCACCGGCAGTCCCCCTAGAGTGCCCAACTAAATGATGGCAACTAAGGGCGAGGGTTGCGCTCGTTGCGGGACTTAACCCAACATCTCACGACACGAGCTGACGACAGCCATGCAGCACCTGTCCTGGCGTCCCCGAAGGGAACCATCCGTCTCCGGATGTAGCACCAAATGTCAAGGGCTGGTAAGGTTCTGCGCGTTGCTTCGAATTAAACCACATGCTCCACCGCTTGTGCGGGCCCCCGTCAATTCCTTTGAGTTTTAATCTTGCGACCGTACTCCCCAGGCGGGAAGCTTAATGCGTTAGCTGCGTCACCAAACAGCATGCTGCCTGACAACTAGCTTCCATCGTTTACGGCGTGGACTACCAGGGTATCTAATCCTGTTTGCTCCCCACGCTTTCGCACCTCAGCGTCAGTACCGAGCCAGTGAGCCGCCTTCGCCACTGGTGTTCTTCCGAATATCTACGAATTTCACCTCTACACTCGGAGTTCCACTCACCTCTCTCGGACTCAAGACTGACAGTATCAAAGGCAGTTCCGGGGTTGAGCCCCGGGATTTCACCCCTGACTGATCAGTCCGCCTACGTGCGCTTTACGCCCAGTGATTCCNAACAACGCTAGCCCCCTTCGTATTACCGCGGCTGCTGGCACGAAGTTAGCCGGGGCTTCTTCTG
>Redgreen_C8-primerR_C08.ab1
GNNNNNNNNNNNNNNNNNNNNNNNTNCNNNNGTNNNNNCNCCTTCAGGTCTACCCGACTTCCATGGCTTGACGGGCGGTGTGTACAAGGTCCGGGAACGTATTCACCGCGCCATGGCTGATGCGCGATTACTAGCGATTCCAGCTTCACGGGGTCGAGTTGCAGACCCCGATCCGAACTGAGACGCACTTTTAGAGGTTGGCTCACCGTTGCCGGTTCGCTACCCGCTGTATGCGCCATTGTAGCACGTGTGTCGCCCTGGGCGTAAGGGCCATGATGACTTGACGTCGTCCCCTCCTTCCTCTCTGCTTGCGCAGGCAGTCTGTCCAGAGTCCCCAACTTGACTTGCTGGCAACTGAACATAGGGGTTGCGCTCGTTGCGGGACTTAACCCAACACCTCACGGCACGAGCTGACGACAGCCATGCAGCACCTTGTTTCAGGTCATTGCTGACTGATCTGTCTCCAAATCATTCCTTCACATTCTAGCCCAGGTAAGGTTCCTCGCGTATCATCGAATTAAACCACATGCTCCACCGCTTGTGCGGACCCCCGTCAATTCCTTTGAGTTTCACCGTTGCCGGCGTACTCCCCAGGTGGATTACTTAACGCTTTCGCTTGGCCGCTACACCTAAAGGCATAACAGCGAGTAATCATCGTTTACGGCGTGGACTACCAGGGTATCTAATCCTGTTCGCTCCCCACGCTTTCGTGCATCAGCGTCAGTTGCTGCCCAGTACAATGCCTTCGCTATCGGTGTTCCTGATGGTATCTATGCATTTCACCGCTACACCATCAATTCCATGTACCCCTGCAGCACTCAAGCCAACCAGTATCAACGGCACTGCTCCGGTTGAGCCGGAGTCTTTCACCGCNTGACTTAATCAGCCGCCTACGCACCCTTTAAACCCAATAAATCCGGACNACGCTTGCACCCTCCGTATTACCGCGGCTGCTGGCACGGAGTTAGCCGGTGCTTATTCATACGGTACCGGCAATGTCCCACNNNN
>Redgreen_D8-primerR_D08.ab1
NNNNNNNNNCNNNNNGNNGNNNCGNNTGCCTCNNNGTTAGCGCAGCGCCTTCGGGTAGAACCAACTCCCATGGTGTGACGGGCGGTGTGTACAAGGCCCGGGAACGTATTCACCGTGGTATGCTGACCCACGATTACTAGCGATTCCAACTTCATGCACTCGAGTTGCAGAGTGCAATCCGAACTGAGACGGTTTTTAGGGATTAGCTCCTCCTCGCGGAGTGGCTGCCCTCTGTCACCGCCATTGTAGCACGTGTGTAGCCCAGCCCGTAAGGGCCATGATGACTTGACGTCGTCCCCACCTTCCTCCGGCTTATCACCGGCAGTCCTCTTAGAGTGCCCAACTAAATGCTGGCAACTAAGAGCGAGGGTTGCGCTCGTTGCGGGACTTAACCCAACATCTCACGACACGAGCTGACGACAGCCGTGCAGCACCTGTATCCAATCCAGCCGAACTGAAGGAAAGTGTCTCCACGATCCGCGATTGGTATGTCAAGAGCTGGTAAGGTTCTTCGCGTTGCTTCGAATTAAACCACATGCTCCACCGCTTGTGCGGGCCCCCGTCAATTCATTTGAGTTTTAATCTTGCGACCGTACTCCCCAGGCGGAGAGCTTAATGCGTTAGCTGCGCCACTGAAAAGTAAACTTCCCAACGGCTAGCTCTCATCGTTTACGGCGTGGACTACCAGGGTATCTAATCCTGTTTGCTCCCCACGCTTTCGCACCTCAGCGTCAGTATCGGGCCAGTGTATCGCCTTCGCCACTGGTGTTCTTCCTAATATCTACGAATTCCACCTCTACACTAGGAGTTCCATACACCTCTCCCGATCTCAAGACTAGCAGTATTAAAGGCAGTTCCGGAGTTGAGCTCCGGGATTTCACCCCTAACTGACTAATCCGCCTACGTGCGCTTTACGCCCAGTAAATCCGAACAACGTTAGCCCCCTTCGTATTACCGCGGCTGCTGGCACGAAGTTAGCCGGGGCTTCTTTACTNGGTACCGTCATTATCTTCCN
>Redgreen_E8-primerR_E08.ab1
NNNNNNNNNACNNNNNNNNNTGCNTGGTGNGNGNNCTTCACGNNCNCCGGCTTCNCCTCCCTGGGGGTGAGAGGGGGGGTGTGTGGGAGCGGGAAAACGGANCNCCGGNAGTTCAGATACTATAACTNNAGATACTCCGACTTGCACTTGANACTTCAATGNATCTGAAATACGTTTTTAGGATTTATATCCAGCTCTNCACCGCCTGCCNTNTGTACCCATNGTTGCCACCATTGTGTAACCCGTGAAGCCNTGGCCGTNATGANNTGACNTACTCCCCACCTTCCCCACCGTTTTCCCCGGTGGCCTTGCTAGAGTCCCCAAAATGACCCCCTGGTAACTATGAAAACGAGTGACGCTCGTTACACGACTTAACCTAATAACTCCCGGCTCTAGCTGATGACNACCATGANGCACCTTCTGTATCTGCCCAAGAACAACCTAAAGCAACATCCTGCCACTTGCATTTTTGCCCTGTGANNGNNNCTCGNNGNTCTTCTCACTNNANNNNNTGCTACACCACGTGCGCCGGCCNGTGTGNGGTCCCNTGANTTTCNTTNTTANNNANTTTCTCCCCNGGNGGCTCCCTGAGCANTNNNNNTTATGCNNTCTGAGCNACAGAANAATANCNANNGCCCCTCGTTTANNNCNTGNACTACCACGGNNACTACTACCGGTANNTCTCNNCNNTNTTGCTCCACCANTGTNNNCACCTANTAGTGATCTGCCTCCNNNNGNCATCCTCNCTGGTNTNNNTNCTTNTNNCNNCTACACTNCNCACTCTACCCNGANNATTATGNCNCNCTNNNCCATCNTCANAGCAATNTTANAGGTGATCTGCANGATGTTGACNTCTGANTTATNANNNACNTACTAANCCTCTNNNNCNCGCGATTNNCGANNAAGTTTNNANNATNCTATTNCCNTNNTGTNNTACGGAGCTGGCGAANCNNNATTCNTNNGGTNCTTTTCNAGNTNNCTANNNN
>Redgreen_F8-primerR_F08.ab1
NNNNNNNNNNNNNNNNNNNNNNNNNNNNNNNNNNNNNNACTNTNNAGGCACCCCCAGCTTCCATGGCTTGACGGGCGGTGTGTACAAGGCCCGGGAACGTATTCACCGGATCATGGCTGATATCCGATTACTAGCGATTCCAGCTTCACGGAGTCGAGTTGCAGACTCCGATCCGAACTGTGATATGGTTTGTAGATTCGCTCCAACTCGCGTTGTGGCTGCTCATTGTCCATACCATTGTAGCACGTGTGTAGCCCAGGACGTAAGGGCCGTGATGATTTGACGTCATCCCCACCTTCCTCACGGTTTGCACCGGCAGTCTCGCTAGAGTCCTCAGCTTTACCTGCTGGCAACTAACGATAAGGGTTGCGCTCGTTATAGGACTTAACCTGACACCTCACGGCACGAGCTGACGACAACCATGCAGCACCTTGTAAAGTGTCCGAAGAAAAAGCTATCTCTAGCCCTGTCACTCTACATTTAAGCCCTGGTAAGGTTCCTCGCGTATCATCGAATTAAACCACATGCTCCACCGCTTGTGCGGGCCCCCGTCAATTCCTTTGAGTTTCAATCTTGCGATCGTACTCCCCAGGTGGGACACTTATCACTTTCGCTTAGTCACTGAATATAAACCCAACAACTAGTGTCCATCGTTTACGGCGTGGACTACCAGGGTATCTAATCCTGTTCGCTCCCCACGCTTTCGTCCATGAGCGTCAGTATATACGTAGTAGACTGCCTTCGCAATCGGTATTCTAAGTAATATCTATGCATTTCACCGCTACACTACTTATTCTATCTACTTCCGTATAACTCAAGTCAACCAGGTATCAAAGGCAGTTCCATAGTTAAGCTATGGGATTTCACCTCNTGACTTAATTGACCGCCTGCGGACCCTTTAACCCAATGATTCCGGATAACGCTTGCACCCTCCGTATTACCGCGGCTGCTGGCACGGAGTTAGCCGGGNGCTTATTNNTTACAGTACCGTCANGANCTAC
>P1A1-27F_A01.ab1
NNNNNNNNNGGNCNNNCNCNTGCAGTCGAGCGCACTCTTCGGAGTGAGCGGCGGACGGGTTAGTAACGCGTGGGAACGTGCCCAGATCTAAGGAATAGCCACTGGAAACGGTGAGTAATACCTTATACGCCCTTCGGGGGAAAGATTTATCGGATTTGGATCGGCCCGCGTTAGATTAGGTAGTTGGTGGGGTAATGGCCTACCAAGCCTACGATCTATAGCTGGTTTTAGAGGATGATCAGCAACACTGGGACTGAGACACGGCCCAGACTCCTACGGGAGGCAGCAGTGGGGAATCTTGGACAATGGGCGCAAGCCTGATCCAGCCATGCCGCGTGAGTGATGAAGGCCCTAGGGTCGTAAAGCTCTTTCGCCAGGGATGATAATGACAGTACCTGGTAAAGAAACCCCGGCTAACTCCGTGCCAGCAGCCGCGGTAATACGGAGGGGGTTAGCGTTGTTCGGAATTACTGGGCGTAAAGCGCGCGTAGGCGGACTGGAAAGTTGGGGGTGAAATCCCGGGGCTCAACCCCGGAACTGCCTCCAAAACTCCCAGTCTTGAGTTCGAGAGAGGTGAGTGGAATTCCGAGTGTAGAGGTGAAATTCGTAGATATTCGGAGGAACACCAGTGGCGAAGGCGGCTCACTGGCTCGATACTGACGCTGAGGTGCGAAAGTGTGGGGAGCAAACAGGATTAGATACCCTGGTAGTCCACACCGTAAACGATGAATGCCAGTCGTCGGGTAGCATGCTATTCGGTGACACACCTAACGGATTAAGCATTCCGCCTGGGGAGTACGGTCGCAAGATTAAAACTCAAAGGAATTGACGGGGGGCCCGCACAAGCGGTGGAGCATGTGGTTTAATTCGAAGCAACGCGCAGAACCTTACCAACCCTTGACATCCTCN
>P1B1-27F_B01.ab1
NNNNNNNNNNNNNNNNNNNNTGCAGTCGAGCGAGACCTTCGGGTCTAGCGGCGGACGGGTGAGTAACGCGTGGGAACGTGCCCTTTGCTACGGAATAGTCCCGGGAAACTGGGTTTAATACCGTATGTGCCCTTCGGGGGAAAGATTTATCGGCAAAGGATCGGCCCGCGTTGGATTAGGTAGTTGGTGGGGTAATGGCCTACCAAGCCGACGATCCATAGCTGGTTTGAGAGGATGATCAGCCACACTGGGACTGAGACACGGCCCAGACTCCTACGGGAGGCAGCAGTGGGGAATCTTAGACAATGGGGGCAACCCTGATCTAGCCATGCCGCGTGAGTGATGAAGGCCTTAGGGTTGTAAAGCTCTTTCAGCTGGGAAGATAATGACGGTACCAGCAGAAGAAGCCCCGGCTAACTCCGTGCCAGCAGCCGCGGTAATACGGAGGGGGCTAGCGTTGTTCGGAATTACTGGGCGTAAAGCGCACGTAGGCGGACTGGAAAGTTGGGGGTGAAATCCCGGGGCTCAACCTCGGAACTGCCTTCAAAACTATCAGTCTGGAGTTCGAGAGAGGTGAGTGGAATACCGAGTGTAGAGGTGAAATTCGTAGATATTCGGTGGAACACCAGTGGCGAAGGCGGCTCACTGGCTCGATACTGACGCTGAGGTGCGAAAGCGTGGGGAGCAAACAGGATTAGATACCCTGGTAGTCCACGCCGTAAACGATGAATGCCAGTCGTCGGGTTGCATGCAATTCGGTGACACACCTAACGGATTAAGCATTCCGCCTGGGGAGTACGGTCGCAAGATTAAAACTCAAAGGAATTGACGGGGGCCCGCACAAGCGGTGGAGCATGTGGTTTAATTCGAAGCAACGCGCAGAACCTTACCAACCCTTGACATCCCTGGACCGATCCGGANA
>P1C1-27F_C01.ab1
NNNNNNNNGNNNNTANNCATGCAAGTCGAGCGCACTCTTCGGAGTGAGCGGCGGACGGGTTAGTAACGCGTGGGAACGTGCCCAGATCTAAGGAATAGCCACTGGAAACGGTGAGTAATACCTTATACGCCCTTCGGGGGAAAGATTTATCGGATTTGGATCGGCCCGCGTTAGATTAGGTAGTTGGTGGGGTAATGGCCTACCAAGCCTACGATCTATAGCTGGTTTTAGAGGATGATCAGCAACACTGGGACTGAGACACGGCCCAGACTCCTACGGGAGGCAGCAGTGGGGAATCTTGGACAATGGGCGCAAGCCTGATCCAGCCATGCCGCGTGAGTGATGAAGGCCCTAGGGTCGTAAAGCTCTTTCGCCAGGGATGATAATGACAGTACCTGGTAAAGAAACCCCGGCTAACTCCGTGCCAGCAGCCGCGGTAATACGGAGGGGGTTAGCGTTGTTCGGAATTACTGGGCGTAAAGCGCGCGTAGGCGGACTGGAAAGTTGGGGGTGAAATCCCGGGGCTCAACCCCGGAACTGCCTCCAAAACTCCCAGTCTTGAGTTCGAGAGAGGTGAGTGGAATTCCGAGTGTAGAGGTGAAATTCGTAGATATTCGGAGGAACACCAGTGGCGAAGGCGGCTCACTGGCTCGATACTGACGCTGAGGTGCGAAAGTGTGGGGAGCAAACAGGATTAGATACCCTGGTAGTCCACACCGTAAACGATGAATGCCAGTCGTCGGGTAGCATGCTATTCGGTGACACACCTAACGGATTAAGCATTCCGCCTGGGGAGTACGGTCGCAAGATTAAAACTCAAAGGAATTGACGGGGGCCCGCACAAGCGGTGGAGCATGTGGTTTAATTCGAAGCAACGCGCAGAACCTTACCAACCCTTGACATCCTCGGACCGGN
>P1D1-27F_D01.ab1
NNNNNNNNNNNNNCNNNNNCNTGCAAGTCGAGCGAGACCTTCGGGTCTAGCGGCGGACGGGTGAGTAACGCGTGGGAACGTGCCCTTTGCTACGGAATAGTCCCGGGAAACTGGGTTTAATACCGTATGTGCCCTTCGGGGGAAAGATTTATCGGCAAAGGATCGGCCCGCGTTGGATTAGGTAGTTGGTGGGGTAATGGCCTACCAAGCCGACGATCCATAGCTGGTTTGAGAGGATGATCAGCCACACTGGGACTGAGACACGGCCCAGACTCCTACGGGAGGCAGCAGTGGGGAATCTTAGACAATGGGGGCAACCCTGATCTAGCCATGCCGCGTGAGTGATGAAGGCCTTAGGGTTGTAAAGCTCTTTCAGCTGGGAAGATAATGACGGTACCAGCAGAAGAAGCCCCGGCTAACTCCGTGCCAGCAGCCGCGGTAATACGGAGGGGGCTAGCGTTGTTCGGAATTACTGGGCGTAAAGCGCACGTAGGCGGACTGGAAAGTTGGGGGTGAAATCCCGGGGCTCAACCTCGGAACTGCCTTCAAAACTATCAGTCTGGAGTTCGAGAGAGGTGAGTGGAATACCGAGTGTAGAGGTGAAATTCGTAGATATTCGGTGGAACACCAGTGGCGAAGGCGGCTCACTGGCTCGATACTGACGCTGAGGTGCGAAAGCGTGGGGAGCAAACAGGATTAGATACCCTGGTAGTCCACGCCGTAAACGATGAATGCCAGTCGTCGGGTTGCATGCAATTCGGTGACACACCTAACGGATTAAGCATTCCGCCTGGGGAGTACGGTCGCAAGATTAAAACTCAAAGGAATTGACGGGGGCCCGCACAAGCGGTGGAGCATGTGGTTTAATTCGAAGCAACGCGCAGAACCTTACCAACCCTTGACATCCCTGGACCGATNCN
>P1E1-27F_E01.ab1
NNNNNNNNGNNNGNNNNNNNTGCAGTCGAGCGCGCCCTTCGGGGTGAGCGGCGGACGGGTTAGTAACGCGTGGGAACGTGCCCTTTGGTACGGAATAGCCTCTGGAAACGGAGAGTAATACCGTATGAGCCCTTCGGGGGAAAGATTTATCGCCAAAGGATCGGCCCGCGTTAGATTAGGTAGTTGGTGGGGTAATGGCCTACCAAGCCTACGATCTATAGCTGGTTTTAGAGGATGATCAGCAACACTGGGACTGAGACACGGCCCAGACTCCTACGGGAGGCAGCAGTGGGGAATCTTGGACAATGGGGGCAACCCTGATCCAGCCATGCCGCGTGAGTGATGAAGGCCCTAGGGTCGTAAAGCTCTTTCGCCTGTGAAGATAATGACGGTAGCAGGTAAAGAAACCCCGGCTAACTCCGTGCCAGCAGCCGCGGTAATACGGAGGGGGTTAGCGTTGTTCGGAATTACTGGGCGTAAAGCGCGCGTAGGCGGACTATTAAGTCAGGGGTGAAATCCCGGGGCTCAACCCCGGAACTGCCTTTGATACTGGTAGTCTAGAGTTCGAGAGAGGTGAGTGGAATTCCGAGTGTAGAGGTGAAATTCGTAGATATTCGGAGGAACACCAGTGGCGAAGGCGGCTCACTGGCTCGATACTGACGCTGAGGTGCGAAAGTGTGGGGAGCAAACAGGATTAGATACCCTGGTAGTCCACACCGTAAACGATGAATGCCAGACGTCGGGCAGCATGCTGTTCGGTGTCACACCTAACGGATTAAGCATTCCGCCTGGGGAGTACGGTCGCAAGATTAAAACTCAAAGGAATTGACGGGGGCCCGCACAAGCGGTGGAGCATGTGGTTTAATTCGAAGCAACGCGCAGAACCTTACCAACCCTTGACATCCCG
>P1F1-27F_F01.ab1
NNNNNNNNNNNGCTNNNNNTGCAGTCGAGCGAGACCTTCGGGTCTAGCGGCGGACGGGTGAGTAACGCGTGGGAACGTGCCCTTTGCTACGGAATAGTCCCGGGAAACTGGGTTTAATACCGTATGTGCCCTTCGGGGGAAAGATTTATCGGCAAAGGATCGGCCCGCGTTGGATTAGGTAGTTGGTGGGGTAATGGCCTACCAAGCCGACGATCCATAGCTGGTTTGAGAGGATGATCAGCCACACTGGGACTGAGACACGGCCCAGACTCCTACGGGAGGCAGCAGTGGGGAATCTTAGACAATGGGGGCAACCCTGATCTAGCCATGCCGCGTGAGTGATGAAGGCCTTAGGGTTGTAAAGCTCTTTCAGCTGGGAAGATAATGACGGTACCAGCAGAAGAAGCCCCGGCTAACTCCGTGCCAGCAGCCGCGGTAATACGGAGGGGGCTAGCGTTGTTCGGAATTACTGGGCGTAAAGCGCACGTAGGCGGACTGGAAAGTTGGGGGTGAAATCCCGGGGCTCAACCTCGGAACTGCCTTCAAAACTATCAGTCTGGAGTTCGAGAGAGGTGAGTGGAATACCGAGTGTAGAGGTGAAATTCGTAGATATTCGGTGGAACACCAGTGGCGAAGGCGGCTCACTGGCTCGATACTGACGCTGAGGTGCGAAAGCGTGGGGAGCAAACAGGATTAGATACCCTGGTAGTCCACGCCGTAAACGATGAATGCCAGTCGTCGGGTTGCATGCAATTCGGTGACACACCTAACGGATTAAGCATTCCGCCTGGGGAGTACGGTCGCAAGATTAAAACTCAAAGGAATTGACGGGGGCCCGCACAAGCGGTGGAGCATGTGGTTTAATTCGAAGCAACGCGCAGAACCTTACCAACCCTTGACATN
>P1G1-27F_G01.ab1
NNNNNNNNNNNCTNNNCNTGCAAGTCGAGCGAGACCTTCGGGTCTAGCGGCGGACGGGTGAGTAACGCGTGGGAACGTGCCCTTTGCTACGGAATAGTCCCGGGAAACTGGGTTTAATACCGTATGTGCCCTTCGGGGGAAAGATTTATCGGCAAAGGATCGGCCCGCGTTGGATTAGGTAGTTGGTGGGGTAATGGCCTACCAAGCCGACGATCCATAGCTGGTTTGAGAGGATGATCAGCCACACTGGGACTGAGACACGGCCCAGACTCCTACGGGAGGCAGCAGTGGGGAATCTTAGACAATGGGGGCAACCCTGATCTAGCCATGCCGCGTGAGTGATGAAGGCCTTAGGGTTGTAAAGCTCTTTCAGCTGGGAAGATAATGACGGTACCAGCAGAAGAAGCCCCGGCTAACTCCGTGCCAGCAGCCGCGGTAATACGGAGGGGGCTAGCGTTGTTCGGAATTACTGGGCGTAAAGCGCACGTAGGCGGACTGGAAAGTTGGGGGTGAAATCCCGGGGCTCAACCTCGGAACTGCCTTCAAAACTATCAGTCTGGAGTTCGAGAGAGGTGAGTGGAATACCGAGTGTAGAGGTGAAATTCGTAGATATTCGGTGGAACACCAGTGGCGAAGGCGGCTCACTGGCTCGATACTGACGCTGAGGTGCGAAAGCGTGGGGAGCAAACAGGATTAGATACCCTGGTAGTCCACGCCGTAAACGATGAATGCCAGTCGTCGGGTTGCATGCAATTCGGTGACACACCTAACGGATTAAGCATTCCGCCTGGGGAGTACGGTCGCAAGATTAAAACTCAAAGGAATTGACGGGGGCCCGCACAAGCGGTGGAGCATGTGGTTTAATTCGAAGCAACGCGCAGAACCTTACCNN
>P1H1-27F_H01.ab1
NNNNNNNNNNGNNANNNNTGCAGTCGAGCGCGCCCTTCGGGGTGAGCGGCGGACGGGTTAGTAACGCGTGGGAACGTGCCCTTTGGTACGGAATAGCCTCTGGAAACGGAGAGTAATACCGTATGAGCCCTTCGGGGGAAAGATTTATCGCCAAAGGATCGGCCCGCGTTAGATTAGGTAGTTGGTGGGGTAATGGCCTACCAAGCCTACGATCTATAGCTGGTTTTAGAGGATGATCAGCAACACTGGGACTGAGACACGGCCCAGACTCCTACGGGAGGCAGCAGTGGGGAATCTTGGACAATGGGGGCAACCCTGATCCAGCCATGCCGCGTGAGTGATGAAGGCCCTAGGGTCGTAAAGCTCTTTCGCCTGTGAAGATAATGACGGTAGCAGGTAAAGAAACCCCGGCTAACTCCGTGCCAGCAGCCGCGGTAATACGGAGGGGGTTAGCGTTGTTCGGAATTACTGGGCGTAAAGCGCGCGTAGGCGGACTATTAAGTCAGGGGTGAAATCCCGGGGCTCAACCCCGGAACTGCCTTTGATACTGGTAGTCTAGAGTTCGAGAGAGGTGAGTGGAATTCCGAGTGTAGAGGTGAAATTCGTAGATATTCGGAGGAACACCAGTGGCGAAGGCGGCTCACTGGCTCGATACTGACGCTGAGGTGCGAAAGTGTGGGGAGCAAACAGGATTAGATACCCTGGTAGTCCACACCGTAAACGATGAATGCCAGACGTCGGGCAGCATGCTGTTCGGTGTCACACCTAACGGATTAAGCATTCCGCCTGGGGAGTACGGTCGCAAGATTAAAACTCAAAGGAATTGACGGGGGCCCGCACAAGCGGTGGAGCATGTGGTTTAATTCGAAGC
>P1A2-27F_A02.ab1
NNNNNNNNNNNCTTANNNNTGCAAGTCGAGCGAGACCTTCGGGTCTAGCGGCGGACGGGTGAGTAACGCGTGGGAACGTGCCCTTTGCTACGGAATAGTCCCGGGAAACTGGGTTTAATACCGTATGTGCCCTTCGGGGGAAAGATTTATCGGCAAAGGATCGGCCCGCGTTGGATTAGGTAGTTGGTGGGGTAATGGCCTACCAAGCCGACGATCCATAGCTGGTTTGAGAGGATGATCAGCCACACTGGGACTGAGACACGGCCCAGACTCCTACGGGAGGCAGCAGTGGGGAATCTTAGACAATGGGGGCAACCCTGATCTAGCCATGCCGCGTGAGTGATGAAGGCCTTAGGGTTGTAAAGCTCTTTCAGCTGGGAAGATAATGACGGTACCAGCAGAAGAAGCCCCGGCTAACTCCGTGCCAGCAGCCGCGGTAATACGGAGGGGGCTAGCGTTGTTCGGAATTACTGGGCGTAAAGCGCACGTAGGCGGACTGGAAAGTTGGGGGTGAAATCCCGGGGCTCAACCTCGGAACTGCCTTCAAAACTATCAGTCTGGAGTTCGAGAGAGGTGAGTGGAATACCGAGTGTAGAGGTGAAATTCGTAGATATTCGGTGGAACACCAGTGGCGAAGGCGGCTCACTGGCTCGATACTGACGCTGAGGTGCGAAAGCGTGGGGAGCAAACAGGATTAGATACCCTGGTAGTCCACGCCGTAAACGATGAATGCCAGTCGTCGGGTTGCATGCAATTCGGTGACACACCTAACGGATTAAGCATTCCGCCTGGGGAGTACGGTCGCAAGATTAAAACTCAAAGGAATTGACGGGGGCCCGCACAAGCGGTGGAGCATGTGGTTTAATTCGAAGCAACGCGCAGAACCTTACC
>P1B2-27F_B02.ab1
NNNNNNNNNNNNNNNNNNNNNNNNNNNNNNNNNNNCCACCTCTTCNNNNTGTCNNGNGGAGGGGGTATGAACNCCNGGGAACNNCCCCCTTTTTAAGGAATNNNCCNGGAAANGGNGANTAATTCCCNATTGCCCCCTCNNGGGAAAAAATTATTGGATAAGAAACGGCCCCCCTTTAATTAGGTAATTGGGTGGGTAATGGCCCACCCAACCCACCAACCNTTNNTGGTTTTAAAGGAAGAACCACACACTTGGAAATAGANACACCNCCCACACTCCTACGGGAGGCAGCAGTGGGGAATCTTGGACAATGGGGGCAACCCTGATCCANCCATGCCGCGTGAGTGATGAAGGCCCTAGGGTCNTAAAGNTCTTTCNCCNGGGATGATAATGACAGTACCTGNNAAAGAAACCCCGGNTANCTNCGCGNCNNCNNCCGCGNNNATACNGGGGGGGNTTNTNGTTNTTNNNTAATTATTGGNAAAAAANCCCGNNTANNANGGAATGNAAAGTGGGGGGNGAAATCCNNGGNCNNNNCCCCTGNCTNCNNNCCTAANATCCNNTATTTGNNNANANGAGAGTGGAGTGCCNNNNNNAGAGNNGANGTGNNNNNNNNNNATATTCNGANNAANACCAGTGGNGNAGNGCNNTCNNTCGCTNNNTACNCACACTNNCGNGNNNNAGTGTGTGTANNNAACATNANAANATNNNATNNTCCTCNACNNCANANNCGAANCATGNNNGNCNNNNNNCNNNNNATNTCNNNNNCNNNNTNNNCNTAANNCATTNNNCCTNGGGANTNNGANAANATTNNAANNNAAAGACNNNCGGGNGNCNCNCNNGCNCTGNNCNTGTGGTNTNNTTCTANNNNNNNCCNNNNNNNNNANNNNTNNTNNNCTCGNTCGACNNNNN
>P1C2-27F_C02.ab1
NNNNNNNNNNNNNNNNNNNNNNNNNNNNNNNNANNAANACCNCNNCCTTCNAGGGGNNCGGGGGNGNGTAAATCNNGNNAGANNCNTTGTTTTGNNAGTAATCCCCTGANGAGGGGAATANACAATNNGTGCGCCCCCNGGGAAANAAATCTTTACAAAAGAACGCCCCGCCNTATTATGTGTATGTTGGGGGGNNGGGGNCCCNCCCCCACAACCNCTNTNTGTGTTTTGAGAAGNNGCNNCCCCACTCTGAGAGAGACACNNGCCCCACTCCCCTCCGAGGGGGGGCGGGGGGGTCTTTTATANNNNGGGGGNNCCCCCNTCTTACNCCCACGCNNCNNTNNNGANNTTGGGCTTGTAGNGCTCTTTCTCCTTTTGGCATGATGANAATATCACCANAAGAAGAAAAGACTCCCTCCTNCCCTCCGGCCGCNGCAGCGGTGATGGGGGGGGGGGTGTTGCTAANNNNTGTTGGTGGGGACANGNCNNNGGACTGGGGNATTATTANNAGATGNNTGAGCTCGCCTCCCAACTGCCTTCAAATCTATTTAACTGTAGTTATTANAGTGAGGNGANTAGAGTAAGTAGAGGTGANNNTNNNANATATTNTTTTTAAATNNANNGACAAAGGCGACTNGCTGCACCCCGNCTCACTNTNNCTGCNAGGCGCTGANANNNGNNNGAGTNNANAGCTANAGANCTGNTANNCCNNACNTGCAGACGNNNNNTGCNTGCGTTANGNNTNNNCTAGTGATGANCNNNNGACTGATNNTCAGTCNGNNNATCANACTCNANGATTGACTNNNACANNACAGCNNGGNGNCTGCNCTGAGNTNNANNCNCNCGCTNANATCTANNNNCTTAACATNNCNNNACCNTTNNNAGACTNATCTTNNNCTTNNCNTCCN
>P1D2-27F_D02.ab1
NNNNNNNNNNGCTNNNCNTGCAGTCGAGCGAGACCTTCGGGTCTAGCGGCGGACGGGTGAGTAACGCGTGGGAACGTGCCCTTTGCTACGGAATAGTCCCGGGAAACTGGGTTTAATACCGTATGTGCCCTTCGGGGGAAAGATTTATCGGCAAAGGATCGGCCCGCGTTGGATTAGGTAGTTGGTGGGGTAATGGCCTACCAAGCCGACGATCCATAGCTGGTTTGAGAGGATGATCAGCCACACTGGGACTGAGACACGGCCCAGACTCCTACGGGAGGCAGCAGTGGGGAATCTTAGACAATGGGGGCAACCCTGATCTAGCCATGCCGCGTGAGTGATGAAGGCCTTAGGGTTGTAAAGCTCTTTCAGCTGGGAAGATAATGACGGTACCAGCAGAAGAAGCCCCGGCTAACTCCGTGCCAGCAGCCGCGGTAATACGGAGGGGGCTAGCGTTGTTCGGAATTACTGGGCGTAAAGCGCACGTAGGCGGACTGGAAAGTTGGGGGTGAAATCCCGGGGCTCAACCTCGGAACTGCCTTCAAAACTATCAGTCTGGAGTTCGAGAGAGGTGAGTGGAATACCGAGTGTAGAGGTGAAATTCGTAGATATTCGGTGGAACACCAGTGGCGAAGGCGGCTCACTGGCTCGATACTGACGCTGAGGTGCGAAAGCGTGGGGAGCAAACAGGATTAGATACCCTGGTAGTCCACGCCGTAAACGATGAATGCCAGTCGTCGGGTTGCATGCAATTCGGTGACACACCTAACGGATTAAGCATTCCGCCTGGGGAGTACGGTCGCAAGATTAAAACTCAAAGGAATTGACGGGGGCCCGCACAAGCGGTGGAGCATGTGGTTTAATTCGAAGCAACGCGCAGAACCTTACCAACCCTTGACATCCCTGGACCGATCCGGANACGGATCTTTCACTTCGGTGACNN
>P1E2-27F_E02.ab1
NNNNNNNNNNNNNNNNNNNNCNTGCAAGTCGAGCGGACAGAAGGGAGCTTGCTCCCGGATGTTAGCGGCGGACGGGTGAGTAACACGTGGGTAACCTGCCTGTAAGACTGGGATAACTCCGGGAAACCGGAGCTAATACCGGATAGTTCCTTGAACCGCATGGTTCAAGGATGAAAGACGGTTTCGGCTGTCACTTACAGATGGACCCGCGGCGCATTAGCTAGTTGGTGGGGTAATGGCTCACCAAGGCGACGATGCGTAGCCGACCTGAGAGGGTGATCGGCCACACTGGGACTGAGACACGGCCCAGACTCCTACGGGAGGCAGCAGTAGGGAATCTTCCGCAATGGACGAAAGTCTGACGGAGCAACGCCGCGTGAGTGATGAAGGTTTTCGGATCGTAAAGCTCTGTTGTTAGGGAAGAACAAGTGCGAGAGTAACTGCTCGCACCTTGACGGTACCTAACCAGAAAGCCACGGCTAACTACGTGCCAGCAGCCGCGGTAATACGTAGGTGGCAAGCGTTGTCCGGAATTATTGGGCGTAAAGGGCTCGCAGGCGGTTTCTTAAGTCTGATGTGAAAGCCCCCGGCTCAACCGGGGAGGGTCATTGGAAACTGGGAAACTTGAGTGCAGAAGAGGAGAGTGGAATTCCACGTGTAGCGGTGAAATGCGTAGAGATGTGGAGGAACACCAGTGGCGAAGGCGACTCTCTGGTCTGTAACTGACGCTGAGGAGCGAAAGCGTGGGGAGCGAACAGGATTAGATACCCTGGTAGTCCACGCCGTAAACGATGAGTGCTAAGTGTTAGGGGGTTTCCGCCCCTTAGTGCTGCAGCTAACGCATTAAGCACTCCGCCTGGGGAGTACGGTCGCAAGACTGAAACTCAAAGGAATTGACGGGGGCCCGCACAAGCGGTGGAGCATGTGGTTTAATTCGAAGCAN
>P1F2-27F_F02.ab1
NNNNNNNNNNNNCNNNNNNNTGCAGTCGAGCGAGACCTTCGGGTCTAGCGGCGGACGGGTGAGTAACGCGTGGGAACGTGCCCTTTGCTACGGAATAGTCCCGGGAAACTGGGTTTAATACCGTATGTGCCCTTCGGGGGAAAGATTTATCGGCAAAGGATCGGCCCGCGTTGGATTAGGTAGTTGGTGGGGTAATGGCCTACCAAGCCGACGATCCATAGCTGGTTTGAGAGGATGATCAGCCACACTGGGACTGAGACACGGCCCAGACTCCTACGGGAGGCAGCAGTGGGGAATCTTAGACAATGGGGGCAACCCTGATCTAGCCATGCCGCGTGAGTGATGAAGGCCTTAGGGTTGTAAAGCTCTTTCAGCTGGGAAGATAATGACGGTACCAGCAGAAGAAGCCCCGGCTAACTCCGTGCCAGCAGCCGCGGTAATACGGAGGGGGCTAGCGTTGTTCGGAATTACTGGGCGTAAAGCGCACGTAGGCGGACTGGAAAGTTGGGGGTGAAATCCCGGGGCTCAACCTCGGAACTGCCTTCAAAACTATCAGTCTGGAGTTCGAGAGAGGTGAGTGGAATACCGAGTGTAGAGGTGAAATTCGTAGATATTCGGTGGAACACCAGTGGCGAAGGCGGCTCACTGGCTCGATACTGACGCTGAGGTGCGAAAGCGTGGGGAGCAAACAGGATTAGATACCCTGGTAGTCCACGCCGTAAACGATGAATGCCAGTCGTCGGGTTGCATGCAATTCGGTGACACACCTAACGGATTAAGCATTCCGCCTGGGGAGTACGGTCGCAAGATTAAAACTCAAAGGAATTGACGGGGGCCCGCACAAGCGGTGGAGCATGTGGTTTAATTCGAAGCAACGCGCAGAACCTTACCAACCCTTGACATCCCTGGACCGATCCGGAGACGGAN
>P1G2-27F_G02.ab1
NNNNNNNNNNNNANNCNTGCAAGTCGAGCGCGCCCTTCGGGGTGAGCGGCGGACGGGTTAGTAACGCGTGGGAACGTGCCCAGATCTAAGGAATAGCCACTGGAAACGGTGAGTAATACCTTATACGCCCTTCGGGGGAAAGATTTATCGGATTTGGATCGGCCCGCGTTAGATTAGGTAGTTGGTGGGGTAATGGCCTACCAAGCCTACGATCTATAGCTGGTTTTAGAGGATGATCAGCAACACTGGGACTGAGACACGGCCCAGACTCCTACGGGAGGCAGCAGTGGGGAATCTTGGACAATGGGGGCAACCCTGATCCAGCCATGCCGCGTGAGTGATGAAGGCCTTAGGGTCGTAAAGCTCTTTCGCCTGTGATGATAATGACAGTAGCAGGTAAAGAAACCCCGGCTAACTCCGTGCCAGCAGCCGCGGTAATACGGAGGGGGTTAGCGTTGTTCGGAATTACTGGGCGTAAAGCGCGCGTAGGCGGATTAGTCAGTTAGAGGTGAAATCCCAGGGCTCAACCCTGGAACTGCCTTTAATACTGCTAGTCTTGAGTTCGAGAGAGGTGAGTGGAATTCCGAGTGTAGAGGTGAAATTCGTAGATATTCGGAGGAACACCAGTGGCGAAGGCGGCTCACTGGCTCGATACTGACGCTGAGGTGCGAAAGTGTGGGGAGCAAACAGGATTAGATACCCTGGTAGTCCACACCGTAAACGATGAATGCCAGTCGTCGGCAAGCATGCTTGTCGGTGACACACCTAACGGATTAAGCATTCCGCCTGGGGAGTACGGTCGCAAGATTAAAACTCAAAGGAATTGACGGGGGCCCGCACAAGCGGTGGAGCATGTGGTTTAATTCGAAGCAACGCGCAGAACCTTACCAACCCTTGACATCCTCGGACCGCC
>P1H2-27F_H02.ab1
NNNNNNNNNNGNNNNNCNTGCAAGTCGAGCGCGCCCTTCGGGGTGAGCGGCGGACGGGTTAGTAACGCGTGGGAACGTGCCCTTTGGTACGGAATAGCCTCTGGAAACGGAGAGTAATACCGTATGAGCCCTTCGGGGGAAAGATTTATCGCCAAAGGATCGGCCCGCGTTAGATTAGGTAGTTGGTGGGGTAATGGCCTACCAAGCCTACGATCTATAGCTGGTTTTAGAGGATGATCAGCAACACTGGGACTGAGACACGGCCCAGACTCCTACGGGAGGCAGCAGTGGGGAATCTTGGACAATGGGGGCAACCCTGATCCAGCCATGCCGCGTGAGTGATGAAGGCCCTAGGGTCGTAAAGCTCTTTCGCCTGTGAAGATAATGACGGTAGCAGGTAAAGAAACCCCGGCTAACTCCGTGCCAGCAGCCGCGGTAATACGGAGGGGGTTAGCGTTGTTCGGAATTACTGGGCGTAAAGCGCGCGTAGGCGGACTATTAAGTCAGGGGTGAAATCCCGGGGCTCAACCCCGGAACTGCCTTTGATACTGGTAGTCTAGAGTTCGAGAGAGGTGAGTGGAATTCCGAGTGTAGAGGTGAAATTCGTAGATATTCGGAGGAACACCAGTGGCGAAGGCGGCTCACTGGCTCGATACTGACGCTGAGGTGCGAAAGTGTGGGGAGCAAACAGGATTAGATACCCTGGTAGTCCACACCGTAAACGATGAATGCCAGACGTCGGGCAGCATGCTGTTCGGTGTCACACCTAACGGATTAAGCATTCCGCCTGGGGGAGTACGGTCGCAAGATTAAAACTCAAAGGAATTGACGGGGGCCCGCACAAGCGGTGGAGCATGTGGTTTAATTCGAAGCAACGCGCAGAACCTTACCAACN
>P1A3-27F_A03.ab1
NNNNNNNNNNNNNCNNTACNTGCAGTCGAGCGGACAGAAGGGAGCTTGCTCCCGGATGTTAGCGGCGGACGGGTGAGTAACACGTGGGTAACCTGCCTGTAAGACTGGGATAACTCCGGGAAACCGGAGCTAATACCGGATAGTTCCTTGAACCGCATGGTTCAAGGATGAAAGACGGTTTCGGCTGTCACTTACAGATGGACCCGCGGCGCATTAGCTAGTTGGTGGGGTAATGGCTCACCAAGGCGACGATGCGTAGCCGACCTGAGAGGGTGATCGGCCACACTGGGACTGAGACACGGCCCAGACTCCTACGGGAGGCAGCAGTAGGGAATCTTCCGCAATGGACGAAAGTCTGACGGAGCAACGCCGCGTGAGTGATGAAGGTTTTCGGATCGTAAAGCTCTGTTGTTAGGGAAGAACAAGTGCGAGAGTAACTGCTCGCACCTTGACGGTACCTAACCAGAAAGCCACGGCTAACTACGTGCCAGCAGCCGCGGTAATACGTAGGTGGCAAGCGTTGTCCGGAATTATTGGGCGTAAAGGGCTCGCAGGCGGTTTCTTAAGTCTGATGTGAAAGCCCCCGGCTCAACCGGGGAGGGTCATTGGAAACTGGGAAACTTGAGTGCAGAAGAGGAGAGTGGAATTCCACGTGTAGCGGTGAAATGCGTAGAGATGTGGAGGAACACCAGTGGCGAAGGCGACTCTCTGGTCTGTAACTGACGCTGAGGAGCGAAAGCGTGGGGAGCGAACAGGATTAGATACCCTGGTAGTCCACGCCGTAAACGATGAGTGCTAAGTGTTNGGGGTTTCCGCCCCTTAGTGCTGCAGCTAACGCATTAAGCACTCCGCCTGGGGAGTACGGNCGCAAGACTGAAACTCAAAGGAATTGACGGGGGCCCGCACAAGCGGTGGAGCATGNGGTT
>P1B3-27F_B03.ab1
NNNNNNNNNNNNNNNNNNNNNNNNNNNNNNGCNCGACCTCTNCNGNGANNGGGNNNCNNGGGTGAGTAGCGCGTGAGAACCTACCTTTTTGTTCAGTAGACCCGNTGNACTGGACTGCTTACCGAATGTGCCCCTTANGGGAGAAATTTTTCTCAACTGAAGAGGGCCCCGCTGAGTATTAATANGGGGGGGGGGGGNGCCTACCCCGNNACTATCCNTATGTGGTCTGGGATTNNNTCACACTCGCTGACTGACACACACGGCCCCTANTCCTACAGGAGGCAGCGGTGACTATTATTGGACGANGGCCGCNAACCTCATCCCNNGCTGCCNCGNGACTGATGAAGGCCCTAGGGTTGTGAAGCTCTTTCNNNNGGGANANGAATGAAGTTNCTCAAAAAACAACCCCCGGCTACCTTCCNGCCACCGCCCACNAAAATACGAAGGGGGGTAGGGTGGTTCGGAATCNCTGGGGGTNAACCGCACCTAAGTGGACTTTTGGGTCAGGAATGAANTCGCGGGNNTCNCCCTTTAACTGCCTTTGTCANTGAAGGTCTTGAANNGGTNTANTNGAACGGAACTCNNAGGTNCAAGGTGAAATTCGTGAATATTCNTAAAAAGCCAGTGGCAAAAGTGGCTCGCTGGCTNCNNGTGATGCTGAGGTGCNNNAGCAGNNNNNNAANCTGGANTAGANACCCCTGATANTCAACTCCGATACCAATGGAAGGTANNCNTCCNGTACGNATGCAAANCGATGGGATATCTAACTNNTTANGCNNNNNNNCNNNNNAANNNNNACGCANNAGAGNTGCTCNGGGGAANNGAAGGGGGNGNNCNTTATTGCTGGAGCTGTGNNTTNNTTCNAGCANNANCNNANNCTTNCCNCNCATGTGGNNTNCGCTACTTCNNTCNNTGGNAGGNCNCTTCGGNGCNCGNNGANNGTG
>P1C3-27F_C03.ab1
NNNNNNNNNNNNNNNNNNNNTGCAGTCGAGCGGACAGAAGGGAGCTTGCTCCCGGATGTTAGCGGCGGACGGGTGAGTAACACGTGGGTAACCTGCCTGTAAGACTGGGATAACTCCGGGAAACCGGAGCTAATACCGGATAGTTCCTTGAACCGCATGGTTCAAGGATGAAAGACGGTTTCGGCTGTCACTTACAGATGGACCCGCGGCGCATTAGCTAGTTGGTGGGGTAATGGCTCACCAAGGCGACGATGCGTAGCCGACCTGAGAGGGTGATCGGCCACACTGGGACTGAGACACGGCCCAGACTCCTACGGGAGGCAGCAGTAGGGAATCTTCCGCAATGGACGAAAGTCTGACGGAGCAACGCCGCGTGAGTGATGAAGGTTTTCGGATCGTAAAGCTCTGTTGTTAGGGAAGAACAAGTGCGAGAGTAACTGCTCGCACCTTGACGGTACCTAACCAGAAAGCCACGGCTAACTACGTGCCAGCAGCCGCGGTAATACGTAGGTGGCAAGCGTTGTCCGGAATTATTGGGCGTAAAGGGCTCGCAGGCGGTTTCTTAAGTCTGATGTGAAAGCCCCCGGCTCAACCGGGGAGGGTCATTGGAAACTGGGAAACTTGAGTGCAGAAGAGGAGAGTGGAATTCCACGTGTAGCGGTGAAATGCGTAGAGATGTGGAGGAACACCAGTGGCGAAGGCGACTCTCTGGTCTGTAACTGACGCTGAGGAGCGAAAGCGTGGGGAGCGAACAGGATTAGATACCCTGGTAGTCCACGCCGTAAACGATGAGTGCTAAGTGTTANGGGGTTTCCGCCCCTTAGTGCTGCAGCTAACGCATTAAGCACTCCGCCTGGGGAGTACGGTCGCAAGACTGAAACTCAAAGGAATTGACGGGGGCCCGCACAAGCGGTGGAGCATGTGGTTTAATTCGAAGCAACGCGAAGAAN
>P1D3-27F_D03.ab1
NNNNNNNNNTNNNNNNNNNNNNNNNNNNNNNNCCTNCCCNNNNNGNGGGGCNCGGGNTAGNNTAGTGTGGGAGGGNANNTGCCCTTTTNNNCANNTNCTCTGGNACTNATNCCGTTATCGNCCCTCCCCGTAAAGATTTTTNNTTATNTGATCAGGNTCCCCCCCATTNTGNATTNNGTGGGNGGGGGGCTATGTGCCCTCCCANCCCCTATCTGTATNTGGTTTTATAAGANACTCTGGNACACTGACACTGACACAACTCNNNCCANTCCTNNNGGAGGGGAATCTGGGAAATCGTGGACAATGGNNNCCCCCCTGNNCCCCANTGATGATGGNTCAANNGANGNCTATATGGTTCAACTGCTNTNNCATGAGGGNANAATGAGAAGAAACCACCGCAAAAAGNCNNCTACATCCGTGCCACCACCCNCGANNATACAGAGGGGGGTATTGCTGTTCGTAATTATTGGGAGTAAAGCTCTCACGTANGGGNTATTATANAGGTGGGNAACNTCCCNCGTGTCTTCCATNCCGACTGCCTTTAATTCTGNAAATCTAGNNTNNTTCAGAGGGGAGTGGAATTCCCAGTGTTGAGGTGAAGATNTTACATATACANACGANNCCCNGGGTCGATCGCAGNTNACTGTGTCTATCCTGACTCTCAAATNNGANNGATANGCTAGCAGAGNANACNANATNNNANTAATTANTATACNCCGNANCNNNNAATGCNAGACNNNNCANACNNTGATGATTNNNNTCGCNNATAACCGNTNNNGATNANANTTGAGGANTNGGGGCGCNNNANGNANCTCAAAGCATGTGNNTANGTCCNGNAGCNNNNCANNNATGNACNNTNATNCTANNACNNNCANANCTNTACTAACCNTTNNNTCTCGGTATCNCGTCNNANNGGTGTATCCNNNNNNN
>P1E3-27F_E03.ab1
NNNNNNNNNNNCTANCACNTGCAGTCGAGCGCGCCCTTCGGGGTGAGCGGCGGACGGGTTAGTAACGCGTGGGAACGTGCCCTTTGGTACGGAATAGCCTCTGGAAACGGAGAGTAATACCGTATGAGCCCTTCGGGGGAAAGATTTATCGCCAAAGGATCGGCCCGCGTTAGATTAGGTAGTTGGTGGGGTAATGGCCTACCAAGCCTACGATCTATAGCTGGTTTTAGAGGATGATCAGCAACACTGGGACTGAGACACGGCCCAGACTCCTACGGGAGGCAGCAGTGGGGAATCTTGGACAATGGGGGCAACCCTGATCCAGCCATGCCGCGTGAGTGATGAAGGCCCTAGGGTCGTAAAGCTCTTTCGCCTGTGAAGATAATGACGGTAGCAGGTAAAGAAACCCCGGCTAACTCCGTGCCAGCAGCCGCGGTAATACGGAGGGGGTTAGCGTTGTTCGGAATTACTGGGCGTAAAGCGCGCGTAGGCGGACTATTAAGTCAGGGGTGAAATCCCGGGGCTCAACCCCGGAACTGCCTTTGATACTGGTAGTCTAGAGTTCGAGAGAGGTGAGTGGAATTCCGAGTGTAGAGGTGAAATTCGTAGATATTCGGAGGAACACCAGTGGCGAAGGCGGCTCACTGGCTCGATACTGACGCTGAGGTGCGAAAGTGTGGGGAGCAAACAGGATTAGATACCCTGGTAGTCCACACCGTAAACGATGAATGCCAGACGTCGGGCAGCATGCTGTTCGGTGTCACACCTAACGGATTAAGCATTCCGCCTGGGGAGTACGGTCGCAAGATTAAAACTCAAAGGAATTGACGGGGGCCCGCACAAGCGGTGGAGCATGTGGTTTAATTCGAAGCAACGCGCAGAACCTTACCAACCCTTGACATCCCGGGACCGCGCCAGAGATGGCGTTTCCACTTC
>P1F3-27F_F03.ab1
NNNNNNGNNNNNNNNANCNCATGNNNNTCGAGCGCACTCTTCGGAGTGAGCGGCGGACGGGTTAGTAACGCGTGGGAACGTGCCCAGATCTAAGGAATAGCCACTGGAAACGGTGAGTAATACCTTATACGCCCTTCGGGGGAAAGATTTATCGGATTTGGATCGGCCCGCGTTAGATTAGGTAGTTGGTGGGGTAATGGCCTACCAAGCCTACGATCTATAGCTGGTTTTAGAGGATGATCAGCAACACTGGGACTGAGACACGGCCCAGACTCCTACGGGAGGCAGCAGTGGGGAATCTTGGACAATGGGCGCAAGCCTGATCCAGCCATGCCGCGTGAGTGATGAAGGCCCTAGGGTCGTAAAGCTCTTTCGCCAGGGATGATAATGACAGTACCTGGTAAAGAAACCCCGGCTAACTCCGTGCCAGCAGCCGCGGTAATACGGAGGGGGTTAGCGTTGTTCGGAATTACTGGGCGTAAAGCGCGCGTAGGCGGACTGGAAAGTTGGGGGTGAAATCCCGGGGCTCAACCCCGGAACTGCCTCCAAAACTCCCAGTCTTGAGTTCGAGAGAGGTGAGTGGAATTCCGAGTGTAGAGGTGAAATTCGTAGATATTCGGAGGAACACCAGTGGCGAAGGCGGCTCACTGGCTCGATACTGACGCTGAGGTGCGAAAGTGTGGGGAGCAAACAGGATTAGATACCCTGGTAGTCCACACCGTAAACGATGAATGCCAGTCGTCGGGTAGCATGCTATTCGGTGACACACCTAACGGATTAAGCATTCCGCCTGGGGAGTACGGTCGCAAGATTAAAACTCAAAGGAATTGACGGGGGCCCGCACAAGCGGTGGAGCATGTGGTTTAATTCGAAGCAACGCGCAGAACCTTACCAACCCTTGACATCCTCNGACCGGCCCAGAGATGGGTCTTTCACTTCGGTGACCGAGTGACN
>P1G3-27F_G03.ab1
NNNNNNNNNNNGNNANNCNTGCAGTCGAGCGCGCCCTTCGGGGTGAGCGGCGGACGGGTTAGTAACGCGTGGGAACGTGCCCTTTGGTACGGAATAGCCTCTGGAAACGGAGAGTAATACCGTATGAGCCCTTCGGGGGAAAGATTTATCGCCAAAGGATCGGCCCGCGTTAGATTAGGTAGTTGGTGGGGTAATGGCCTACCAAGCCTACGATCTATAGCTGGTTTTAGAGGATGATCAGCAACACTGGGACTGAGACACGGCCCAGACTCCTACGGGAGGCAGCAGTGGGGAATCTTGGACAATGGGGGCAACCCTGATCCAGCCATGCCGCGTGAGTGATGAAGGCCCTAGGGTCGTAAAGCTCTTTCGCCTGTGAAGATAATGACGGTAGCAGGTAAAGAAACCCCGGCTAACTCCGTGCCAGCAGCCGCGGTAATACGGAGGGGGTTAGCGTTGTTCGGAATTACTGGGCGTAAAGCGCGCGTAGGCGGACTATTAAGTCAGGGGTGAAATCCCGGGGCTCAACCCCGGAACTGCCTTTGATACTGGTAGTCTAGAGTTCGAGAGAGGTGAGTGGAATTCCGAGTGTAGAGGTGAAATTCGTAGATATTCGGAGGAACACCAGTGGCGAAGGCGGCTCACTGGCTCGATACTGACGCTGAGGTGCGAAAGTGTGGGGAGCAAACAGGATTAGATACCCTGGTAGTCCACACCGTAAACGATGAATGCCAGACGTCGGGCAGCATGCTGTTCGGTGTCACACCTAACGGATTAAGCATTCCGCCTGGGGAGTACGGTCGCAAGATTAAAACTCAAAGGAATTGACGGGGGCCCGCACAAGCGGTGGAGCATGTGGTTTAATTCGAAGCAACGCGCANAACCTTACCAACCCTTGACATCCCGGGACCGCGCCAGANAT
>P1H3-27F_H03.ab1
NNNNNNNNNNNGNNTANNCNTGCNAGTCGAGCGCGCCCTTCGGGGTGAGCGGCGGACGGGTTAGTAACGCGTGGGAACGTGCCCTTTGGTACGGAATAGCCTCTGGAAACGGAGAGTAATACCGTATGAGCCCTTCGGGGGAAAGATTTATCGCCAAAGGATCGGCCCGCGTTAGATTAGGTAGTTGGTGGGGTAATGGCCTACCAAGCCTACGATCTATAGCTGGTTTTAGAGGATGATCAGCAACACTGGGACTGAGACACGGCCCAGACTCCTACGGGAGGCAGCAGTGGGGAATCTTGGACAATGGGGGCAACCCTGATCCAGCCATGCCGCGTGAGTGATGAAGGCCCTAGGGTCGTAAAGCTCTTTCGCCTGTGAAGATAATGACGGTAGCAGGTAAAGAAACCCCGGCTAACTCCGTGCCAGCAGCCGCGGTAATACGGAGGGGGTTAGCGTTGTTCGGAATTACTGGGCGTAAAGCGCGCGTAGGCGGACTATTAAGTCAGGGGTGAAATCCCGGGGCTCAACCCCGGAACTGCCTTTGATACTGGTAGTCTAGAGTTCGAGAGAGGTGAGTGGAATTCCGAGTGTAGAGGTGAAATTCGTAGATATTCGGAGGAACACCAGTGGCGAAGGCGGCTCACTGGCTCGATACTGACGCTGAGGTGCGAAAGTGTGGGGAGCAAACAGGATTAGATACCCTGGTAGTCCACACCGTAAACGATGAATGCCAGACGTCGGGCAGCATGCTGTTCGGTGTCACACCTAACGGATTAAGCATTCCGCCTGGGGAGTACGGTCGCAAGATTAAAACTCAAAGGAATTGACGGGGGCCCGCACAAGCGGTGGAGCATGTGGTTTAATTCGAAGCAACGCGCAGAACCTTACCAACCCTTGACATCCCGGGACCGN
>P1A4-27F_A04.ab1
NNNNNNNNNNNNNNNANNNNTGCAAGTCGAGCGCACTCTTCGGAGTGAGCGGCGGACGGGTTAGTAACGCGTGGGAACGTGCCCAGATCTAAGGAATAGCCACTGGAAACGGTGAGTAATACCTTATACGCCCTTCGGGGGAAAGATTTATCGGATTTGGATCGGCCCGCGTTAGATTAGGTAGTTGGTGGGGTAATGGCCTACCAAGCCTACGATCTATAGCTGGTTTTAGAGGATGATCAGCAACACTGGGACTGAGACACGGCCCAGACTCCTACGGGAGGCAGCAGTGGGGAATCTTGGACAATGGGCGCAAGCCTGATCCAGCCATGCCGCGTGAGTGATGAAGGCCCTAGGGTCGTAAAGCTCTTTCGCCAGGGATGATAATGACAGTACCTGGTAAAGAAACCCCGGCTAACTCCGTGCCAGCAGCCGCGGTAATACGGAGGGGGTTAGCGTTGTTCGGAATTACTGGGCGTAAAGCGCGCGTAGGCGGACTGGAAAGTTGGGGGTGAAATCCCGGGGCTCAACCCCGGAACTGCCTCCAAAACTCCCAGTCTTGAGTTCGAGAGAGGTGAGTGGAATTCCGAGTGTAGAGGTGAAATTCGTAGATATTCGGAGGAACACCAGTGGCGAAGGCGGCTCACTGGCTCGATACTGACGCTGAGGTGCGAAAGTGTGGGGAGCAAACAGGATTAGATACCCTGGTAGTCCACACCGTAAACGATGAATGCCAGTCGTCGGGTAGCATGCTATTCGGTGACACACCTAACGGATTAAGCATTCCGCCTGGGGAGTACGGTCGCAAGATTAAAACTCAAAGGAATTGACGGGGGCCCGCACAAGCGGTGGAGCATGTGGTTTAATTCGAAGCAACGCGCAGAACCTTACCAACCCTTGACATCCTCGGACCGGCCCAGAGATGGGTC
>P1B4-27F_B04.ab1
NNNNNNNNNNNGCNTANNNATNNNNAGTCGAACGAACTCTTCGGAGTTAGTGGCAGACGGGTGAGTAACGCGTGGGAACCTACCTTTAGGTACGGAACAACAGTTGGAAACGACTGCTAATACCGTATGTGCCCTATGGGGGAAAGATTTATCGCCTAAGGATGGGCCCGCGTTGGATTAGCTAGTTGGTGGGGTAAAGGCCTACCAAGGCGACGATCCATAGCTGGTCTGAGAGGATGATCAGCCACACTGGGACTGAGACACGGCCCAGACTCCTACGGGAGGCAGCAGTGGGGAATATTGGACAATGGGCGCAAGCCTGATCCAGCCATGCCGCGTGAGTGATGAAGGCCCTAGGGTTGTAAAGCTCTTTCAGCGAGGAGGATAATGACGTTACTCGCAGAAGAAGCCCCGGCTAACTTCGTGCCAGCAGCCGCGGTAATACGAAGGGGGCTAGCGTTGTTCGGAATCACTGGGCGTAAAGCGCACGTAGGCGGACTTTTAAGTCAGGGGTGAAATCCCGGGGCTCAACCCCGGAACTGCCTTTGATACTGGAAGTCTTGAGTCCGAGAGAGGTGAGTGGAACTCCGAGTGTAGAGGTGAAATTCGTAGATATTCGGAAGAACACCAGTGGCGAAGGCGGCTCACTGGCTCGGTACTGACGCTGAGGTGCGAAAGCGTGGGGAGCAAACAGGATTAGATACCCTGGTAGTCCACGCCGTAAACGATGGAAGCTAGCCGTCAGGTAGCATGCTATTTGGTGGCGCAGCTAACGCATTAAGCTTCCCGCCTGGGGAGTACGGTCGCAAGATTAAAACTCAAAGGAATTGACGGGGGCCCGCACAAGCGGTGGAGCATGTGGTTTAATTCGAAGCAACGCGCAGAACCTTACCAGCCCTTGACATTTGGTGCTACTTCCAGAGATGGNAAGGTCCCTTCGGGGACGCCAGGACNNN
>P1C4-27F_C04.ab1
NNNNNNNNNNNNNNNNNNNNNTGCAGTCGAGCGAGACCTTCGGGTCTAGCGGCGGACGGGTGAGTAACGCGTGGGAACGTGCCCTTTGCTACGGAATAGTCCCGGGAAACTGGGTTTAATACCGTATGTGCCCTTCGGGGGAAAGATTTATCGGCAAAGGATCGGCCCGCGTTGGATTAGGTAGTTGGTGGGGTAATGGCCTACCAAGCCGACGATCCATAGCTGGTTTGAGAGGATGATCAGCCACACTGGGACTGAGACACGGCCCAGACTCCTACGGGAGGCAGCAGTGGGGAATCTTAGACAATGGGGGCAACCCTGATCTAGCCATGCCGCGTGAGTGATGAAGGCCTTAGGGTTGTAAAGCTCTTTCAGCTGGGAAGATAATGACGGTACCAGCAGAAGAAGCCCCGGCTAACTCCGTGCCAGCAGCCGCGGTAATACGGAGGGGGCTAGCGTTGTTCGGAATTACTGGGCGTAAAGCGCACGTAGGCGGACTGGAAAGTTGGGGGTGAAATCCCGGGGCTCAACCTCGGAACTGCCTTCAAAACTATCAGTCTGGAGTTCGAGAGAGGTGAGTGGAATACCGAGTGTAGAGGTGAAATTCGTAGATATTCGGTGGAACACCAGTGGCGAAGGCGGCTCACTGGCTCGATACTGACGCTGAGGTGCGAAAGCGTGGGGAGCAAACAGGATTAGATACCCTGGTAGTCCACGCCGTAAACGATGAATGCCAGTCGTCGGGTTGCATGCAATTCGGTGACACACCTAACGGATTAAGCATTCCGCCTGGGGAGTACGGTCGCAAGATTAAAACTCAAAGGAATTGACGGGGGCCCGCACAAGCGGTGGAGCATGTGGTTTAATTCGAAGCAACGCGCAGAACCTTACCAACCCTTGACATCCCTGGACCGATCCGGAGACGGATCTTTCACTTCGGTGACCNGGTGACAGGNGCTGCATGGCTGTCGTC
>P1D4-27F_D04.ab1
NNNNNNTNNNNNNNNNNNNNNNNTNNNNNNNNNCNCGCCCTNNNNNGTNANCNGNNGNNNNNNGANTAACGCGTGNGNNNGGGNANNTTGNNCCTTAATAGCCTCTGGAACCGGGAAGTAATACCGNAATNCGCCTTTCNGCGAAAAAATTTTCNTCAAACGATTGGGCCCCCGTTGATTAAGTAATTGGTGGGGTAATGGGCTACCGNCCTACCATCTATANNTGGTTTTANAGGATGATCAGCAACACTGGGACTGAGACACAGCCCAAACTCCTACNGGAGGCAGCAGTGGGGAATCTTGGACAATGGGGGCAACCCTGATCCAGCCATGCCCCGTGAGTGATGAAGGCCCTANGGTCNGAAAGCTCTTTCNCCTGCGANGATAATGACGGTAGTTNTTGAAGAAAACCCCGCTAACTCCANGCCNNCAGCCGCGGCAATACNNNGGNNGTTANCNTTGTTCGGAATTACTGGTCGTAATGCGGCTAAGGNNGCTATTAAGTCANGNNTGAAATCACNNGGTCGCCCCCNACCTAACTTTNATACTGGCAGTCTTTATTTCGAGAGATGTAAGTGGAATTCCGACTGAAGAGGTGATGTTCATAGATANTNNGANGAACACCAGTGGNAAAGGCGGCTCNCTGACTCGATACTGACGCTAANGTGCGATAGTGAGGNGAGCAAAANNGATTAGATAACCTGGNAGTCNAACCNNANTCGATGAATGCNANACGTCNGGNANCATGCTATTCNGTGNCNNNCTAANNNNTAAGCNTTCCNNCTGGNANNCGNNCGCAGNATTAAACTCAAANGAATTGGGGTTGCCCCGCNCAAGCGGNGGAGCNTGTGGNTNATTCCAATCACNNNCNNAACNTNCCACCCTTGACNTCCNNNGACNNNCANANATGGGGTTCCACTTCTTGGCTCGNNGACNGNTCNNATNGGCTGCATCNNTCNNNN
>P1E4-27F_E04.ab1
NNNNNNNNNGNNANNCNTGCAGTCGAGCGCGCCCTTCGGGGTGAGCGGCGGACGGGTTAGTAACGCGTGGGAACGTGCCCTTTGGTACGGAATAGCCTCTGGAAACGGAGAGTAATACCGTATGAGCCCTTCGGGGGAAAGATTTATCGCCAAAGGATCGGCCCGCGTTAGATTAGGTAGTTGGTGGGGTAATGGCCTACCAAGCCTACGATCTATAGCTGGTTTTAGAGGATGATCAGCAACACTGGGACTGAGACACGGCCCAGACTCCTACGGGAGGCAGCAGTGGGGAATCTTGGACAATGGGGGCAACCCTGATCCAGCCATGCCGCGTGAGTGATGAAGGCCCTAGGGTCGTAAAGCTCTTTCGCCTGTGAAGATAATGACGGTAGCAGGTAAAGAAACCCCGGCTAACTCCGTGCCAGCAGCCGCGGTAATACGGAGGGGGTTAGCGTTGTTCGGAATTACTGGGCGTAAAGCGCGCGTAGGCGGACTATTAAGTCAGGGGTGAAATCCCGGGGCTCAACCCCGGAACTGCCTTTGATACTGGTAGTCTAGAGTTCGAGAGAGGTGAGTGGAATTCCGAGTGTAGAGGTGAAATTCGTAGATATTCGGAGGAACACCAGTGGCGAAGGCGGCTCACTGGCTCGATACTGACGCTGAGGTGCGAAAGTGTGGGGAGCAAACAGGATTAGATACCCTGGTAGTCCACACCGTAAACGATGAATGCCAGACGTCGGGCAGCATGCTGTTCGGTGTCACACCTAACGGATTAAGCATTCCGCCTGGGGAGTACGGTCGCAAGATTAAAACTCAAAGGAATTGACGGGGGCCCGCACAAGCGGTGGAGCATGTGGTTTAATTCGAAGCAACGCGCAGAACCTTACCAACCCTTGACATCCCGGGACCGCGCCAGAGATGGCGTTTCCACTTCGGTGGCTCGGTGACAGGTGCTGCATGGCTGTCGTCAGCTCGTGN
>P1F4-27F_F04.ab1
NNNNNNNNNNGCNNANNNNTGCAGTCGAGCGAGACCTTCGGGTCTAGCGGCGGACGGGTGAGTAACGCGTGGGAACGTGCCCTTTGCTACGGAATAGTCCCGGGAAACTGGGTTTAATACCGTATGTGCCCTTCGGGGGAAAGATTTATCGGCAAAGGATCGGCCCGCGTTGGATTAGGTAGTTGGTGGGGTAATGGCCTACCAAGCCGACGATCCATAGCTGGTTTGAGAGGATGATCAGCCACACTGGGACTGAGACACGGCCCAGACTCCTACGGGAGGCAGCAGTGGGGAATCTTAGACAATGGGGGCAACCCTGATCTAGCCATGCCGCGTGAGTGATGAAGGCCTTAGGGTTGTAAAGCTCTTTCAGCTGGGAAGATAATGACGGTACCAGCAGAAGAAGCCCCGGCTAACTCCGTGCCAGCAGCCGCGGTAATACGGAGGGGGCTAGCGTTGTTCGGAATTACTGGGCGTAAAGCGCACGTAGGCGGACTGGAAAGTTGGGGGTGAAATCCCGGGGCTCAACCTCGGAACTGCCTTCAAAACTATCAGTCTGGAGTTCGAGAGAGGTGAGTGGAATACCGAGTGTAGAGGTGAAATTCGTAGATATTCGGTGGAACACCAGTGGCGAAGGCGGCTCACTGGCTCGATACTGACGCTGAGGTGCGAAAGCGTGGGGAGCAAACAGGATTAGATACCCTGGTAGTCCACGCCGTAAACGATGAATGCCAGTCGTCGGGTTGCATGCAATTCGGTGACACACCTAACGGATTAAGCATTCCGCCTGGGGAGTACGGTCGCAAGATTAAAACTCAAAGGAATTGACGGGGGCCCGCACAAGCGGTGGAGCATGTGGTTTAATTCGAAGCAACGCGCAGAACCTTACCAACCCTTGACATCCCTGGACCGATCCGGAGACGGATCTTTCACTTCGGTGACCNGGTGACAGGNGCTGCATGGCTGTC
>P1G4-27F_G04.ab1
NNNNNNNNNNNGCTTANNNNTGCAGTCGAGCGAGACCTTCGGGTCTAGCGGCGGACGGGTGAGTAACGCGTGGGAACGTGCCCTTTGCTACGGAATAGTCCCGGGAAACTGGGTTTAATACCGTATGTGCCCTTCGGGGGAAAGATTTATCGGCAAAGGATCGGCCCGCGTTGGATTAGGTAGTTGGTGGGGTAATGGCCTACCAAGCCGACGATCCATAGCTGGTTTGAGAGGATGATCAGCCACACTGGGACTGAGACACGGCCCAGACTCCTACGGGAGGCAGCAGTGGGGAATCTTAGACAATGGGGGCAACCCTGATCTAGCCATGCCGCGTGAGTGATGAAGGCCTTAGGGTTGTAAAGCTCTTTCAGCTGGGAAGATAATGACGGTACCAGCAGAAGAAGCCCCGGCTAACTCCGTGCCAGCAGCCGCGGTAATACGGAGGGGGCTAGCGTTGTTCGGAATTACTGGGCGTAAAGCGCACGTAGGCGGACTGGAAAGTTGGGGGTGAAATCCCGGGGCTCAACCTCGGAACTGCCTTCAAAACTATCAGTCTGGAGTTCGAGAGAGGTGAGTGGAATACCGAGTGTAGAGGTGAAATTCGTAGATATTCGGTGGAACACCAGTGGCGAAGGCGGCTCACTGGCTCGATACTGACGCTGAGGTGCGAAAGCGTGGGGAGCAAACAGGATTAGATACCCTGGTAGTCCACGCCGTAAACGATGAATGCCAGTCGTCGGGTTGCATGCAATTCGGTGACACACCTAACGGATTAAGCATTCCGCCTGGGGAGTACGGTCGCAAGATTAAAACTCAAAGGAATTGACGGGGGCCCGCACAAGCGGTGGAGCATGTGGTTTAATTCGAAGCAACGCGCAGAACCTTACCAACCCTTGACATCCCTGGACCGATCCGGAGACGGATC
>P1H4-27F_H04.ab1
NNNNNNNNNNNNNNNNNNCNTGCAGTCGAGCGCGCCCTTCGGGGTGAGCGGCGGACGGGTTAGTAACGCGTGGGAACATACCCTTTGGTACGGAATAGCCTCTGGAAACGGAGAGTAATACCGTATGAGCCCTTCGGGGGAAAGATTTATCGCCAAAGGATTGGCCCGCGTTAGATTAGGTAGTTGGTGGGGTAACGGCCTACCAAGCCTACGATCTATAGCTGGTTTTAGAGGATGATCAGCAACACTGGGACTGAGACACGGCCCAGACTCCTACGGGAGGCAGCAGTGGGGAATCTTGGACAATGGGGGCAACCCTGATCCAGCCATGCCGCGTGAGTGATGAAGGCCTTAGGGTCGTAAAGCTCTTTCGCCTGTGAAGATAATGACGGTAGCAGGTAAAGAAACCCCGGCTAACTCCGTGCCAGCAGCCGCGGTAATACGGAGGGGGTTAGCGTTGTTCGGAATTACTGGGCGTAAAGCGCACGTAGGCGGACTGGAAAGTTGGGGGTGAAATCCCAGGGCTCAACCCTGGAACTGCCTCCAAAACTATCAGTCTAGAGTTCGAGAGAGGTGAGTGGAATTCCGAGTGTAGAGGTGAAATTCGTAGATATTCGGAGGAACACCAGTGGCGAAGGCGGCTCACTGGCTCGATACTGACGCTGAGGTGCGAAAGTGTGGGGAGCAAACAGGATTAGATACCCTGGTAGTCCACACCGTAAACGATGAATGCCAGTCGTCGGGTAGCATGCTATTCGGTGACACACCTAACGGATTAAGCATTCCGCCTGGGGAGTACGGTCGCAAGATTAAAACTCAAAGGAATTGACGGGGGCCCGCACAAGCGGTGGAGCATGTGGTTTAATTCGAAGCAACGCGCAGAACCTTACCAACCCTTGACATCCTANNN
>P1A5-27F_A05.ab1
NNNNNNNNNNNGCTNNNNNTGCAAGTCGAGCGAGACCTTCGGGTCTAGCGGCGGACGGGTGAGTAACGCGTGGGAACGTGCCCTTTGCTACGGAATAGTCCCGGGAAACTGGGTTTAATACCGTATGTGCCCTTCGGGGGAAAGATTTATCGGCAAAGGATCGGCCCGCGTTGGATTAGGTAGTTGGTGGGGTAATGGCCTACCAAGCCGACGATCCATAGCTGGTTTGAGAGGATGATCAGCCACACTGGGACTGAGACACGGCCCAGACTCCTACGGGAGGCAGCAGTGGGGAATCTTAGACAATGGGGGCAACCCTGATCTAGCCATGCCGCGTGAGTGATGAAGGCCTTAGGGTTGTAAAGCTCTTTCAGCTGGGAAGATAATGACGGTACCAGCAGAAGAAGCCCCGGCTAACTCCGTGCCAGCAGCCGCGGTAATACGGAGGGGGCTAGCGTTGTTCGGAATTACTGGGCGTAAAGCGCACGTAGGCGGACTGGAAAGTTGGGGGTGAAATCCCGGGGCTCAACCTCGGAACTGCCTTCAAAACTATCAGTCTGGAGTTCGAGAGAGGTGAGTGGAATACCGAGTGTAGAGGTGAAATTCGTAGATATTCGGTGGAACACCAGTGGCGAAGGCGGCTCACTGGCTCGATACTGACGCTGAGGTGCGAAAGCGTGGGGAGCAAACAGGATTAGATACCCTGGTAGTCCACGCCGTAAACGATGAATGCCAGTCGTCGGGTTGCATGCAATTCGGTGACACACCTAACGGATTAAGCATTCCGCCTGGGGAGTACGGTCGCAAGATTAAAACTCAAAGGAATTGACGGGGGCCCGCACAAGCGGTGGAGCATGTGGTTTAATTCGAAGCAACGCGCAGAACCTTACCAACCCTTGACATCCCTGGACCGATCCGGAGACGGATCTTTCACTTCGNNG
>P1B5-27F_B05.ab1
NNNNNNNNNNNNNNNNNNNTGCAGTCGAGCGAGACCTTCGGGTCTAGCGGCGGACGGGTGAGTAACGCGTGGGAACGTGCCCTTTGCTACGGAATAGTCCCGGGAAACTGGGTTTAATACCGTATGTGCCCTTCGGGGGAAAGATTTATCGGCAAAGGATCGGCCCGCGTTGGATTAGGTAGTTGGTGGGGTAATGGCCTACCAAGCCGACGATCCATAGCTGGTTTGAGAGGATGATCAGCCACACTGGGACTGAGACACGGCCCAGACTCCTACGGGAGGCAGCAGTGGGGAATCTTAGACAATGGGGGCAACCCTGATCTAGCCATGCCGCGTGAGTGATGAAGGCCTTAGGGTTGTAAAGCTCTTTCAGCTGGGAAGATAATGACGGTACCAGCAGAAGAAGCCCCGGCTAACTCCGTGCCAGCAGCCGCGGTAATACGGAGGGGGCTAGCGTTGTTCGGAATTACTGGGCGTAAAGCGCACGTAGGCGGACTGGAAAGTTGGGGGTGAAATCCCGGGGCTCAACCTCGGAACTGCCTTCAAAACTATCAGTCTGGAGTTCGAGAGAGGTGAGTGGAATACCGAGTGTAGAGGTGAAATTCGTAGATATTCGGTGGAACACCAGTGGCGAAGGCGGCTCACTGGCTCGATACTGACGCTGAGGTGCGAAAGCGTGGGGAGCAAACAGGATTAGATACCCTGGTAGTCCACGCCGTAAACGATGAATGCCAGTCGTCGGGTTGCATGCAATTCGGTGACACACCTAACGGATTAAGCATTCCGCCTGGGGAGTACGGTCGCAAGATTAAAACTCAAAGGAATTGACGGGGGCCCGCACAAGCGGTGGAGCATGTGGTTTAATTCGAAGCAACGCGCAGAACCTTACCAACCCTTGACATCCCTGGACCGATCCGGAGACGGATCTTTCACTTCGGTGACCNGGNGACAGGNGCT
>P1C5-27F_C05.ab1
NNNNNNNNNNNNNNNANNNCNTGCNAGTCGAGCGCACTCTTCGGAGTGAGCGGCGGACGGGTTAGTAACGCGTGGGAACGTGCCCAGATCTAAGGAATAGCCACTGGAAACGGTGAGTAATACCTTATACGCCCTTCGGGGGAAAGATTTATCGGATTTGGATCGGCCCGCGTTAGATTAGGTAGTTGGTGGGGTAATGGCCTACCAAGCCTACGATCTATAGCTGGTTTTAGAGGATGATCAGCAACACTGGGACTGAGACACGGCCCAGACTCCTACGGGAGGCAGCAGTGGGGAATCTTGGACAATGGGCGCAAGCCTGATCCAGCCATGCCGCGTGAGTGATGAAGGCCCTAGGGTCGTAAAGCTCTTTCGCCAGGGATGATAATGACAGTACCTGGTAAAGAAACCCCGGCTAACTCCGTGCCAGCAGCCGCGGTAATACGGAGGGGGTTAGCGTTGTTCGGAATTACTGGGCGTAAAGCGCGCGTAGGCGGACTGGAAAGTTGGGGGTGAAATCCCGGGGCTCAACCCCGGAACTGCCTCCAAAACTCCCAGTCTTGAGTTCGAGAGAGGTGAGTGGAATTCCGAGTGTAGAGGTGAAATTCGTAGATATTCGGAGGAACACCAGTGGCGAAGGCGGCTCACTGGCTCGATACTGACGCTGAGGTGCGAAAGTGTGGGGAGCAAACAGGATTAGATACCCTGGTAGTCCACACCGTAAACGATGAATGCCAGTCGTCGGGTAGCATGCTATTCGGTGACACACCTAACGGATTAAGCATTCCGCCTGGGGAGTACGGTCGCAAGATTAAAACTCAAAGGAATTGACGGGGGCCCGCACAAGCGGTGGAGCATGTGGTTTAATTCGAAGCAACGCGCAGAACCTTACCAACCCTTGACATCCTCGGACCGGCCCAGAGATGGGTCTTTCACTTCGGTGACCGANTGACNNNGCTGCATGGCTGTC
>P1D5-27F_D05.ab1
NNNNNNNGNNNNNANNCNTGCAGTCGAGCGCGCCCTTCGGGGTGAGCGGCGGACGGGTTAGTAACGCGTGGGAACGTGCCCTTTGGTACGGAATAGCCTCTGGAAACGGAGAGTAATACCGTATGAGCCCTTCGGGGGAAAGATTTATCGCCAAAGGATCGGCCCGCGTTAGATTAGGTAGTTGGTGGGGTAATGGCCTACCAAGCCTACGATCTATAGCTGGTTTTAGAGGATGATCAGCAACACTGGGACTGAGACACGGCCCAGACTCCTACGGGAGGCAGCAGTGGGGAATCTTGGACAATGGGGGCAACCCTGATCCAGCCATGCCGCGTGAGTGATGAAGGCCCTAGGGTCGTAAAGCTCTTTCGCCTGTGAAGATAATGACGGTAGCAGGTAAAGAAACCCCGGCTAACTCCGTGCCAGCAGCCGCGGTAATACGGAGGGGGTTAGCGTTGTTCGGAATTACTGGGCGTAAAGCGCGCGTAGGCGGACTATTAAGTCAGGGGTGAAATCCCGGGGCTCAACCCCGGAACTGCCTTTGATACTGGTAGTCTAGAGTTCGAGAGAGGTGAGTGGAATTCCGAGTGTAGAGGTGAAATTCGTAGATATTCGGAGGAACACCAGTGGCGAAGGCGGCTCACTGGCTCGATACTGACGCTGAGGTGCGAAAGTGTGGGGAGCAAACAGGATTAGATACCCTGGTAGTCCACACCGTAAACGATGAATGCCAGACGTCGGGCAGCATGCTGTTCGGTGTCACACCTAACGGATTAAGCATTCCGCCTGGGGAGTACGGTCGCAAGATTAAAACTCAAAGGAATTGACGGGGGCCCGCACAAGCGGTGGAGCATGTGGTTTAATTCGAAGCAACGCGCAGAACCTTACCAACCCTTGACATCCCGGGACCGCGCCAGAGATGGCGTTTCCACTTCNGTGGCTCGGTGACAGGTGCTGCATGGCTG
>P1E5-27F_E05.ab1
NNNNNNNNNNNNTNNNCNTGCAAGTCGAGCGCGCCCTTCGGGGTGAGCGGCGGACGGGTTAGTAACGCGTGGGAACGTGCCCTTTGGTACGGAATAGCCTCTGGAAACGGAGAGTAATACCGTATGAGCCCTTCGGGGGAAAGATTTATCGCCAAAGGATCGGCCCGCGTTAGATTAGGTAGTTGGTGGGGTAATGGCCTACCAAGCCTACGATCTATAGCTGGTTTTAGAGGATGATCAGCAACACTGGGACTGAGACACGGCCCAGACTCCTACGGGAGGCAGCAGTGGGGAATCTTGGACAATGGGGGCAACCCTGATCCAGCCATGCCGCGTGAGTGATGAAGGCCCTAGGGTCGTAAAGCTCTTTCGCCTGTGAAGATAATGACGGTAGCAGGTAAAGAAACCCCGGCTAACTCCGTGCCAGCAGCCGCGGTAATACGGAGGGGGTTAGCGTTGTTCGGAATTACTGGGCGTAAAGCGCGCGTAGGCGGACTATTAAGTCAGGGGTGAAATCCCGGGGCTCAACCCCGGAACTGCCTTTGATACTGGTAGTCTAGAGTTCGAGAGAGGTGAGTGGAATTCCGAGTGTAGAGGTGAAATTCGTAGATATTCGGAGGAACACCAGTGGCGAAGGCGGCTCACTGGCTCGATACTGACGCTGAGGTGCGAAAGTGTGGGGAGCAAACAGGATTAGATACCCTGGTAGTCCACACCGTAAACGATGAATGCCAGACGTCGGGCAGCATGCTGTTCGGTGTCACACCTAACGGATTAAGCATTCCGCCTGGGGAGTACGGTCGCAAGATTAAAACTCAAAGGAATTGACGGGGGCCCGCACAAGCGGTGGAGCATGTGGTTTAATTCGAAGCAACGCGCAGAACCTTACCAACCCTTGACATCCCGGGACCGCGCCAGAGATGGCGTTTCCACTTCGGTGGCTCGGTGACAGGNGCTGCATGGCTGTCGT
>P1F5-27F_F05.ab1
NNNNNNNNNNNNGNNNNNNCNTGCAGTCGAGCGCACTCTTCGGAGTGAGCGGCGGACGGGTTAGTAACGCGTGGGAACGTGCCCAGATCTAAGGAATAGCCACTGGAAACGGTGAGTAATACCTTATACGCCCTTCGGGGGAAAGATTTATCGGATTTGGATCGGCCCGCGTTAGATTAGGTAGTTGGTGGGGTAATGGCCTACCAAGCCTACGATCTATAGCTGGTTTTAGAGGATGATCAGCAACACTGGGACTGAGACACGGCCCAGACTCCTACGGGAGGCAGCAGTGGGGAATCTTGGACAATGGGCGCAAGCCTGATCCAGCCATGCCGCGTGAGTGATGAAGGCCCTAGGGTCGTAAAGCTCTTTCGCCAGGGATGATAATGACAGTACCTGGTAAAGAAACCCCGGCTAACTCCGTGCCAGCAGCCGCGGTAATACGGAGGGGGTTAGCGTTGTTCGGAATTACTGGGCGTAAAGCGCGCGTAGGCGGACTGGAAAGTTGGGGGTGAAATCCCGGGGCTCAACCCCGGAACTGCCTCCAAAACTCCCAGTCTTGAGTTCGAGAGAGGTGAGTGGAATTCCGAGTGTAGAGGTGAAATTCGTAGATATTCGGAGGAACACCAGTGGCGAAGGCGGCTCACTGGCTCGATACTGACGCTGAGGTGCGAAAGTGTGGGGAGCAAACAGGATTAGATACCCTGGTAGTCCACACCGTAAACGATGAATGCCAGTCGTCGGGTAGCATGCTATTCGGTGACACACCTAACGGATTAAGCATTCCGCCTGGGGAGTACGGTCGCAAGATTAAAACTCAAAGGAATTGACGGGGGCCCGCACAAGCGGTGGAGCATGTGGTTTAATTCGAAGCAACGCGCAGAACCTTACCAACCCTTGACATCCTCGGACCGGCCCAGAGATGGGTCTTTCACTTCGGTGACCGAGTGACAGGTGCTGCATGNNN
>P1G5-27F_G05.ab1
NNNNNNNNNNNCNTANNNNTGCAGTCGAGCGAGACCTTCGGGTCTAGCGGCGGACGGGTGAGTAACGCGTGGGAACGTGCCCTTTGCTACGGAATAGTCCCGGGAAACTGGGTTTAATACCGTATGTGCCCTTCGGGGGAAAGATTTATCGGCAAAGGATCGGCCCGCGTTGGATTAGGTAGTTGGTGGGGTAATGGCCTACCAAGCCGACGATCCATAGCTGGTTTGAGAGGATGATCAGCCACACTGGGACTGAGACACGGCCCAGACTCCTACGGGAGGCAGCAGTGGGGAATCTTAGACAATGGGGGCAACCCTGATCTAGCCATGCCGCGTGAGTGATGAAGGCCTTAGGGTTGTAAAGCTCTTTCAGCTGGGAAGATAATGACGGTACCAGCAGAAGAAGCCCCGGCTAACTCCGTGCCAGCAGCCGCGGTAATACGGAGGGGGCTAGCGTTGTTCGGAATTACTGGGCGTAAAGCGCACGTAGGCGGACTGGAAAGTTGGGGGTGAAATCCCGGGGCTCAACCTCGGAACTGCCTTCAAAACTATCAGTCTGGAGTTCGAGAGAGGTGAGTGGAATACCGAGTGTAGAGGTGAAATTCGTAGATATTCGGTGGAACACCAGTGGCGAAGGCGGCTCACTGGCTCGATACTGACGCTGAGGTGCGAAAGCGTGGGGAGCAAACAGGATTAGATACCCTGGTAGTCCACGCCGTAAACGATGAATGCCAGTCGTCGGGTTGCATGCAATTCGGTGACACACCTAACGGATTAAGCATTCCGCCTGGGGAGTACGGTCGCAAGATTAAAACTCAAAGGAATTGACGGGGGCCCGCACAAGCGGTGGAGCATGTGGTTTAATTCGAAGCAACGCGCAGAACCTTACCAACCCTTGACATCCCTGGACCGATCCGGAGACGGATCTTTCACTTCGGTGACCNNNNN
>P1H5-27F_H05.ab1
NNNNNNNNNNNNCTNNNNCNTGCAGTCGAGCGCGCCCTTCGGGGTGAGCGGCGGACGGGTTAGTAACGCGTGGGAACGTGCCCTTTGGTACGGAATAGCCTCTGGAAACGGAGAGTAATACCGTATGAGCCCTTCGGGGGAAAGATTTATCGCCAAAGGATCGGCCCGCGTTAGATTAGGTAGTTGGTGGGGTAATGGCCTACCAAGCCTACGATCTATAGCTGGTTTTAGAGGATGATCAGCAACACTGGGACTGAGACACGGCCCAGACTCCTACGGGAGGCAGCAGTGGGGAATCTTGGACAATGGGGGCAACCCTGATCCAGCCATGCCGCGTGAGTGATGAAGGCCCTAGGGTCGTAAAGCTCTTTCGCCTGTGAAGATAATGACGGTAGCAGGTAAAGAAACCCCGGCTAACTCCGTGCCAGCAGCCGCGGTAATACGGAGGGGGTTAGCGTTGTTCGGAATTACTGGGCGTAAAGCGCGCGTAGGCGGACTATTAAGTCAGGGGTGAAATCCCGGGGCTCAACCCCGGAACTGCCTTTGATACTGGTAGTCTAGAGTTCGAGAGAGGTGAGTGGAATTCCGAGTGTAGAGGTGAAATTCGTAGATATTCGGAGGAACACCAGTGGCGAAGGCGGCTCACTGGCTCGATACTGACGCTGAGGTGCGAAAGTGTGGGGAGCAAACAGGATTAGATACCCTGGTAGTCCACACCGTAAACGATGAATGCCAGACGTCGGGCAGCATGCTGTTCGGTGTCACACCTAACGGATTAAGCATTCCGCCTGGGGAGTACGGTCGCAAGATTAAAACTCAAAGGAATTGACGGGGGCCCGCACAAGCGGTGGAGCATGTGGTTTAATTCGAAGCAACGCGCAGAACCTTACCAACCCTTGACATCCCGGGACCG
>P1A6-27F_A06.ab1
NNNNNNNNNNNNNNNNNNNNACNTGCAGTCGAGCGAGACCTTCGGGTCTAGCGGCGGACGGGTGAGTAACGCGTGGGAACGTGCCCTTTGCTACGGAATAGTCCCGGGAAACTGGGTTTAATACCGTATGTGCCCTTCGGGGGAAAGATTTATCGGCAAAGGATCGGCCCGCGTTGGATTAGGTAGTTGGTGGGGTAATGGCCTACCAAGCCGACGATCCATAGCTGGTTTGAGAGGATGATCAGCCACACTGGGACTGAGACACGGCCCAGACTCCTACGGGAGGCAGCAGTGGGGAATCTTAGACAATGGGGGCAACCCTGATCTAGCCATGCCGCGTGAGTGATGAAGGCCTTAGGGTTGTAAAGCTCTTTCAGCTGGGAAGATAATGACGGTACCAGCAGAAGAAGCCCCGGCTAACTCCGTGCCAGCAGCCGCGGTAATACGGAGGGGGCTAGCGTTGTTCGGAATTACTGGGCGTAAAGCGCACGTAGGCGGACTGGAAAGTTGGGGGTGAAATCCCGGGGCTCAACCTCGGAACTGCCTTCAAAACTATCAGTCTGGAGTTCGAGAGAGGTGAGTGGAATACCGAGTGTAGAGGTGAAATTCGTAGATATTCGGTGGAACACCAGTGGCGAAGGCGGCTCACTGGCTCGATACTGACGCTGAGGTGCGAAAGCGTGGGGAGCAAACAGGATTAGATACCCTGGTAGTCCACGCCGTAAACGATGAATGCCAGTCGTCGGGTTGCATGCAATTCGGTGACACACCTAACGGATTAAGCATTCCGCCTGGGGAGTACGGTCGCAAGATTAAAACTCAAAGGAATTGACGGGGGCCCGCACAAGCGGTGGAGCATGTGGTTTAATTCGAAGCAACGCGCAGAACCTTACCAACCCTTGACATCCCTGGACCGATCCGGAGACGGATCTTTCAN
>P1B6-27F_B06.ab1
NNNNNNNNNNGNNNNNCNTGCAGTCGAGCGCGCCCTTCGGGGTGAGCGGCGGACGGGTTAGTAACGCGTGGGAACGTGCCCTTTGGTACGGAATAGCCTCTGGAAACGGAGAGTAATACCGTATGAGCCCTTCGGGGGAAAGATTTATCGCCAAAGGATCGGCCCGCGTTAGATTAGGTAGTTGGTGGGGTAATGGCCTACCAAGCCTACGATCTATAGCTGGTTTTAGAGGATGATCAGCAACACTGGGACTGAGACACGGCCCAGACTCCTACGGGAGGCAGCAGTGGGGAATCTTGGACAATGGGGGCAACCCTGATCCAGCCATGCCGCGTGAGTGATGAAGGCCCTAGGGTCGTAAAGCTCTTTCGCCTGTGAAGATAATGACGGTAGCAGGTAAAGAAACCCCGGCTAACTCCGTGCCAGCAGCCGCGGTAATACGGAGGGGGTTAGCGTTGTTCGGAATTACTGGGCGTAAAGCGCGCGTAGGCGGACTATTAAGTCAGGGGTGAAATCCCGGGGCTCAACCCCGGAACTGCCTTTGATACTGGTAGTCTAGAGTTCGAGAGAGGTGAGTGGAATTCCGAGTGTAGAGGTGAAATTCGTAGATATTCGGAGGAACACCAGTGGCGAAGGCGGCTCACTGGCTCGATACTGACGCTGAGGTGCGAAAGTGTGGGGAGCAAACAGGATTAGATACCCTGGTAGTCCACACCGTAAACGATGAATGCCAGACGTCGGGCAGCATGCTGTTCGGTGTCACACCTAACGGATTAAGCATTCCGCCTGGGGAGTACGGTCGCAAGATTAAAACTCAAAGGAATTGACGGGGGCCCGCACAAGCGGTGGAGCATGTGGTTTAATTCGAAGCAACGCGCAGAACCTTACCAACCCTTGACATCCCGGGACCGCGCCAGAGATGGCGTTTCCACTTCGGTGGCTCGGTGACAGGNGCTGC
>P1C6-27F_C06.ab1
NNNNNNNNNNNNNNNNNNNNNNNNNANTTNNNNNCNNNNTTNNNGGTGTNGGGGGGANGGGTTGAAAACCNGNGNACCNTCCCCTTTTGTTACGGAANCCCCCGGGAAAGTGGNNNTNNCCCGTNTGTGCCCTTCGGGGGGAATAATTNTCAAAAGAAGNNNCNNNCGCNNTGAATTANTTNGTGGGGGGGGGTGGNACCNCCNNCCAATATNNNTNGNTTNTTNGAGAGNANGANCACCCNNNNGGAGANAGACACNCCCCACNCCCNCACGCGGGANGAAGGGGGGATCTTGGATACNGGGGGNGGGCCTCACCCNNATANCCCCCCCGCGNGTGTGAAGNCCGCCGGCGGGTAGNTCTTTTCCCTCTGCTGAGAANATNATGACCGCGCCAAAAAANNNCNNCTAACTCNNNNNCAGTGCCCGCCGCCGTAGTCATAGGGAGGGGGCTGTTTTTGTNNGTTGNNGTGGGCGGNCNCGNCCGACTACTGACTGGANGGTTAAGNNTGAGAGGTCTCNCTCNACCTCCTTTTTACTTCTANTCTATTNNTCTAGANANGTNAATAGAANAGCGAATNNNNANGTGNATNNTGAANTTNTATATGATTAACATTAACGCCAAAGGCTGATGGCTTTCTCTCTCTTGACACTGACTTACAATGTGNGAANGCAGCANGAGTANATAATATNATAGTCCCTGCCTACCCCACTCAATGCACGACNNNNGCCAGNNNCTGNTTGTTGTCANTCTCNNTGAAACAACTANTCNATCTGNNNTNGCGCATGGGGNATTNANTCTAAATANANTNACTCGGGGGCGGNCACGNGNNNCNCATGTGNNGTGTTNNTGCGGNNNNCTNANCATANCTCNCANCACTCACNNCCCGNGNCNNNNNNGNACNGNNCTTCNATGGTCNTNCNTTCACTGATNNTNCANTGNTGNN
>P1D6-27F_D06.ab1
NNNNNNNNNNGNNNNNCNTGCAGTCGAGCGCGCCCTTCGGGGTGAGCGGCGGACGGGTTAGTAACGCGTGGGAACGTGCCCTTTGGTACGGAATAGCCTCTGGAAACGGAGAGTAATACCGTATGAGCCCTTCGGGGGAAAGATTTATCGCCAAAGGATCGGCCCGCGTTAGATTAGGTAGTTGGTGGGGTAATGGCCTACCAAGCCTACGATCTATAGCTGGTTTTAGAGGATGATCAGCAACACTGGGACTGAGACACGGCCCAGACTCCTACGGGAGGCAGCAGTGGGGAATCTTGGACAATGGGGGCAACCCTGATCCAGCCATGCCGCGTGAGTGATGAAGGCCCTAGGGTCGTAAAGCTCTTTCGCCTGTGAAGATAATGACGGTAGCAGGTAAAGAAACCCCGGCTAACTCCGTGCCAGCAGCCGCGGTAATACGGAGGGGGTTAGCGTTGTTCGGAATTACTGGGCGTAAAGCGCGCGTAGGCGGACTATTAAGTCAGGGGTGAAATCCCGGGGCTCAACCCCGGAACTGCCTTTGATACTGGTAGTCTAGAGTTCGAGAGAGGTGAGTGGAATTCCGAGTGTAGAGGTGAAATTCGTAGATATTCGGAGGAACACCAGTGGCGAAGGCGGCTCACTGGCTCGATACTGACGCTGAGGTGCGAAAGTGTGGGGAGCAAACAGGATTAGATACCCTGGTAGTCCACACCGTAAACGATGAATGCCAGACGTCGGGCAGCATGCTGTTCGGTGTCACACCTAACGGATTAAGCATTCCGCCTGGGGAGTACGGTCGCAAGANTAAAACTCAAAGGAATTGACGGGGGCCCGCACAAGCGGTGGAGCATGTGGTTTAATTCGAAGCAACGCGCAGAACCTTACCAACCCTTGACATCCCGGGACCGCGCCAGAGATGGCGTTTCCACTTCGGTGGCTCGGTGACNNNGCTGCATGGCTGTCGTCAGCTC
>P1E6-27F_E06.ab1
NNNNNNNNNNNNNCNNANNNNTGCAAGTCGAGCGAGACCTTCGGGTCTAGCGGCGGACGGGTGAGTAACGCGTGGGAACGTGCCCTTTGCTACGGAATAGTCCCGGGAAACTGGGTTTAATACCGTATGTGCCCTTCGGGGGAAAGATTTATCGGCAAAGGATCGGCCCGCGTTGGATTAGGTAGTTGGTGGGGTAATGGCCTACCAAGCCGACGATCCATAGCTGGTTTGAGAGGATGATCAGCCACACTGGGACTGAGACACGGCCCAGACTCCTACGGGAGGCAGCAGTGGGGAATCTTAGACAATGGGGGCAACCCTGATCTAGCCATGCCGCGTGAGTGATGAAGGCCTTAGGGTTGTAAAGCTCTTTCAGCTGGGAAGATAATGACGGTACCAGCAGAAGAAGCCCCGGCTAACTCCGTGCCAGCAGCCGCGGTAATACGGAGGGGGCTAGCGTTGTTCGGAATTACTGGGCGTAAAGCGCACGTAGGCGGACTGGAAAGTTGGGGGTGAAATCCCGGGGCTCAACCTCGGAACTGCCTTCAAAACTATCAGTCTGGAGTTCGAGAGAGGTGAGTGGAATACCGAGTGTAGAGGTGAAATTCGTAGATATTCGGTGGAACACCAGTGGCGAAGGCGGCTCACTGGCTCGATACTGACGCTGAGGTGCGAAAGCGTGGGGAGCAAACAGGATTAGATACCCTGGTAGTCCACGCCGTAAACGATGAATGCCAGTCGTCGGGTTGCATGCAATTCGGTGACACACCTAACGGATTAAGCATTCCGCCTGGGGAGTACGGTCGCAAGATTAAAACTCAAAGGAATTGACGGGGGCCCGCACAAGCGGTGGAGCATGTGGTTTAATTCGAAGCAACGCGCAGAACCTTACCAACCCTTGACATCCCTGGACCGATCCGGAGACGGATCTTTCACTTCGGTGACCAGGNGACAGGTGCTGCATGGCTGTCGTCAG
>P1F6-27F_F06.ab1
NNNNNNNNNGNNNNNCNTGCAGTCGAGCGCGCCCTTCGGGGTGAGCGGCGGACGGGTTAGTAACGCGTGGGAACGTGCCCTTTGGTACGGAATAGCCTCTGGAAACGGAGAGTAATACCGTATGAGCCCTTCGGGGGAAAGATTTATCGCCAAAGGATCGGCCCGCGTTAGATTAGGTAGTTGGTGGGGTAATGGCCTACCAAGCCTACGATCTATAGCTGGTTTTAGAGGATGATCAGCAACACTGGGACTGAGACACGGCCCAGACTCCTACGGGAGGCAGCAGTGGGGAATCTTGGACAATGGGGGCAACCCTGATCCAGCCATGCCGCGTGAGTGATGAAGGCCCTAGGGTCGTAAAGCTCTTTCGCCTGTGAAGATAATGACGGTAGCAGGTAAAGAAACCCCGGCTAACTCCGTGCCAGCAGCCGCGGTAATACGGAGGGGGTTAGCGTTGTTCGGAATTACTGGGCGTAAAGCGCGCGTAGGCGGACTATTAAGTCAGGGGTGAAATCCCGGGGCTCAACCCCGGAACTGCCTTTGATACTGGTAGTCTAGAGTTCGAGAGAGGTGAGTGGAATTCCGAGTGTAGAGGTGAAATTCGTAGATATTCGGAGGAACACCAGTGGCGAAGGCGGCTCACTGGCTCGATACTGACGCTGAGGTGCGAAAGTGTGGGGAGCAAACAGGATTAGATACCCTGGTAGTCCACACCGTAAACGATGAATGCCAGACGTCGGGCAGCATGCTGTTCGGTGTCACACCTAACGGATTAAGCATTCCGCCTGGGGAGTACGGTCGCAAGATTAAAACTCAAAGGAATTGACGGGGGCCCGCACAAGCGGTGGAGCATGTGGTTTAATTCGAAGCAACGCGCAGAACCTTACCAACCCTTGACATCCCGGGACCGCGCCAGAGATGGCGTTTCCACTTCGGTGGCTCGGTGACAGGNGCTGCATGGCTGN
>P1G6-27F_G06.ab1
NNNNNNNNNGNNANNCNTGCAGTCGAGCGCGCCCTTCGGGGTGAGCGGCGGACGGGTTAGTAACGCGTGGGAACGTGCCCTTTGGTACGGAATAGCCTCTGGAAACGGAGAGTAATACCGTATGAGCCCTTCGGGGGAAAGATTTATCGCCAAAGGATCGGCCCGCGTTAGATTAGGTAGTTGGTGGGGTAATGGCCTACCAAGCCTACGATCTATAGCTGGTTTTAGAGGATGATCAGCAACACTGGGACTGAGACACGGCCCAGACTCCTACGGGAGGCAGCAGTGGGGAATCTTGGACAATGGGGGCAACCCTGATCCAGCCATGCCGCGTGAGTGATGAAGGCCCTAGGGTCGTAAAGCTCTTTCGCCTGTGAAGATAATGACGGTAGCAGGTAAAGAAACCCCGGCTAACTCCGTGCCAGCAGCCGCGGTAATACGGAGGGGGTTAGCGTTGTTCGGAATTACTGGGCGTAAAGCGCGCGTAGGCGGACTATTAAGTCAGGGGTGAAATCCCGGGGCTCAACCCCGGAACTGCCTTTGATACTGGTAGTCTAGAGTTCGAGAGAGGTGAGTGGAATTCCGAGTGTAGAGGTGAAATTCGTAGATATTCGGAGGAACACCAGTGGCGAAGGCGGCTCACTGGCTCGATACTGACGCTGAGGTGCGAAAGTGTGGGGAGCAAACAGGATTAGATACCCTGGTAGTCCACACCGTAAACGATGAATGCCAGACGTCGGGCAGCATGCTGTTCGGTGTCACACCTAACGGATTAAGCATTCCGCCTGGGGAGTACGGTCGCAAGATTAAAACTCAAAGGAATTGACGGGGGCCCGCACAAGCGGTGGAGCATGTGGTTTAATTCGAAGCAACGCGCAGAACCTTACCAACCCTTGACATCCCGGGACCGCGCCAGAGATGGCGTTTCNCTTCGGTGGCTCG
>P1H6-27F_H06.ab1
NNNNNNNNNNNGNNANNNNTGCAGTCGAGCGCGCCCTTCGGGGTGAGCGGCGGACGGGTTAGTAACGCGTGGGAACGTGCCCTTTGGTACGGAATAGCCTCTGGAAACGGAGAGTAATACCGTATGAGCCCTTCGGGGGAAAGATTTATCGCCAAAGGATCGGCCCGCGTTAGATTAGGTAGTTGGTGGGGTAATGGCCTACCAAGCCTACGATCTATAGCTGGTTTTAGAGGATGATCAGCAACACTGGGACTGAGACACGGCCCAGACTCCTACGGGAGGCAGCAGTGGGGAATCTTGGACAATGGGGGCAACCCTGATCCAGCCATGCCGCGTGAGTGATGAAGGCCCTAGGGTCGTAAAGCTCTTTCGCCTGTGAAGATAATGACGGTAGCAGGTAAAGAAACCCCGGCTAACTCCGTGCCAGCAGCCGCGGTAATACGGAGGGGGTTAGCGTTGTTCGGAATTACTGGGCGTAAAGCGCGCGTAGGCGGACTATTAAGTCAGGGGTGAAATCCCGGGGCTCAACCCCGGAACTGCCTTTGATACTGGTAGTCTAGAGTTCGAGAGAGGTGAGTGGAATTCCGAGTGTAGAGGTGAAATTCGTAGATATTCGGAGGAACACCAGTGGCGAAGGCGGCTCACTGGCTCGATACTGACGCTGAGGTGCGAAAGTGTGGGGAGCAAACAGGATTAGATACCCTGGTAGTCCACACCGTAAACGATGAATGCCAGACGTCGGGCAGCATGCTGTTCGGTGTCACACCTAACGGATTAAGCATTCCGCCTGGGGAGTACGGTCGCAAGATTAAAACTCAAAGGAATTGACGGGGGCCCGCACAAGCGGTGGAGCATGTGGTTTAATTCGAAGCAACGCGCAGAACCTTACCAACCCTTGACATCCCGGGACCGCGCCAGANATGGCGN
>P1A7-27F_A07.ab1
NNNNNNNNNNNNCNNNNCNTGCAGTCGAGCGGACAGAAGGGAGCTTGCTCCCGGATGTTAGCGGCGGACGGGTGAGTAACACGTGGGTAACCTGCCTGTAAGACTGGGATAACTCCGGGAAACCGGAGCTAATACCGGATAGTTCCTTGAACCGCATGGTTCAAGGATGAAAGACGGTTTCGGCTGTCACTTACAGATGGACCCGCGGCGCATTAGCTAGTTGGTGGGGTAATGGCTCACCAAGGCGACGATGCGTAGCCGACCTGAGAGGGTGATCGGCCACACTGGGACTGAGACACGGCCCAGACTCCTACGGGAGGCAGCAGTAGGGAATCTTCCGCAATGGACGAAAGTCTGACGGAGCAACGCCGCGTGAGTGATGAAGGTTTTCGGATCGTAAAGCTCTGTTGTTAGGGAAGAACAAGTGCGAGAGTAACTGCTCGCACCTTGACGGTACCTAACCAGAAAGCCACGGCTAACTACGTGCCAGCAGCCGCGGTAATACGTAGGTGGCAAGCGTTGTCCGGAATTATTGGGCGTAAAGGGCTCGCAGGCGGTTTCTTAAGTCTGATGTGAAAGCCCCCGGCTCAACCGGGGAGGGTCATTGGAAACTGGGAAACTTGAGTGCAGAAGAGGAGAGTGGAATTCCACGTGTAGCGGTGAAATGCGTAGAGATGTGGAGGAACACCAGTGGCGAAGGCGACTCTCTGGTCTGTAACTGACGCTGAGGAGCGAAAGCGTGGGGAGCGAACAGGATTAGATACCCTGGTAGTCCACGCCGTAAACGATGAGTGCTAAGTGTTAGGGGGTTTCCGCCCCTTAGTGCTGCAGCTAACGCATTAAGCACTCCGCCTGGGGAGTACGGNCGCAAGACTGAAACTCAAAGGAATTGACGGGGGCCCGCACAAGCGGTGGAGCATGTGGTTTAATTNN
>P1B7-27F_B07.ab1
NNNNNNNNNNNNCTNNNNNTGCAGTCGAGCGAGACCTTCGGGTCTAGCGGCGGACGGGTGAGTAACGCGTGGGAACGTGCCCTTTGCTACGGAATAGTCCCGGGAAACTGGGTTTAATACCGTATGTGCCCTTCGGGGGAAAGATTTATCGGCAAAGGATCGGCCCGCGTTGGATTAGGTAGTTGGTGGGGTAATGGCCTACCAAGCCGACGATCCATAGCTGGTTTGAGAGGATGATCAGCCACACTGGGACTGAGACACGGCCCAGACTCCTACGGGAGGCAGCAGTGGGGAATCTTAGACAATGGGGGCAACCCTGATCTAGCCATGCCGCGTGAGTGATGAAGGCCTTAGGGTTGTAAAGCTCTTTCAGCTGGGAAGATAATGACGGTACCAGCAGAAGAAGCCCCGGCTAACTCCGTGCCAGCAGCCGCGGTAATACGGAGGGGGCTAGCGTTGTTCGGAATTACTGGGCGTAAAGCGCACGTAGGCGGACTGGAAAGTTGGGGGTGAAATCCCGGGGCTCAACCTCGGAACTGCCTTCAAAACTATCAGTCTGGAGTTCGAGAGAGGTGAGTGGAATACCGAGTGTAGAGGTGAAATTCGTAGATATTCGGTGGAACACCAGTGGCGAAGGCGGCTCACTGGCTCGATACTGACGCTGAGGTGCGAAAGCGTGGGGAGCAAACAGGATTAGATACCCTGGTAGTCCACGCCGTAAACGATGAATGCCAGTCGTCGGGTTGCATGCAATTCGGTGACACACCTAACGGATTAAGCATTCCGCCTGGGGAGTACGGTCGCAAGATTAAAACTCAAAGGAATTGACGGGGGCCCGCACAAGCGGTGGAGCATGTGGTTTAATTCGAAGCAACGCGCAGAACCTTACCAACCCTTGACATCCCTGGACCGATCCGGAGACGGATCTTTCACTTCGGTGACCAGGN
>P1C7-27F_C07.ab1
NNNNNNNNNGNNNNNNCATGCAGTCGAGCGCACTCTTCGGAGTGAGCGGCGGACGGGTTAGTAACGCGTGGGAACGTGCCCAGATCTAAGGAATAGCCACTGGAAACGGTGAGTAATACCTTATACGCCCTTCGGGGGAAAGATTTATCGGATTTGGATCGGCCCGCGTTAGATTAGGTAGTTGGTGGGGTAATGGCCTACCAAGCCTACGATCTATAGCTGGTTTTAGAGGATGATCAGCAACACTGGGACTGAGACACGGCCCAGACTCCTACGGGAGGCAGCAGTGGGGAATCTTGGACAATGGGCGCAAGCCTGATCCAGCCATGCCGCGTGAGTGATGAAGGCCCTAGGGTCGTAAAGCTCTTTCGCCAGGGATGATAATGACAGTACCTGGTAAAGAAACCCCGGCTAACTCCGTGCCAGCAGCCGCGGTAATACGGAGGGGGTTAGCGTTGTTCGGAATTACTGGGCGTAAAGCGCGCGTAGGCGGACTGGAAAGTTGGGGGTGAAATCCCGGGGCTCAACCCCGGAACTGCCTCCAAAACTCCCAGTCTTGAGTTCGAGAGAGGTGAGTGGAATTCCGAGTGTAGAGGTGAAATTCGTAGATATTCGGAGGAACACCAGTGGCGAAGGCGGCTCACTGGCTCGATACTGACGCTGAGGTGCGAAAGTGTGGGGAGCAAACAGGATTAGATACCCTGGTAGTCCACACCGTAAACGATGAATGCCAGTCGTCGGGTAGCATGCTATTCGGTGACACACCTAACGGATTAAGCATTCCGCCTGNNAGTACGGTCGCAAGATTAAAACTCAAAGGAATTGACGGGGGCCCGCACAAGCGGTGGAGCATGTGGTTTAATTCGAAGCAACGCGCAGAACCTTACCAACCCTTGACATCCTCGGACCGGCCCAGAGATGGGTCTTTCACTTCGGTGACCGAGTGACN
>P1D7-27F_D07.ab1
NNNNNNNNNGCTTACNCNTGCAGTCGAGCGAGACCTTCGGGTCTAGCGGCGGACGGGTGAGTAACGCGTGGGAACGTGCCCTTTGCTACGGAATAGTCCCGGGAAACTGGGTTTAATACCGTATGTGCCCTTCGGGGGAAAGATTTATCGGCAAAGGATCGGCCCGCGTTGGATTAGGTAGTTGGTGGGGTAATGGCCTACCAAGCCGACGATCCATAGCTGGTTTGAGAGGATGATCAGCCACACTGGGACTGAGACACGGCCCAGACTCCTACGGGAGGCAGCAGTGGGGAATCTTAGACAATGGGGGCAACCCTGATCTAGCCATGCCGCGTGAGTGATGAAGGCCTTAGGGTTGTAAAGCTCTTTCAGCTGGGAAGATAATGACGGTACCAGCAGAAGAAGCCCCGGCTAACTCCGTGCCAGCAGCCGCGGTAATACGGAGGGGGCTAGCGTTGTTCGGAATTACTGGGCGTAAAGCGCACGTAGGCGGACTGGAAAGTTGGGGGTGAAATCCCGGGGCTCAACCTCGGAACTGCCTTCAAAACTATCAGTCTGGAGTTCGAGAGAGGTGAGTGGAATACCGAGTGTAGAGGTGAAATTCGTAGATATTCGGTGGAACACCAGTGGCGAAGGCGGCTCACTGGCTCGATACTGACGCTGAGGTGCGAAAGCGTGGGGAGCAAACAGGATTAGATACCCTGGTAGTCCACGCCGTAAACGATGAATGCCAGTCGTCGGGTTGCATGCAATTCGGTGACACACCTAACGGATTAAGCATTCCGCCTGGGGAGTACGGTCGCAAGATTAAAACTCAAAGGAATTGACGGGGGCCCGCACAAGCGGTGGAGCATGTGGTTTAATTCGAAGCAACGCGCAGAACCTTACCAACCCTTGACATCCCTGGACCGATCCGGAGACGGATCTTTCACTTCGGTGACCNGGTGACAGGNGCTGCATG
>P1E7-27F_E07.ab1
NNNNNNNNNNNGNNANNNNTGCAGTCGAGCGCGCCCTTCGGGGTGAGCGGCGGACGGGTTAGTAACGCGTGGGAACGTGCCCTTTGGTACGGAATAGCCTCTGGAAACGGAGAGTAATACCGTATGAGCCCTTCGGGGGAAAGATTTATCGCCAAAGGATCGGCCCGCGTTAGATTAGGTAGTTGGTGGGGTAATGGCCTACCAAGCCTACGATCTATAGCTGGTTTTAGAGGATGATCAGCAACACTGGGACTGAGACACGGCCCAGACTCCTACGGGAGGCAGCAGTGGGGAATCTTGGACAATGGGGGCAACCCTGATCCAGCCATGCCGCGTGAGTGATGAAGGCCCTAGGGTCGTAAAGCTCTTTCGCCTGTGAAGATAATGACGGTAGCAGGTAAAGAAACCCCGGCTAACTCCGTGCCAGCAGCCGCGGTAATACGGAGGGGGTTAGCGTTGTTCGGAATTACTGGGCGTAAAGCGCGCGTAGGCGGACTATTAAGTCAGGGGTGAAATCCCGGGGCTCAACCCCGGAACTGCCTTTGATACTGGTAGTCTAGAGTTCGAGAGAGGTGAGTGGAATTCCGAGTGTAGAGGTGAAATTCGTAGATATTCGGAGGAACACCAGTGGCGAAGGCGGCTCACTGGCTCGATACTGACGCTGAGGTGCGAAAGTGTGGGGAGCAAACAGGATTAGATACCCTGGTAGTCCACACCGTAAACGATGAATGCCAGACGTCGGGCAGCATGCTGTTCGGTGTCACACCTAACGGATTAAGCATTCCGCCTGGGGAGTACGGTCGCAAGATTAAAACTCAAAGGAATTGACGGGGGCCCGCACAAGCGGTGGAGCATGTGGTTTAATTCGAAGCAACGCGCAGAACCTTACCAACCCTTGACATCCCGGGACCGCGCCAGANATGGCGTTTCCACTTNNNGGCTCGGTGACNNN
>P1F7-27F_F07.ab1
NNNNNNNNNGCNGCNNNNNNNTGCAGTCGAGCGAGACCTTCGGGTCTAGCGGCGGACGGGTGAGTAACGCGTGGGAACGTGCCCTTTGCTACGGAATAGTCCCGGGAAACTGGGTTTAATACCGTATGTGCCCTTCGGGGGAAAGATTTATCGGCAAAGGATCGGCCCGCGTTGGATTAGGTAGTTGGTGGGGTAATGGCCTACCAAGCCGACGATCCATAGCTGGTTTGAGAGGATGATCAGCCACACTGGGACTGAGACACGGCCCAGACTCCTACGGGAGGCAGCAGTGGGGAATCTTAGACAATGGGGGCAACCCTGATCTAGCCATGCCGCGTGAGTGATGAAGGCCTTAGGGTTGTAAAGCTCTTTCAGCTGGGAAGATAATGACGGTACCAGCAGAAGAAGCCCCGGCTAACTCCGTGCCAGCAGCCGCGGTAATACGGAGGGGGCTAGCGTTGTTCGGAATTACTGGGCGTAAAGCGCACGTAGGCGGACTGGAAAGTTGGGGGTGAAATCCCGGGGCTCAACCTCGGAACTGCCTTCAAAACTATCAGTCTGGAGTTCGAGAGAGGTGAGTGGAATACCGAGTGTAGAGGTGAAATTCGTAGATATTCGGTGGAACACCAGTGGCGAAGGCGGCTCACTGGCTCGATACTGACGCTGAGGTGCGAAAGCGTGGGGAGCAAACAGGATTAGATACCCTGGTAGTCCACGCCGTNNCGATGAATGCCAGTCGTCGGGTTGCATGCAATTCGGTGACACACCTAACGGATTAAGCATTCCGCCTGGGGAGTACGGTCGCAAGATTAAAACTCAAAGGAATTGACGGGGGCCCGCACAAGCGGTGGAGCATGTGGTTTAATTCGAAGCAACGCGCAGAACCTTACCAACCCTTGACATCCCTGGACCGATCCGGAGACGGATCTTTCACTTCGNNG
>P1G7-27F_G07.ab1
NNNNNNNNNNNNNTTNNNCNTGCAAGTCGAGCGAGACCTTCGGGTCTAGCGGCGGACGGGTGAGTAACGCGTGGGAACGTGCCCTTTGCTACGGAATAGTCCCGGGAAACTGGGTTTAATACCGTATGTGCCCTTCGGGGGAAAGATTTATCGGCAAAGGATCGGCCCGCGTTGGATTAGGTAGTTGGTGGGGTAATGGCCTACCAAGCCGACGATCCATAGCTGGTTTGAGAGGATGATCAGCCACACTGGGACTGAGACACGGCCCAGACTCCTACGGGAGGCAGCAGTGGGGAATCTTAGACAATGGGGGCAACCCTGATCTAGCCATGCCGCGTGAGTGATGAAGGCCTTAGGGTTGTAAAGCTCTTTCAGCTGGGAAGATAATGACGGTACCAGCAGAAGAAGCCCCGGCTAACTCCGTGCCAGCAGCCGCGGTAATACGGAGGGGGCTAGCGTTGTTCGGAATTACTGGGCGTAAAGCGCACGTAGGCGGACTGGAAAGTTGGGGGTGAAATCCCGGGGCTCAACCTCGGAACTGCCTTCAAAACTATCAGTCTGGAGTTCGAGAGAGGTGAGTGGAATACCGAGTGTAGAGGTGAAATTCGTAGATATTCGGTGGAACACCAGTGGCGAAGGCGGCTCACTGGCTCGATACTGACGCTGAGGTGCGAAAGCGTGGGGAGCAAACAGGATTAGATACCCTGGTAGTCCACGCCGTAAACGATGAATGCCAGTCGTCGGGTTGCATGCAATTCGGTGACACACCTAACGGATTAAGCATTCCGCCTGGGGAGTACGGTCGCAAGATTAAAACTCAAAGGAATTGACGGGGGCCCGCACAAGCGGTGGAGCATGTGGTTTAATTCGAAGCAACGCGCAGAACCTTACCAACCCTTGACATCCCTGGACCGATCCGGAGACGGATCTTTCACTTC
>P1H7-27F_H07.ab1
NNNNNNNNNNNNNANNCNTGCAGTCGAGCGCGCCCTTCGGGGTGAGCGGCGGACGGGTTAGTAACGCGTGGGAACGTGCCCTTTGGTACGGAATAGCCTCTGGAAACGGAGAGTAATACCGTATGAGCCCTTCGGGGGAAAGATTTATCGCCAAAGGATCGGCCCGCGTTAGATTAGGTAGTTGGTGGGGTAATGGCCTACCAAGCCTACGATCTATAGCTGGTTTTAGAGGATGATCAGCAACACTGGGACTGAGACACGGCCCAGACTCCTACGGGAGGCAGCAGTGGGGAATCTTGGACAATGGGGGCAACCCTGATCCAGCCATGCCGCGTGAGTGATGAAGGCCCTAGGGTCGTAAAGCTCTTTCGCCTGTGAAGATAATGACGGTAGCAGGTAAAGAAACCCCGGCTAACTCCGTGCCAGCAGCCGCGGTAATACGGAGGGGGTTAGCGTTGTTCGGAATTACTGGGCGTAAAGCGCGCGTAGGCGGACTATTAAGTCAGGGGTGAAATCCCGGGGCTCAACCCCGGAACTGCCTTTGATACTGGTAGTCTAGAGTTCGAGAGAGGTGAGTGGAATTCCGAGTGTAGAGGTGAAATTCGTAGATATTCGGAGGAACACCAGTGGCGAAGGCGGCTCACTGGCTCGATACTGACGCTGAGGTGCGAAAGTGTGGGGAGCAAACAGGATTAGATACCCTGGTAGTCCACACCGTAAACGATGAATGCCAGACGTCGGGCAGCATGCTGTTCGGTGTCACACCTAACGGATTAAGCATTCCGCCTGGGGAGTACGGTCGCAAGATTAAAACTCAAAGGAATTGACGGGGGCCCGCACAAGCGGTGGAGCATGTGGTTTAATTCGAAGCAACGCGCAGAACCTTACCAACCCTTGACATCCCGGGACCGCGCCAGANA
>P1A8-27F_A08.ab1
NNNNNNNNNNGNNANNCNTGCAAGTCGAGCGCGCCCTTCGGGGTGAGCGGCGGACGGGTTAGTAACGCGTGGGAACGTGCCCTTTGGTACGGAATAGCCTCTGGAAACGGAGAGTAATACCGTATGAGCCCTTCGGGGGAAAGATTTATCGCCAAAGGATCGGCCCGCGTTAGATTAGGTAGTTGGTGGGGTAATGGCCTACCAAGCCTACGATCTATAGCTGGTTTTAGAGGATGATCAGCAACACTGGGACTGAGACACGGCCCAGACTCCTACGGGAGGCAGCAGTGGGGAATCTTGGACAATGGGGGCAACCCTGATCCAGCCATGCCGCGTGAGTGATGAAGGCCCTAGGGTCGTAAAGCTCTTTCGCCTGTGAAGATAATGACGGTAGCAGGTAAAGAAACCCCGGCTAACTCCGTGCCAGCAGCCGCGGTAATACGGAGGGGGTTAGCGTTGTTCGGAATTACTGGGCGTAAAGCGCGCGTAGGCGGACTATTAAGTCAGGGGTGAAATCCCGGGGCTCAACCCCGGAACTGCCTTTGATACTGGTAGTCTAGAGTTCGAGAGAGGTGAGTGGAATTCCGAGTGTAGAGGTGAAATTCGTAGATATTCGGAGGAACACCAGTGGCGAAGGCGGCTCACTGGCTCGATACTGACGCTGAGGTGCGAAAGTGTGGGGAGCAAACAGGATTAGATACCCTGGTAGTCCACACCGTAAACGATGAATGCCAGACGTCGGGCAGCATGCTGTTCGGTGTCACACCTAACGGATTAAGCATTCCGCCTGGGGAGTACGGTCGCAAGATTAAAACTCAAAGGAATTGACGGGGGCCCGCACAAGCGGTGGAGCATGTGGTTTAATTCGAAGCAACGCGCAGAACCTTACCAACCCTTGACATCCCGGGACCGCGCCAGAGATG
>P1B8-27F_B08.ab1
NNNNNNNNNNGCTNNNNNTGCAGTCGAGCGAGACCTTCGGGTCTAGCGGCGGACGGGTGAGTAACGCGTGGGAACGTGCCCTTTGCTACGGAATAGTCCCGGGAAACTGGGTTTAATACCGTATGTGCCCTTCGGGGGAAAGATTTATCGGCAAAGGATCGGCCCGCGTTGGATTAGGTAGTTGGTGGGGTAATGGCCTACCAAGCCGACGATCCATAGCTGGTTTGAGAGGATGATCAGCCACACTGGGACTGAGACACGGCCCAGACTCCTACGGGAGGCAGCAGTGGGGAATCTTAGACAATGGGGGCAACCCTGATCTAGCCATGCCGCGTGAGTGATGAAGGCCTTAGGGTTGTAAAGCTCTTTCAGCTGGGAAGATAATGACGGTACCAGCAGAAGAAGCCCCGGCTAACTCCGTGCCAGCAGCCGCGGTAATACGGAGGGGGCTAGCGTTGTTCGGAATTACTGGGCGTAAAGCGCACGTAGGCGGACTGGAAAGTTGGGGGTGAAATCCCGGGGCTCAACCTCGGAACTGCCTTCAAAACTATCAGTCTGGAGTTCGAGAGAGGTGAGTGGAATACCGAGTGTAGAGGTGAAATTCGTAGATATTCGGTGGAACACCAGTGGCGAAGGCGGCTCACTGGCTCGATACTGACGCTGAGGTGCGAAAGCGTGGGGAGCAAACAGGATTAGATACCCTGGTAGTCCACGCCGTAAACGATGAATGCCAGTCGTCGGGTTGCATGCAATTCGGTGACACACCTAACGGATTAAGCATTCCGCCTGGGGAGTACGGTCGCAAGATTAAAACTCAAAGGAATTGACGGGGGCCCGCACAAGCGGTGGAGCATGTGGTTTAATTCGAAGCAACGCGCAGAACCTTACCAACCCTTGACATCCCTGGACCGATCCGGAGACGGATCTTTCACTTCGGTGACCAG
>P1C8-27F_C08.ab1
NNNNNNNGNNNGNNNNNCNTGCAGTCGAGCGCACTCTTCGGAGTGAGCGGCGGACGGGTTAGTAACGCGTGGGAACGTGCCCAGATCTAAGGAATAGCCACTGGAAACGGTGAGTAATACCTTATACGCCCTTCGGGGGAAAGATTTATCGGATTTGGATCGGCCCGCGTTAGATTAGGTAGTTGGTGGGGTAATGGCCTACCAAGCCTACGATCTATAGCTGGTTTTAGAGGATGATCAGCAACACTGGGACTGAGACACGGCCCAGACTCCTACGGGAGGCAGCAGTGGGGAATCTTGGACAATGGGCGCAAGCCTGATCCAGCCATGCCGCGTGAGTGATGAAGGCCCTAGGGTCGTAAAGCTCTTTCGCCAGGGATGATAATGACAGTACCTGGTAAAGAAACCCCGGCTAACTCCGTGCCAGCAGCCGCGGTAATACGGAGGGGGTTAGCGTTGTTCGGAATTACTGGGCGTAAAGCGCGCGTAGGCGGACTGGAAAGTTGGGGGTGAAATCCCGGGGCTCAACCCCGGAACTGCCTCCAAAACTCCCAGTCTTGAGTTCGAGAGAGGTGAGTGGAATTCCGAGTGTAGAGGTGAAATTCGTAGATATTCGGAGGAACACCAGTGGCGAAGGCGGCTCACTGGCTCGATACTGACGCTGAGGTGCGAAAGTGTGGGGAGCAAACAGGATTAGATACCCTGGTAGTCCACACCGTAAACGATGAATGCCAGTCGTCGGGTAGCATGCTATTCGGTGACACACCTAACGGATTAAGCATTCCGCCTGGGGAGTACGGTCGCAAGATTAAAACTCAAAGGAATTGACGGGGGCCCGCACAAGCGGTGGAGCATGTGGTTTAATTCGAAGCAACGCGCAGAACCTTACCAACCCTTGACATCCTCGGACCGGCCCAGAGATGGGTCTTTCACTTCGGTGACCGAGTGACAGGNGCTGCATGGCTGN
>P1D8-27F_D08.ab1
NNNNNNNNNGNNNNCNNNACNTGCAAGTCGAGCGGACAGAAGGGAGCTTGCTCCCGGATGTTAGCGGCGGACGGGTGAGTAACACGTGGGTAACCTGCCTGTAAGACTGGGATAACTCCGGGAAACCGGAGCTAATACCGGATAGTTCCTTGAACCGCATGGTTCAAGGATGAAAGACGGTTTCGGCTGTCACTTACAGATGGACCCGCGGCGCATTAGCTAGTTGGTGGGGTAATGGCTCACCAAGGCGACGATGCGTAGCCGACCTGAGAGGGTGATCGGCCACACTGGGACTGAGACACGGCCCAGACTCCTACGGGAGGCAGCAGTAGGGAATCTTCCGCAATGGACGAAAGTCTGACGGAGCAACGCCGCGTGAGTGATGAAGGTTTTCGGATCGTAAAGCTCTGTTGTTAGGGAAGAACAAGTGCGAGAGTAACTGCTCGCACCTTGACGGTACCTAACCAGAAAGCCACGGCTAACTACGTGCCAGCAGCCGCGGTAATACGTAGGTGGCAAGCGTTGTCCGGAATTATTGGGCGTAAAGGGCTCGCAGGCGGTTTCTTAAGTCTGATGTGAAAGCCCCCGGCTCAACCGGGGAGGGTCATTGGAAACTGGGAAACTTGAGTGCAGAAGAGGAGAGTGGAATTCCACGTGTAGCGGTGAAATGCGTAGAGATGTGGAGGAACACCAGTGGCGAAGGCGACTCTCTGGTCTGTAACTGACGCTGAGGAGCGAAAGCGTGGGGAGCGAACAGGATTAGATACCCTGGTAGTCCACGCCGTAAACGATGAGTGCTAAGTGTTAGGGGGTTTCCGCCCCTTAGTGCTGCAGCTAACGCATTAAGCACTCCGCCTGGGGAGTACGGTCGCAAGACTGAAACTCAAAGGAATTGACGGGGGCCCGCACAAGCGGTGGAGCATGTGGTTTAATTCGAAGCAACGCGAAGAACCTTACCNNGTCTTGACATCCTCTG
>P1E8-27F_E08.ab1
NNNNNNNNNGNNACNCNTGCAGTCGAGCGCGCCCTTCGGGGTGAGCGGCGGACGGGTTAGTAACGCGTGGGAACGTGCCCTTTGGTACGGAATAGCCTCTGGAAACGGAGAGTAATACCGTATGAGCCCTTCGGGGGAAAGATTTATCGCCAAAGGATCGGCCCGCGTTAGATTAGGTAGTTGGTGGGGTAATGGCCTACCAAGCCTACGATCTATAGCTGGTTTTAGAGGATGATCAGCAACACTGGGACTGAGACACGGCCCAGACTCCTACGGGAGGCAGCAGTGGGGAATCTTGGACAATGGGGGCAACCCTGATCCAGCCATGCCGCGTGAGTGATGAAGGCCCTAGGGTCGTAAAGCTCTTTCGCCTGTGAAGATAATGACGGTAGCAGGTAAAGAAACCCCGGCTAACTCCGTGCCAGCAGCCGCGGTAATACGGAGGGGGTTAGCGTTGTTCGGAATTACTGGGCGTAAAGCGCGCGTAGGCGGACTATTAAGTCAGGGGTGAAATCCCGGGGCTCAACCCCGGAACTGCCTTTGATACTGGTAGTCTAGAGTTCGAGAGAGGTGAGTGGAATTCCGAGTGTAGAGGTGAAATTCGTAGATATTCGGAGGAACACCAGTGGCGAAGGCGGCTCACTGGCTCGATACTGACGCTGAGGTGCGAAAGTGTGGGGAGCAAACAGGATTAGATACCCTGGTAGTCCACACCGTAAACGATGAATGCCAGACGTCGGGCAGCATGCTGTTCGGTGTCACACCTAACGGATTAAGCATTCCGCCTGGGGAGTACGGTCGCAAGATTAAAACTCAAAGGAATTGACGGGGGCCCGCACAAGCGGTGGAGCATGTGGTTTAATTCGAAGCAACGCGCAGAACCTTACCAACCCTTGACATCCCGGGACCGCGCCAGAGATGGCGTTTCCACTTCGGTGGCTCGGTGACAGGNGCTGCATGGCT
>P1F8-27F_F08.ab1
NNNNNNNNNNGCTNACNCNTGCAGTCGAGCGAGACCTTCGGGTCTAGCGGCGGACGGGTGAGTAACGCGTGGGAACGTGCCCTTTGCTACGGAATAGTCCCGGGAAACTGGGTTTAATACCGTATGTGCCCTTCGGGGGAAAGATTTATCGGCAAAGGATCGGCCCGCGTTGGATTAGGTAGTTGGTGGGGTAATGGCCTACCAAGCCGACGATCCATAGCTGGTTTGAGAGGATGATCAGCCACACTGGGACTGAGACACGGCCCAGACTCCTACGGGAGGCAGCAGTGGGGAATCTTAGACAATGGGGGCAACCCTGATCTAGCCATGCCGCGTGAGTGATGAAGGCCTTAGGGTTGTAAAGCTCTTTCAGCTGGGAAGATAATGACGGTACCAGCAGAAGAAGCCCCGGCTAACTCCGTGCCAGCAGCCGCGGTAATACGGAGGGGGCTAGCGTTGTTCGGAATTACTGGGCGTAAAGCGCACGTAGGCGGACTGGAAAGTTGGGGGTGAAATCCCGGGGCTCAACCTCGGAACTGCCTTCAAAACTATCAGTCTGGAGTTCGAGAGAGGTGAGTGGAATACCGAGTGTAGAGGTGAAATTCGTAGATATTCGGTGGAACACCAGTGGCGAAGGCGGCTCACTGGCTCGATACTGACGCTGAGGTGCGAAAGCGTGGGGAGCAAACAGGATTAGATACCCTGGTAGTCCACGCCGTAAACGATGAATGCCAGTCGTCGGGTTGCATGCAATTCGGTGACACACCTAACGGATTAAGCATTCCGCCTGGGGAGTACGGTCGCAAGATTAAAACTCAAAGGAATTGACGGGGGCCCGCACAAGCGGTGGAGCATGTGGTTTAATTCGAAGCAACGCGCAGAACCTTACCAACCCTTGACATCCCTGGACCGATCCGGAGACGGATCTTTCACTTCGGTGACCNGGTGANN
>P1G8-27F_G08.ab1
NNNNNNNNNNNNCTNNNNNTGCAGTCGAGCGAGACCTTCGGGTCTAGCGGCGGACGGGTGAGTAACGCGTGGGAACGTGCCCTTTGCTACGGAATAGTCCCGGGAAACTGGGTTTAATACCGTATGTGCCCTTCGGGGGAAAGATTTATCGGCAAAGGATCGGCCCGCGTTGGATTAGGTAGTTGGTGGGGTAATGGCCTACCAAGCCGACGATCCATAGCTGGTTTGAGAGGATGATCAGCCACACTGGGACTGAGACACGGCCCAGACTCCTACGGGAGGCAGCAGTGGGGAATCTTAGACAATGGGGGCAACCCTGATCTAGCCATGCCGCGTGAGTGATGAAGGCCTTAGGGTTGTAAAGCTCTTTCAGCTGGGAAGATAATGACGGTACCAGCAGAAGAAGCCCCGGCTAACTCCGTGCCAGCAGCCGCGGTAATACGGAGGGGGCTAGCGTTGTTCGGAATTACTGGGCGTAAAGCGCACGTAGGCGGACTGGAAAGTTGGGGGTGAAATCCCGGGGCTCAACCTCGGAACTGCCTTCAAAACTATCAGTCTGGAGTTCGAGAGAGGTGAGTGGAATACCGAGTGTAGAGGTGAAATTCGTAGATATTCGGTGGAACACCAGTGGCGAAGGCGGCTCACTGGCTCGATACTGACGCTGAGGTGCGAAAGCGTGGGGAGCAAACAGGATTAGATACCCTGGTAGTCCACGCCGTAAACGATGAATGCCAGTCGTCGGGTTGCATGCAATTCGGTGACACACCTAACGGATTAAGCATTCCGCCTGGGGAGTACGGTCGCAAGATTAAAACTCAAAGGAATTGACGGGGGCCCGCACAAGCGGTGGAGCATGTGGTTTAATTCGAAGCAACGCGCAGAACCTTACCAACCCTTGACATCCCTGGACCGATCCGGAGACGGATCTTTCA
>P1H8-27F_H08.ab1
NNNNNNNNNNGNNANNNNTGCAGTCGAGCGCGCCCTTCGGGGTGAGCGGCGGACGGGTTAGTAACGCGTGGGAACGTGCCCTTTGGTACGGAATAGCCTCTGGAAACGGAGAGTAATACCGTATGAGCCCTTCGGGGGAAAGATTTATCGCCAAAGGATCGGCCCGCGTTAGATTAGGTAGTTGGTGGGGTAATGGCCTACCAAGCCTACGATCTATAGCTGGTTTTAGAGGATGATCAGCAACACTGGGACTGAGACACGGCCCAGACTCCTACGGGAGGCAGCAGTGGGGAATCTTGGACAATGGGGGCAACCCTGATCCAGCCATGCCGCGTGAGTGATGAAGGCCCTAGGGTCGTAAAGCTCTTTCGCCTGTGAAGATAATGACGGTAGCAGGTAAAGAAACCCCGGCTAACTCCGTGCCAGCAGCCGCGGTAATACGGAGGGGGTTAGCGTTGTTCGGAATTACTGGGCGTAAAGCGCGCGTAGGCGGACTATTAAGTCAGGGGTGAAATCCCGGGGCTCAACCCCGGAACTGCCTTTGATACTGGTAGTCTAGAGTTCGAGAGAGGTGAGTGGAATTCCGAGTGTAGAGGTGAAATTCGTAGATATTCGGAGGAACACCAGTGGCGAAGGCGGCTCACTGGCTCGATACTGACGCTGAGGTGCGAAAGTGTGGGGAGCAAACAGGATTAGATACCCTGGTAGTCCACACCGTAAACGATGAATGCCAGACGTCGGGCAGCATGCTGTTCGGTGTCACACCTAACGGATTAAGCATTCCGCCTGGGGAGTACGGTCGCAAGATTAAAACTCAAAGGAATTGACGGGGGCCCGCACAAGCGGTGGAGCATGTGGTTTAATTCGAAGCAACGCGCAGAACCTTACCAACCCTTGACATCCCGGGACCGCGCCAGA
>P1A9-27F_A09.ab1
NNNNNNNNNGCTNNNNNTGCAGTCGAGCGAGACCTTCGGGTCTAGCGGCGGACGGGTGAGTAACGCGTGGGAACGTGCCCTTTGCTACGGAATAGTCCCGGGAAACTGGGTTTAATACCGTATGTGCCCTTCGGGGGAAAGATTTATCGGCAAAGGATCGGCCCGCGTTGGATTAGGTAGTTGGTGGGGTAATGGCCTACCAAGCCGACGATCCATAGCTGGTTTGAGAGGATGATCAGCCACACTGGGACTGAGACACGGCCCAGACTCCTACGGGAGGCAGCAGTGGGGAATCTTAGACAATGGGGGCAACCCTGATCTAGCCATGCCGCGTGAGTGATGAAGGCCTTAGGGTTGTAAAGCTCTTTCAGCTGGGAAGATAATGACGGTACCAGCAGAAGAAGCCCCGGCTAACTCCGTGCCAGCAGCCGCGGTAATACGGAGGGGGCTAGCGTTGTTCGGAATTACTGGGCGTAAAGCGCACGTAGGCGGACTGGAAAGTTGGGGGTGAAATCCCGGGGCTCAACCTCGGAACTGCCTTCAAAACTATCAGTCTGGAGTTCGAGAGAGGTGAGTGGAATACCGAGTGTAGAGGTGAAATTCGTAGATATTCGGTGGAACACCAGTGGCGAAGGCGGCTCACTGGCTCGATACTGACGCTGAGGTGCGAAAGCGTGGGGAGCAAACAGGATTAGATACCCTGGTAGTCCACGCCGTAAACGATGAATGCCAGTCGTCGGGTTGCATGCAATTCGGTGACACACCTAACGGATTAAGCATTCCGCCTGGGGAGTACGGTCGCAAGATTAAAACTCAAAGGAATTGACGGGGGCCCGCACAAGCGGTGGAGCATGTGGTTTAATTCGAAGCAACGCGCAGAACCTTACCAACCCTTGACATCCCTGGAC
>P1B9-27F_B09.ab1
NNNNNNNNNNNGNNANNCNTGCAGTCGAGCGCACTCTTCGGAGTGAGCGGCGGACGGGTTAGTAACGCGTGGGAACGTGCCCAGATCTAAGGAATAGCCACTGGAAACGGTGAGTAATACCTTATACGCCCTTCGGGGGAAAGATTTATCGGATTTGGATCGGCCCGCGTTAGATTAGGTAGTTGGTGGGGTAATGGCCTACCAAGCCTACGATCTATAGCTGGTTTTAGAGGATGATCAGCAACACTGGGACTGAGACACGGCCCAGACTCCTACGGGAGGCAGCAGTGGGGAATCTTGGACAATGGGCGCAAGCCTGATCCAGCCATGCCGCGTGAGTGATGAAGGCCCTAGGGTCGTAAAGCTCTTTCGCCAGGGATGATAATGACAGTACCTGGTAAAGAAACCCCGGCTAACTCCGTGCCAGCAGCCGCGGTAATACGGAGGGGGTTAGCGTTGTTCGGAATTACTGGGCGTAAAGCGCGCGTAGGCGGACTGGAAAGTTGGGGGTGAAATCCCGGGGCTCAACCCCGGAACTGCCTCCAAAACTCCCAGTCTTGAGTTCGAGAGAGGTGAGTGGAATTCCGAGTGTAGAGGTGAAATTCGTAGATATTCGGAGGAACACCAGTGGCGAAGGCGGCTCACTGGCTCGATACTGACGCTGAGGTGCGAAAGTGTGGGGAGCAAACAGGATTAGATACCCTGGTAGTCCACACCGTAAACGATGAATGCCAGTCGTCGGGTAGCATGCTATTCGGTGACACACCTAACGGATTAAGCATTCCGCCTGGGGAGTACGGTCGCAAGATTAAAACTCAAAGGAATTGACGGGGGCCCGCACAAGCGGTGGAGCATGTGGTTTAATTCGAAGCAACGCGCAGAACCTTACCAACCCTTGACATCCTCGGACCGGCCCAGAGATGGGTCTTTCACTN
>P1C9-27F_C09.ab1
NNNNNNNNNNGCTTANNNNTGCAAGTCGAGCGAGACCTTCGGGTCTAGCGGCGGACGGGTGAGTAACGCGTGGGAACGTGCCCTTTGCTACGGAATAGTCCCGGGAAACTGGGTTTAATACCGTATGTGCCCTTCGGGGGAAAGATTTATCGGCAAAGGATCGGCCCGCGTTGGATTAGGTAGTTGGTGGGGTAATGGCCTACCAAGCCGACGATCCATAGCTGGTTTGAGAGGATGATCAGCCACACTGGGACTGAGACACGGCCCAGACTCCTACGGGAGGCAGCAGTGGGGAATCTTAGACAATGGGGGCAACCCTGATCTAGCCATGCCGCGTGAGTGATGAAGGCCTTAGGGTTGTAAAGCTCTTTCAGCTGGGAAGATAATGACGGTACCAGCAGAAGAAGCCCCGGCTAACTCCGTGCCAGCAGCCGCGGTAATACGGAGGGGGCTAGCGTTGTTCGGAATTACTGGGCGTAAAGCGCACGTAGGCGGACTGGAAAGTTGGGGGTGAAATCCCGGGGCTCAACCTCGGAACTGCCTTCAAAACTATCAGTCTGGAGTTCGAGAGAGGTGAGTGGAATACCGAGTGTAGAGGTGAAATTCGTAGATATTCGGTGGAACACCAGTGGCGAAGGCGGCTCACTGGCTCGATACTGACGCTGAGGTGCGAAAGCGTGGGGAGCAAACAGGATTAGATACCCTGGTAGTCCACGCCGTAAACGATGAATGCCAGTCGTCGGGTTGCATGCAATTCGGTGACACACCTAACGGATTAAGCATTCCGCCTGGGGAGTACGGTCGCAAGATTAAAACTCAAAGGAATTGACGGGGGCCCGCACAAGCGGTGGAGCATGTGGTTTAATTCGAAGCAACGCGCAGAACCTTACCAACCCTTGACATCCCTGGACCGATCCGGAGACGGATCTTTCACTTCGGTGACCNGGNGACAGGNGC
>P1D9-27F_D09.ab1
NNNNNNNNNNNNNCNNNACNTGCAGTCGAGCGGACAGAAGGGAGCTTGCTCCCGGATGTTAGCGGCGGACGGGTGAGTAACACGTGGGTAACCTGCCTGTAAGACTGGGATAACTCCGGGAAACCGGAGCTAATACCGGATAGTTCCTTGAACCGCATGGTTCAAGGATGAAAGACGGTTTCGGCTGTCACTTACAGATGGACCCGCGGCGCATTAGCTAGTTGGTGGGGTAATGGCTCACCAAGGCGACGATGCGTAGCCGACCTGAGAGGGTGATCGGCCACACTGGGACTGAGACACGGCCCAGACTCCTACGGGAGGCAGCAGTAGGGAATCTTCCGCAATGGACGAAAGTCTGACGGAGCAACGCCGCGTGAGTGATGAAGGTTTTCGGATCGTAAAGCTCTGTTGTTAGGGAAGAACAAGTGCGAGAGTAACTGCTCGCACCTTGACGGTACCTAACCAGAAAGCCACGGCTAACTACGTGCCAGCAGCCGCGGTAATACGTAGGTGGCAAGCGTTGTCCGGAATTATTGGGCGTAAAGGGCTCGCAGGCGGTTTCTTAAGTCTGATGTGAAAGCCCCCGGCTCAACCGGGGAGGGTCATTGGAAACTGGGAAACTTGAGTGCAGAAGAGGAGAGTGGAATTCCACGTGTAGCGGTGAAATGCGTAGAGATGTGGAGGAACACCAGTGGCGAAGGCGACTCTCTGGTCTGTAACTGACGCTGAGGAGCGAAAGCGTGGGGAGCGAACAGGATTAGATACCCTGGTAGTCCACGCCGTAAACGATGAGTGCTAAGTGTTANGGGGTTTCCGCCCCTTAGTGCTGCAGCTAACGCATTAAGCACTCCGCCTGGGGAGTACGGTCGCAAGACTGAAACTCAAAGGAATTGACGGGGGCCCGCACAAGCGGTGGAGCATGTGGTTTAATTCGAAGCAACGCN
>P1E9-27F_E09.ab1
NNNNNNNNNNNNNCNTNNNCNTGCAGTCGAGCGAGACCTTCGGGTCTAGCGGCGGACGGGTGAGTAACGCGTGGGAACGTGCCCTTTGCTACGGAATAGTCCCGGGAAACTGGGTTTAATACCGTATGTGCCCTTCGGGGGAAAGATTTATCGGCAAAGGATCGGCCCGCGTTGGATTAGGTAGTTGGTGGGGTAATGGCCTACCAAGCCGACGATCCATAGCTGGTTTGAGAGGATGATCAGCCACACTGGGACTGAGACACGGCCCAGACTCCTACGGGAGGCAGCAGTGGGGAATCTTAGACAATGGGGGCAACCCTGATCTAGCCATGCCGCGTGAGTGATGAAGGCCTTAGGGTTGTAAAGCTCTTTCAGCTGGGAAGATAATGACGGTACCAGCAGAAGAAGCCCCGGCTAACTCCGTGCCAGCAGCCGCGGTAATACGGAGGGGGCTAGCGTTGTTCGGAATTACTGGGCGTAAAGCGCACGTAGGCGGACTGGAAAGTTGGGGGTGAAATCCCGGGGCTCAACCTCGGAACTGCCTTCAAAACTATCAGTCTGGAGTTCGAGAGAGGTGAGTGGAATACCGAGTGTAGAGGTGAAATTCGTAGATATTCGGTGGAACACCAGTGGCGAAGGCGGCTCACTGGCTCGATACTGACGCTGAGGTGCGAAAGCGTGGGGAGCAAACAGGATTAGATACCCTGGTAGTCCACGCCGTAAACGATGAATGCCAGTCGTCGGGTTGCATGCAATTCGGTGACACACCTAACGGATTAAGCATTCCGCCTGGGGAGTACGGTCGCAAGATTAAAACTCAAAGGAATTGACGGGGGCCCGCACAAGCGGTGGAGCATGTGGTTTAATTCGAAGCAACGCGCAGAACCTTACCAACCCTTGACATCCCTGGACCGATCCGGAGACGGATCTTTCACTTCGGTGACCAGGTGANN
>P1F9-27F_F09.ab1
NNNNNNNNNNNNNGNNNNNNNNNNNNNNNNNNNNNAGCCCTCCTNNCNTNGTGAGCGGNGGNGAGTTANTAGCGNGNNNAGCCCNCCNTTTGNACNGAACACCCCNAGGGANNGAAAAACATACCGGGCCCTCCCTTCGGAAAAAATNATTNTTNCNCTTTGGNCTNNGCCGCCNTAAAGTAAGTGNTGGGGGGNGGGATNGCCCNCCCAACCCACCATCTATTGGTTGGGTTAAANNANGATCACCNNCAGGGGGACTAAGAACCGCCCNCAACCCTANGGGAAGGGGGGTGGNGTNAATTTGNGAAGGGNNNGNCCCTNNTCNNCCCCNCCCNCGTGATTGANGATAGACCTNTGGTGGTATATTTCTTTTGCCTATAAAAATGGTGACNCTANAAGNANAANAAACNCCNNCTAACTCCNTGCCAACANCAGCCGTNNNACGAANGCGGNGGTNNTNTTAGTAANTACTGGGTATACGTCGGNCGTCTGNAGGTCGAATAGTTAANGATAAANTCNCGNNGATCANCCNNCCGCTGACTCGCCAACTAGATTCTAGAGTTNTANATGGAATANNGTAATTGACNTNNAAATGGTAAAATTTGTATATATTNNGAGAGAACAANGANTGCTCACGGCGACTGANTNNCTCTATACTGACGCTGANGTGNGANTGAGNNNNNANCAGACAATGGATANACACCCAGATACTGCTGAATCGTCAACGATGANGATTATTGGTTTAGGTGACATGCNATACGAGTNCNCACTCAACNNANNANNTNCNCGCNNGNNNAGNNCTNNNNAANANTNNACTNCAACNNANNNNGAANTGNNTCNGNCAANTNNGNNNNTNCANTNNTTCCAACCNAAGCACNNANNNNNNCNAACCATNGNATCTCTCGANNGNCCNNANNNNNN
>P1G9-27F_G09.ab1
NNNNNNNNNGNNANNCNTGCAGTCGAGCGCGCCTTTCGGGGTGAGCGGCGGACGGGTTAGTAACGCGTGGGAATATGCCCAAAGGTACGGAATAGCCTCTGGAAACGGAGAGTAATACCGTATGTGCCCTTCGGGGGAAAGATTTATCGCCTTTGGATTAGCCCGCGTTAGATTAGGTAGTTGGTGGGGTAATGGCCTACCAAGCCTACGATCTATAGCTGGTTTTAGAGGATGATCAGCAACACTGGGACTGAGACACGGCCCAGACTCCTACGGGAGGCAGCAGTGGGGAATCTTGGACAATGGGGGCAACCCTGATCCAGCCATGCCGCGTGAGTGATGAAGGCCCTAGGGTCGTAAAGCTCTTTCGCCTGTGAAGATAATGACGGTAGCAGGTAAAGAAACCCCGGCTAACTCCGTGCCAGCAGCCGCGGTAATACGGAGGGGGTTAGCGTTGTTCGGAATTACTGGGCGTAAAGCGCACGTAGGCGGATCGGAAAGTTGGGGGTGAAATCCCGGGGCTCAACCCCGGAACTGCCTCCAAAACTATCGGTCTAGAGTTCGAGAGAGGTGAGTGGAATTCCGAGTGTAGAGGTGAAATTCGTAGATATTCGGAGGAACACCAGTGGCGAAGGCGGCTCACTGGCTCGATACTGACGCTGAGGTGCGAAAGTGTGGGGAGCAAACAGGATTAGATACCCTGGTAGTCCACACCGTAAACGATGAATGCCAGTCGTCGGGTAGCATGCTATTCGGTGACACACCTAACGGATTAAGCATTCCGCCTGGGGAGTACGGTCGCAAGATTAAAACTCAAAGGAATTGACGGGGGCCCGCACAAGCGGTGGAGCATGTGGTTTAATTCGAAGCAACGCGCAGAACCTTACCAACCCTTGACATCCCNNNCCGGCCCAGAGATGGGN
>P1H9-27F_H09.ab1
NNNNNNNNNNGNNNNNNNTGCAGTCGAGCGCGCCCTTCGGGGTGAGCGGCGGACGGGTTAGTAACGCGTGGGAACGTGCCCTTTGGTACGGAATAGCCTCTGGAAACGGAGAGTAATACCGTATGAGCCCTTCGGGGGAAAGATTTATCGCCAAAGGATCGGCCCGCGTTAGATTAGGTAGTTGGTGGGGTAATGGCCTACCAAGCCTACGATCTATAGCTGGTTTTAGAGGATGATCAGCAACACTGGGACTGAGACACGGCCCAGACTCCTACGGGAGGCAGCAGTGGGGAATCTTGGACAATGGGGGCAACCCTGATCCAGCCATGCCGCGTGAGTGATGAAGGCCCTAGGGTCGTAAAGCTCTTTCGCCTGTGAAGATAATGACGGTAGCAGGTAAAGAAACCCCGGCTAACTCCGTGCCAGCAGCCGCGGTAATACGGAGGGGGTTAGCGTTGTTCGGAATTACTGGGCGTAAAGCGCGCGTAGGCGGACTATTAAGTCAGGGGTGAAATCCCGGGGCTCAACCCCGGAACTGCCTTTGATACTGGTAGTCTAGAGTTCGAGAGAGGTGAGTGGAATTCCGAGTGTAGAGGTGAAATTCGTAGATATTCGGAGGAACACCAGTGGCGAAGGCGGCTCACTGGCTCGATACTGACGCTGAGGTGCGAAAGTGTGGGGAGCAAACAGGATTAGATACCCTGGTAGTCCACACCGTAAACGATGAATGCCAGACGTCGGGCAGCATGCTGTTCGGTGTCACACCTAACGGATTAAGCATTCCGCCTGGGGAGTACGGTCGCAAGATTAAAACTCAAAGGAATTGACGGGGGCCCGCACAAGCGGTGGAGCATGTGGTTTAATTCGAAGCAACGCGCAGAACCTTACCAACCCTTGACAT
>P1A10-27F_A10.ab1
NNNNNNNNNNGNNANNCNTGCAGTCGAGCGCGCCCTTCGGGGTGAGCGGCGGACGGGTTAGTAACGCGTGGGAACGTGCCCTTTGGTACGGAATAGCCTCTGGAAACGGAGAGTAATACCGTATGAGCCCTTCGGGGGAAAGATTTATCGCCAAAGGATCGGCCCGCGTTAGATTAGGTAGTTGGTGGGGTAATGGCCTACCAAGCCTACGATCTATAGCTGGTTTTAGAGGATGATCAGCAACACTGGGACTGAGACACGGCCCAGACTCCTACGGGAGGCAGCAGTGGGGAATCTTGGACAATGGGGGCAACCCTGATCCAGCCATGCCGCGTGAGTGATGAAGGCCCTAGGGTCGTAAAGCTCTTTCGCCTGTGAAGATAATGACGGTAGCAGGTAAAGAAACCCCGGCTAACTCCGTGCCAGCAGCCGCGGTAATACGGAGGGGGTTAGCGTTGTTCGGAATTACTGGGCGTAAAGCGCGCGTAGGCGGACTATTAAGTCAGGGGTGAAATCCCGGGGCTCAACCCCGGAACTGCCTTTGATACTGGTAGTCTAGAGTTCGAGAGAGGTGAGTGGAATTCCGAGTGTAGAGGTGAAATTCGTAGATATTCGGAGGAACACCAGTGGCGAAGGCGGCTCACTGGCTCGATACTGACGCTGAGGTGCGAAAGTGTGGGGAGCAAACAGGATTAGATACCCTGGTAGTCCACACCGTAAACGATGAATGCCAGACGTCGGGCAGCATGCTGTTCGGTGTCACACCTAACGGATTAAGCATTCCGCCTGGGGAGTACGGTCGCAAGATTAAAACTCAAAGGAATTGACGGGGGCCCGCACAAGCGGTGGAGCATGTGGTTTAATTCGAAGCAACGCGCAGAACCTTACCAACCCTTGACATCCCGGGACCGCG
>P1B10-27F_B10.ab1
NNNNNNNNNNNCNTANNCNTGCAAGTCGAGCGAGACCTTCGGGTCTAGCGGCGGACGGGTGAGTAACGCGTGGGAACGTGCCCTTTGCTACGGAATAGTCCCGGGAAACTGGGTTTAATACCGTATGTGCCCTTCGGGGGAAAGATTTATCGGCAAAGGATCGGCCCGCGTTGGATTAGGTAGTTGGTGGGGTAATGGCCTACCAAGCCGACGATCCATAGCTGGTTTGAGAGGATGATCAGCCACACTGGGACTGAGACACGGCCCAGACTCCTACGGGAGGCAGCAGTGGGGAATCTTAGACAATGGGGGCAACCCTGATCTAGCCATGCCGCGTGAGTGATGAAGGCCTTAGGGTTGTAAAGCTCTTTCAGCTGGGAAGATAATGACGGTACCAGCAGAAGAAGCCCCGGCTAACTCCGTGCCAGCAGCCGCGGTAATACGGAGGGGGCTAGCGTTGTTCGGAATTACTGGGCGTAAAGCGCACGTAGGCGGACTGGAAAGTTGGGGGTGAAATCCCGGGGCTCAACCTCGGAACTGCCTTCAAAACTATCAGTCTGGAGTTCGAGAGAGGTGAGTGGAATACCGAGTGTAGAGGTGAAATTCGTAGATATTCGGTGGAACACCAGTGGCGAAGGCGGCTCACTGGCTCGATACTGACGCTGAGGTGCGAAAGCGTGGGGAGCAAACAGGATTAGATACCCTGGTAGTCCACGCCGTAAACGATGAATGCCAGTCGTCGGGTTGCATGCAATTCGGTGACACACCTAACGGATTAAGCATTCCGCCTGGGGAGTACGGTCGCAAGATTAAAACTCAAAGGAATTGACGGGGGCCCGCACAAGCGGTGGAGCATGTGGTTTAATTCGAAGCAACGCGCAGAACCTTACCAACCCTTGACATCCCTGGACCGATCCGGAGACGGAN
>P1C10-27F_C10.ab1
NNNNNNNNNGCNNNNNNNNTGCAGTCGAGCGAGACCTTCGGGTCTAGCGGCGGACGGGTGAGTAACGCGTGGGAACGTGCCCTTTGCTACGGAATAGTCCCGGGAAACTGGGTTTAATACCGTATGCGCCCTTCGGGGGAAAGATTTATCGGCAAAGGATCGGCCCGCGTTGGATTAGGTAGTTGGTGGGGTAATGGCCTACCAAGCCGACGATCCATAGCTGGTTTGAGAGGATGATCAGCCACACTGGGACTGAGACACGGCCCAGACTCCTACGGGAGGCAGCAGTGGGGAATCTTAGACAATGGGGGCAACCCTGATCTAGCCATGCCGCGTGAGTGATGAAGGCCTTAGGGTTGTAAAGCTCTTTCAGCTGGGAAGATAATGACGGTACCAGCAGAAGAAGCCCCGGCTAACTCCGTGCCAGCAGCCGCGGTAATACGGAGGGGGCTAGCGTTGTTCGGAATTACTGGGCGTAAAGCGCACGTAGGCGGACTGGAAAGTTGGGGGTGAAATCCCGGGGCTCAACCTCGGAACTGCCTTCAAAACTATCAGTCTGGAGTTCGAGAGAGGTGAGTGGAATACCGAGTGTAGAGGTGAAATTCGTAGATATTCGGTGGAACACCAGTGGCGAAGGCGGCTCACTGGCTCGATACTGACGCTGAGGTGCGAAAGCGTGGGGAGCAAACAGGATTAGATACCCTGGTAGTCCACGCCGTAAACGATGAATGCCAGTCGTCGGGTTGCATGCAATTCGGTGACACACCTAACGGATTAAGCATTCCGCCTGGGGAGTACGGTCGCAAGATTAAAACTCAAAGGAATTGACGGGGGCCCGCACAAGCGGTGGAGCATGTGGTTTAATTCGAAGCAACGCGCAGAACCTTACCAACCCTTGACATCCCTGGACCGATCCGGAGACGGATCTTTCACTTCGN
>P1D10-27F_D10.ab1
NNNNNNNNNNGCTANNCNTGCNAGTCGNACGATCCTTCGGGATAGTGGCAGACGGGTGAGTAACGCGTGGGAATCTACCTTTTGGTACGGAATAGCTCCGGGAAACTGGAATTAATACCGTATGTGTCCCCCTTTCAAATGTCAGGACGTCATCAAATGCCTGCTGGCATTTGATGGGGGGAGAAAGATTTATCGCCAGGAGATGAGCCCGCGTTTGATTAGGTAGTTGGTGGGGTAATGGCCTACCAAGCCGACGATCAATAGCTGGTCTGAGAGGATGATCAGCCACATTGGGACTGAGACACGGCCCAAACTCCTACGGGAGGCAGCAGTGGGGAATATTGGACAATGGGCGCAAGCCTGATCCAGCCATGCCGCGTGAGTGATGAAGGCCCTAGGGTTGTAAAGCTCTTTCGCCGGTGAAGATAATGACTGTAGCCGGTAAAGAAGCCCCGGCTAACTTCGTGCCAGCAGCCGCGGTAATACGAAGGGGGCTAGCGTTGTTCGGAATTACTGGGCGTAAAGCGCACGTAGGCGGACATTTAAGTCAGGGGTGAAATCCCGGAGCTCAACTCCGGAACTGCCTTTGATACTGGGTGTCTCGAGTATGGAAGAGGTAAGTGGAATTGCGAGTGTAGAGGTGAAATTCGTAGATATTCGCAGGAACACCAGTGGCGAAGGCGGCTTACTGGTCCATTACTGACGCTGAGGTGCGAAAGCGTGGGGAGCAAACAGGATTAGATACCCTGGTAGTCCACGCCGTAAACGATGATAGCTAGCCGTCGGTGTGCATGCATATCGGTGGCGCAGTTAACGCATTAAGCTATCCGCCTGGGGAGTACGGTCGCAAGATTAAAACTCAAAGGAATTGACGGGGGCCCGCACAAGCGGTGGAGCATGTGGTTTAATTCGAAGCAACGCGCAGAACCTTACCAGCCC
>P1E10-27F_E10.ab1
NNNNNNNNNNGCNNANNCNTGCAGTCGAGCGAGACCTTCGGGTCTAGCGGCGGACGGGTGAGTAACGCGTGGGAACGTGCCCTTTGCTACGGAATAGTCCCGGGAAACTGGGTTTAATACCGTATGTGCCCTTCGGGGGAAAGATTTATCGGCAAAGGATCGGCCCGCGTTGGATTAGGTAGTTGGTGGGGTAATGGCCTACCAAGCCGACGATCCATAGCTGGTTTGAGAGGATGATCAGCCACACTGGGACTGAGACACGGCCCAGACTCCTACGGGAGGCAGCAGTGGGGAATCTTAGACAATGGGGGCAACCCTGATCTAGCCATGCCGCGTGAGTGATGAAGGCCTTAGGGTTGTAAAGCTCTTTCAGCTGGGAAGATAATGACGGTACCAGCAGAAGAAGCCCCGGCTAACTCCGTGCCAGCAGCCGCGGTAATACGGAGGGGGCTAGCGTTGTTCGGAATTACTGGGCGTAAAGCGCACGTAGGCGGACTGGAAAGTTGGGGGTGAAATCCCGGGGCTCAACCTCGGAACTGCCTTCAAAACTATCAGTCTGGAGTTCGAGAGAGGTGAGTGGAATACCGAGTGTAGAGGTGAAATTCGTAGATATTCGGTGGAACACCAGTGGCGAAGGCGGCTCACTGGCTCGATACTGACGCTGAGGTGCGAAAGCGTGGGGAGCAAACAGGATTAGATACCCTGGTAGTCCACGCCGTAAACGATGAATGCCAGTCGTCGGGTTGCATGCAATTCGGTGACACACCTAACGGATTAAGCATTCCGCCTGGGGAGTACGGTCGCAAGATTAAAACTCAAAGGAATTGACGGGGGCCCGCACAAGCGGTGGAGCATGTGGTTTAATTCGAAGCAACGCGCAGAACCTTACCAACCCTTGACATCCCTGGACCGATCCGGAGACGGATCTTTCACTT
>P1F10-27F_F10.ab1
NNNNNNNNNNNNNNGNNTNNNNNNNNNTANNNNNNNNGNGANCCNNNNNTTTCTTGGGGGNGNNGGAGTAAACCNTGNGTAGAGGNCCTNTGNNTGGGAAATCCCCGGGNAGTGGGNTTNANNCCCNATGGGCCCTCCTGGGGNAAAATTTNTTGCNAAAGANTCGCCCCCCCNGGNNTNNTGAAATTGNNGGGGNNNNGGGGCCCCCCCCCACCANCNNTAATNGGGTTGNGAGGATGNNNNACCNCNCNGGGGANGANANGTCGGCCTCCTCCNNTATCTCATNCNGTGGGGNNTTNTAGATNATGGGGGGNCCCTGNGACCTACCGATCCCCCCTTGTTGAGGGCGTCATGGTGGTAATGCTCTTTTTCCTCTTAGGATNANAATGGTGCCGCCAGAAAAANAANGCCCTTNTCCTCCACGCCNNCNCCGNNATCCNNAGGGGGATGGCGGTGTTNNTNNTNGTNNNNATAAATTACACGTAGGCAGACTGGATAGNTGGTAGTGANANNNNGGGCTCAACCTCNNNNNTGCCNTCCCAACTATCATTTTGTAGTTCTANAGATGNGANTGGAATACCAAANCTGANGTAGAAATTGATANACNTAGANATNNTCACCAAGNCAAAAGCAGATGCTGNCTCTATACTGACTCTGACTGCTACGGNGNGGGGANCTGANANACTANAGACTATGGATACCCCTCTGNGTTANNCTGAATGCCANTACTCNNNATCATGGAATTCNGTGNAATCACNTAACCATTCNNANNNNTNCNGGNNATCACCGAGGNNGNTNNNNCCTTATGGGATTGTCNGGNNCNNNNCNGGGGCGCNNATNNNNNTAATCATNGGCNCTCACTANCACNCTCCNCCNANNCTTCCTNNNTNNNNNCGTGGATCTCTCNNNNGTGANCNNTNNNN
>P1G10-27F_G10.ab1
NNNNNNNNNNNNNNNNNNNNNNNNNNNAANTCGAGCGCCTCTTCGNAGTGAGCGGCGGACGGGTTAGTAACGCGTGGGAACGTGCCCAGATCTAAGGAATAGCCACTGGAAACGGTGAGTAATACCTTATACGCCCTTCGGGGGAAAGATTTATCGGATTTGGATCGGCCCGCGTTAAATTAGGTAGTTGGTGGGGTAATGGCCTACCAAGCCTACCATCTATAGCTGGTTTTAGAGGATGATCAACAACACTGGGACTGAGACACGGCCCAGACTCCTACGGGAGGCAGCCGTGGGGAATCTTGGACAATGGGCGCAAGCCTGATCCAGCCATGCCGCGTGAGTGATGAAGGCCCTAGGGTCGTAAAGCTCTTTCGCCAGGGATGATAATGACAGTACCTGGTAAAGAAACCCCGGCTAACTCCGTGCCAGCAGCCGCGGTAATACGGAGGGGGTTAGCGTTGTTCGGAATTACTGGGCGTAAAGCGCGCGTANGCGGACTGGAAAGTTGGGGGTGAAATCCCGGGGCTCAACCCCGGAACTGCCTCCAAAACTCCCAGTCTTGAGTTCGAGAGAGGTGAGTGGAATTCCGAGTGTANAGGTGAAATTCNTANATATTCNGAGGAACACCAGTGGCGAANGCGGCTCACTGGCTCGATACTGACGCTGAGGTGCGAAAGTGTGGGGAGCAAACAGGATTAAATACCCTGGTAGTCCACACCGTAAACGATGAATGCCAGTCGTCGGGTAGCATGCTATTCGGTGACACACCTAACGGATTAAGCATTCCGCCTGGGAGTACGGTCGCAAGATTAAAACTCNAAGGAATTGACGGGGGCCCGCACAAGCGGTGGAGCATGTGGTTTAATTCNAAGCANGCGCANACCTTACCAACCCTTGACATCCTCNGACCGGNCAGAGATGG
>P1H10-27F_H10.ab1
NNNNNNNNNNNNGNNANNNNTGCAGTCGAGCGCGCCCTTCGGGGTGAGCGGCGGACGGGTTAGTAACGCGTGGGAACGTGCCCTTTGGTACGGAATAGCCTCTGGAAACGGAGAGTAATACCGTATGAGCCCTTCGGGGGAAAGATTTATCGCCAAAGGATCGGCCCGCGTTAGATTAGGTAGTTGGTGGGGTAATGGCCTACCAAGCCTACGATCTATAGCTGGTTTTAGAGGATGATCAGCAACACTGGGACTGAGACACGGCCCAGACTCCTACGGGAGGCAGCAGTGGGGAATCTTGGACAATGGGGGCAACCCTGATCCAGCCATGCCGCGTGAGTGATGAAGGCCCTAGGGTCGTAAAGCTCTTTCGCCTGTGAAGATAATGACGGTAGCAGGTAAAGAAACCCCGGCTAACTCCGTGCCAGCAGCCGCGGTAATACGGAGGGGGTTAGCGTTGTTCGGAATTACTGGGCGTAAAGCGCGCGTAGGCGGACTATTAAGTCAGGGGTGAAATCCCGGGGCTCAACCCCGGAACTGCCTTTGATACTGGTAGTCTAGAGTTCGAGAGAGGTGAGTGGAATTCCGAGTGTAGAGGTGAAATTCGTAGATATTCGGAGGAACACCAGTGGCGAAGGCGGCTCACTGGCTCGATACTGACGCTGAGGTGCGAAAGTGTGGGGAGCAAACAGGATTAGATACCCTGGTAGTCCACACCGTAAACGATGAATGCCAGACGTCGGGCAGCATGCTGTTCGGTGTCACACCTAACGGATTAAGCATTCCGCCTGGGGAGTACGGTCGCAAGATTAAAACTCAAAGGAATTGACGGGGGCCCGCACAAGCGGTGGAGCATGTGGTTTAATTCGAAGCAACGCGCAGAACCTTACCAACCCTTGACATCCCN
>P1A11-27F_A11.ab1
NNNNNNNNNGNNANNCNTGCAGTCGAGCGCGCCCTTCGGGGTGAGCGGCGGACGGGTTAGTAACGCGTGGGAACGTGCCCTTTGGTACGGAATAGCCTCTGGAAACGGAGAGTAATACCGTATGAGCCCTTCGGGGGAAAGATTTATCGCCAAAGGATCGGCCCGCGTTAGATTAGGTAGTTGGTGGGGTAATGGCCTACCAAGCCTACGATCTATAGCTGGTTTTAGAGGATGATCAGCAACACTGGGACTGAGACACGGCCCAGACTCCTACGGGAGGCAGCAGTGGGGAATCTTGGACAATGGGGGCAACCCTGATCCAGCCATGCCGCGTGAGTGATGAAGGCCCTAGGGTCGTAAAGCTCTTTCGCCTGTGAAGATAATGACGGTAGCAGGTAAAGAAACCCCGGCTAACTCCGTGCCAGCAGCCGCGGTAATACGGAGGGGGTTAGCGTTGTTCGGAATTACTGGGCGTAAAGCGCGCGTAGGCGGACTATTAAGTCAGGGGTGAAATCCCGGGGCTCAACCCCGGAACTGCCTTTGATACTGGTAGTCTAGAGTTCGAGAGAGGTGAGTGGAATTCCGAGTGTAGAGGTGAAATTCGTAGATATTCGGAGGAACACCAGTGGCGAAGGCGGCTCACTGGCTCGATACTGACGCTGAGGTGCGAAAGTGTGGGGAGCAAACAGGATTAGATACCCTGGTAGTCCACACCGTAAACGATGAATGCCAGACGTCGGGCAGCATGCTGTTCGGTGTCACACCTAACGGATTAAGCATTCCGCCTGGGGAGTACGGTCGCAAGATTAAAACTCAAAGGAATTGACGGGGGCCCGCACAAGCGGTGGAGCATGTGGTTTAATTCGAAGCAACGCG
>P1B11-27F_B11.ab1
NNNNNNNNNNGCTTACNCNTGCAGTCGAGCGAGACCTTCGGGTCTAGCGGCGGACGGGTGAGTAACGCGTGGGAACGTGCCCTTTGCTACGGAATAGTCCCGGGAAACTGGGTTTAATACCGTATGTGCCCTTCGGGGGAAAGATTTATCGGCAAAGGATCGGCCCGCGTTGGATTAGGTAGTTGGTGGGGTAATGGCCTACCAAGCCGACGATCCATAGCTGGTTTGAGAGGATGATCAGCCACACTGGGACTGAGACACGGCCCAGACTCCTACGGGAGGCAGCAGTGGGGAATCTTAGACAATGGGGGCAACCCTGATCTAGCCATGCCGCGTGAGTGATGAAGGCCTTAGGGTTGTAAAGCTCTTTCAGCTGGGAAGATAATGACGGTACCAGCAGAAGAAGCCCCGGCTAACTCCGTGCCAGCAGCCGCGGTAATACGGAGGGGGCTAGCGTTGTTCGGAATTACTGGGCGTAAAGCGCACGTAGGCGGACTGGAAAGTTGGGGGTGAAATCCCGGGGCTCAACCTCGGAACTGCCTTCAAAACTATCAGTCTGGAGTTCGAGAGAGGTGAGTGGAATACCGAGTGTAGAGGTGAAATTCGTAGATATTCGGTGGAACACCAGTGGCGAAGGCGGCTCACTGGCTCGATACTGACGCTGAGGTGCGAAAGCGTGGGGAGCAAACAGGATTAGATACCCTGGTAGTCCACGCCGTAAACGATGAATGCCAGTCGTCGGGTTGCATGCAATTCGGTGACACACCTAACGGATTAAGCATTCCGCCTGGGGAGTACGGTCGCAAGATTAAAACTCAAAGGAATTGACGGGGGCCCGCACAAGCGGTGGAGCATGTGGTTTAATTCGAAGCAACGCGCAGAACCTTACNN
>P1C11-27F_C11.ab1
NNNNNNNNNNNNCNNNACNTGCAAGTCGAGCGGACAGAAGGGAGCTTGCTCCCGGATGTTAGCGGCGGACGGGTGAGTAACACGTGGGTAACCTGCCTGTAAGACTGGGATAACTCCGGGAAACCGGAGCTAATACCGGATAGTTCCTTGAACCGCATGGTTCAAGGATGAAAGACGGTTTCGGCTGTCACTTACAGATGGACCCGCGGCGCATTAGCTAGTTGGTGGGGTAATGGCTCACCAAGGCGACGATGCGTAGCCGACCTGAGAGGGTGATCGGCCACACTGGGACTGAGACACGGCCCAGACTCCTACGGGAGGCAGCAGTAGGGAATCTTCCGCAATGGACGAAAGTCTGACGGAGCAACGCCGCGTGAGTGATGAAGGTTTTCGGATCGTAAAGCTCTGTTGTTAGGGAAGAACAAGTGCGAGAGTAACTGCTCGCACCTTGACGGTACCTAACCAGAAAGCCACGGCTAACTACGTGCCAGCAGCCGCGGTAATACGTAGGTGGCAAGCGTTGTCCGGAATTATTGGGCGTAAAGGGCTCGCAGGCGGTTTCTTAAGTCTGATGTGAAAGCCCCCGGCTCAACCGGGGAGGGTCATTGGAAACTGGGAAACTTGAGTGCAGAAGAGGAGAGTGGAATTCCACGTGTAGCGGTGAAATGCGTAGAGATGTGGAGGAACACCAGTGGCGAAGGCGACTCTCTGGTCTGTAACTGACGCTGAGGAGCGAAAGCGTGGGGAGCGAACAGGATTAGATACCCTGGTAGTCCACGCCGTAAACGATGAGTGCTAAGTGTTAGGGGGTTTCCGCCCCTTAGTGCTGCAGCTAACGCATTAAGCACTCCGCCTGGGGAGTACGGTCGCAAGACTGAAACTCAAAGGAATTGACGGGGGC
>P1D11-27F_D11.ab1
NNNNNGNNGNNANNCNTGCAGTCGAGCGCGCCCTTCGGGGTGAGCGGCGGACGGGTTAGTAACGCGTGGGAACGTGCCCTTTGGTACGGAATAGCCTCTGGAAACGGAGAGTAATACCGTATGAGCCCTTCGGGGGAAAGATTTATCGCCAAAGGATCGGCCCGCGTTAGATTAGGTAGTTGGTGGGGTAATGGCCTACCAAGCCTACGATCTATAGCTGGTTTTAGAGGATGATCAGCAACACTGGGACTGAGACACGGCCCAGACTCCTACGGGAGGCAGCAGTGGGGAATCTTGGACAATGGGGGCAACCCTGATCCAGCCATGCCGCGTGAGTGATGAAGGCCCTAGGGTCGTAAAGCTCTTTCGCCTGTGAAGATAATGACGGTAGCAGGTAAAGAAACCCCGGCTAACTCCGTGCCAGCAGCCGCGGTAATACGGAGGGGGTTAGCGTTGTTCGGAATTACTGGGCGTAAAGCGCGCGTAGGCGGACTATTAAGTCAGGGGTGAAATCCCGGGGCTCAACCCCGGAACTGCCTTTGATACTGGTAGTCTAGAGTTCGAGAGAGGTGAGTGGAATTCCGAGTGTAGAGGTGAAATTCGTAGATATTCGGAGGAACACCAGTGGCGAAGGCGGCTCACTGGCTCGATACTGACGCTGAGGTGCGAAAGTGTGGGGAGCAAACAGGATTAGATACCCTGGTAGTCCACACCGTAAACGATGAATGCCAGACGTCGGGCAGCATGCTGTTCGGTGTCACACCTAACGGATTAAGCATTCCGCCTGGGGAGTACGGTCGCAAGATTAAAACTCAAAGGAATTGACGGGGGCCCGCACAAGCGGTGGAGCATGTGGTTTAATTCGAAGCAACGCGCAGAACCTTACCAACCCTTGA
>P1E11-27F_E11.ab1
NNNNNNNNNNGCNTNNNNNNTGCAAGTCGAGCGAGACCTTCGGGTCTAGCGGCGGACGGGTGAGTAACGCGTGGGAACGTGCCCTTTGCTACGGAATAGTCCCGGGAAACTGGGTTTAATACCGTATGTGCCCTTCGGGGGAAAGATTTATCGGCAAAGGATCGGCCCGCGTTGGATTAGGTAGTTGGTGGGGTAATGGCCTACCAAGCCGACGATCCATAGCTGGTTTGAGAGGATGATCAGCCACACTGGGACTGAGACACGGCCCAGACTCCTACGGGAGGCAGCAGTGGGGAATCTTAGACAATGGGGGCAACCCTGATCTAGCCATGCCGCGTGAGTGATGAAGGCCTTAGGGTTGTAAAGCTCTTTCAGCTGGGAAGATAATGACGGTACCAGCAGAAGAAGCCCCGGCTAACTCCGTGCCAGCAGCCGCGGTAATACGGAGGGGGCTAGCGTTGTTCGGAATTACTGGGCGTAAAGCGCACGTAGGCGGACTGGAAAGTTGGGGGTGAAATCCCGGGGCTCAACCTCGGAACTGCCTTCAAAACTATCAGTCTGGAGTTCGAGAGAGGTGAGTGGAATACCGAGTGTAGAGGTGAAATTCGTAGATATTCGGTGGAACACCAGTGGCGAAGGCGGCTCACTGGCTCGATACTGACGCTGAGGTGCGAAAGCGTGGGGAGCAAACAGGATTAGATACCCTGGTAGTCCACGCCGTAAACGATGAATGCCAGTCGTCGGGTTGCATGCAATTCGGTGACACACCTAACGGATTAAGCATTCCGCCTGGGGAGTACGGTCGCAAGATTAAAACTCAAAGGAATTGACGGGGGCCCGCACAAGCGGTGGAGCATGTGGTTTAATTCGAAGCAACGCGCAGAACCTTACCAACCCTTGAC
>P1F11-27F_F11.ab1
NNNNNNNNNNGGNNNNNNNNNNGNNNNNNNANNNNAGAGCGCCNNCTTGGGGATGANNGGNNGAGGTGTTAATAACGCGTGGGAACNTGCTTTTTGGGCAGAATATCCGGTGNAGATGGANAAANATACCTTATCNNCTCTTGGGANANAAAATATNNCNCCNNGATNGANCCCCGCANNNTAGGGTNNGGGGGGGGNTATAAAGNGNCNNCNANCCNAATNNTATTNGNTTNNANAGTNGATGATNNNCCNNNGAAAGGANACANNCCCNATTCNNNNCNGAANGGGNGGGGGGANNNATNTNGNANGGGNGGGCCCCCTGATACCTNCCCCCNGNGTGGGTGANNGNGGNNCGGGGTCNTNNCTTTNNNCNNNCNNTAANNANTTNACGGANGCAAANAAAAANCCCCGNCTNNNCGCNGCCAGCNGCCGCANNATTNCGGAGGNNGTTGNTNTNNTNNANTTNATGGGCGNAAANCNCNCGGAGCNGACTATNAAGTGGNGGNNNNNNTCNCGGGNCANCNCCCCCNNTGTGTCTTTNANACTTAGTAATCTAGATTTNNAAAAGTGATTGGGGTTTTCAGAGTNNANGTGAGTTTTTNATATATATACAGGAANAACACGAGTGGAAAGNGAGNNTCGCTCNNTCGCTNTTGACNNTGAGNNGAGAAAGAGTGGAGAGCAAACANGNTTAAATACATTGAATANCCACACNCTATAAAANACGTANGTCAGCAGGCNGGNTGGTGNNTGNTCGGGNGTANCNCCTGAANNATNNANCNNTCCAGNAGAGNANACCGTANNANAGANTNNNANTCANAANGANTNGCNNGNNNCCCNNACAATCGGTGNAATNNGNNNGATTNNTTTCNNAGCTGCTCAACCNNAACCTTACCNTCCCNNNNN
>P1G11-27F_G11.ab1
NNNNNNNNNNNGNNNNNCNTGCAGTCGAGCGCGCCCTTCGGGGTGAGCGGCGGACGGGTTAGTAACGCGTGGGAACGTGCCCTTTGGTACGGAATAGCCTCTGGAAACGGAGAGTAATACCGTATGAGCCCTTCGGGGGAAAGATTTATCGCCAAAGGATCGGCCCGCGTTAGATTAGGTAGTTGGTGGGGTAATGGCCTACCAAGCCTACGATCTATAGCTGGTTTTAGAGGATGATCAGCAACACTGGGACTGAGACACGGCCCAGACTCCTACGGGAGGCAGCAGTGGGGAATCTTGGACAATGGGGGCAACCCTGATCCAGCCATGCCGCGTGAGTGATGAAGGCCCTAGGGTCGTAAAGCTCTTTCGCCTGTGAAGATAATGACGGTAGCAGGTAAAGAAACCCCGGCTAACTCCGTGCCAGCAGCCGCGGTAATACGGAGGGGGTTAGCGTTGTTCGGAATTACTGGGCGTAAAGCGCGCGTAGGCGGACTATTAAGTCAGGGGTGAAATCCCGGGGCTCAACCCCGGAACTGCCTTTGATACTGGTAGTCTAGAGTTCGAGAGAGGTGAGTGGAATTCCGAGTGTAGAGGTGAAATTCGTAGATATTCGGAGGAACACCAGTGGCGAAGGCGGCTCACTGGCTCGATACTGACGCTGAGGTGCGAAAGTGTGGGGAGCAAACAGGATTAGATACCCTGGTAGTCCACACCGTAAACGATGAATGCCAGACGTCGGGCAGCATGCTGTTCGGTGTCACACCTAACGGATTAAGCATTCCGCCTGGGGAGTACGGTCGCAAGATTAAAACTCAAAGGAATTGACGGGGGCCCGCACAAGCGGTGGAGCATGTGGTTTAATTCGAAGCAACGCGCAGAACCTTACCAACCCTTN
>P1H11-27F_H11.ab1
NNNNNGGNNCNNGNNCNNNNNCNTNNCANTCNNNCGCGCCCTTCTGGGTGAGGGGCGGGNNGGTTAGTAACGGGTGGGAACCCGCCCTTTGGTACGGAATACCCTCTGGAAACGGTGANTAATACCGCTTGAGCCCTTCGGGGGGAANATTTNTCNCCAAAGGATCCCCCCCCGTTAAATTANGTGNTGGTGGGGTAATGGCCNANCNNCCTATATCTATTGCTGGTATTAGAGGATGATCCACTACACTGGGACTGNNACACCGCCCCCACTCCTACGGGAGGCAGNAGTGGGGAATCTTGGANATGGGGGCAACCCTGNTCCCGCCACGCCGGATGAGTGATGAANGGGCNNGGGTCGTAATNCTNTTTCTNCTNTNAANATNATGACGGGANCAAGTAAANAAAACCCCCCTAACTCCGTGCCANCANCCGCGGNAATAANGAGGGGGTGAACGTTGTTCTGAATTNNCGGGGGTAAAGCGCCCGTAGGCGAATTATTAANGNNNGGGGGGANANCCNGGGCTCAACCCCNGAACTGCCTTTGATACTGGTANCCTAAAGTTCNAAAAGAGGTGANGGGAATTNCCAAGTGTAGAGGGGGAAATTCNTANNAAATTNNGAGGGAACACCCNNTGGCGAAAGGCGGNTNNNTGGNTTCCTTNNTGACGCCTGANNNNNNNAAAAGTGNNNGGGNANCNNAAANNNNTNNNNNANNCCNGGNTAGTCCNCNCCCNNNAATANNNNAGNCCNACNNNNGGCNGNTTCTGNTTCGTGGTCACANCTNACGAATTAANCNTTTCANCNGGGGGANNNCAGTCGCAAAATTAAAACTCAAANGAAATGGCCGGGGGNCCCGCNCCAACCGGNGGANNCTGNGGGNTTANTTNNAAAANNACNNCCAAAAANNTNACCACCCNN
>P1A12-27F_A12.ab1
NNNNNNNNNNNNNNNCTANNNNNNNNNNCCGAGCNCNCCCTTNNNGGNGAGNNNNGGACGGGTTAATAACGCGTGGNAACGTGCCCTTTGGTACGGAATANCCTCTGGAAACGGANAATAATACCGTATGAGCCCTTCGGGGGAAATATTTATCCCCCAAGGATCCGCCCCCGTTAAATTAGGTTGTTGGGGGGGTAATGGCCTACCCAGCCCACNATCTATAGGTGGTTTTAAAAGATGATCCACAACTCTGGGACTGANACACGGCCCNACTCCTACGGGAGGCAGCTGTGGGGAATCTTGNACAATGGGGGCAACCCTGATCCACCCATGCCGCGTGAGTGATGAANGCGCTATGGGCGTAAAGCTCTTTCTCCTGTGAGAATNATGACAGTAGCAGGTAAAGAAACCCCGGCTAACTCCGTGNCAGCAGCCGCCGTAATACGGAGGGGGTTATCGTTGTTCNTAATTACTGGNCGTAAAGCGCGCGTAGGCGGACTATTAANTCAGGGGTGAAATCACGCCCCTCAACCCCGGAACTGCCTTTGATACTGGTATNCTANANTTCAAGACAGGTGAGTGNAATTCCNANNGTANAGGNAAAATTCAAANANTTCAGANGAACACCAAANGNCAAANGCTNTCNCTGGCTNTATACTCACTCTGGAGNGNGANNTGTGAAGAATANACAANAAAACATAACCAGATANNCCAACCGCCACNATNAAANNNAGACNTCNNNANNATGCTANNANNGTCACCCTAACGGATTAACCATTCCCCCTGGGGAATCTGGTCGCAANATTACANCNCACNGGAATTCANNGGGGCTCGGCAAAAGCNNNGAAAAATGTGNNNTANTTCNAANNANCNNNN
>P1B12-27F_B12.ab1
NNNNNNNNNNNNNANNCNTGCAGTCGAGCGCGCCCTTCGGGGTGAGCGGCGGACGGGTTAGTAACGCGTGGGAACGTGCCCTTTGGTACGGAATAGCCTCTGGAAACGGAGAGTAATACCGTATGAGCCCTTCGGGGGAAAGATTTATCGCCAAAGGATCGGCCCGCGTTAGATTAGGTAGTTGGTGGGGTAATGGCCTACCAAGCCTACGATCTATAGCTGGTTTTAGAGGATGATCAGCAACACTGGGACTGAGACACGGCCCAGACTCCTACGGGAGGCAGCAGTGGGGAATCTTGGACAATGGGGGCAACCCTGATCCAGCCATGCCGCGTGAGTGATGAAGGCCCTAGGGTCGTAAAGCTCTTTCGCCTGTGAAGATAATGACGGTAGCAGGTAAAGAAACCCCGGCTAACTCCGTGCCAGCAGCCGCGGTAATACGGAGGGGGTTAGCGTTGTTCGGAATTACTGGGCGTAAAGCGCGCGTAGGCGGACTATTAAGTCAGGGGTGAAATCCCGGGGCTCAACCCCGGAACTGCCTTTGATACTGGTAGTCTAGAGTTCGAGAGAGGTGAGTGGAATTCCGAGTGTAGAGGTGAAATTCGTAGATATTCGGAGGAACACCAGTGGCGAAGGCGGCTCACTGGCTCGATACTGACGCTGAGGTGCGAAAGTGTGGGGAGCAAACAGGATTAGATACCCTGGTAGTCCACACCGTAAACGATGAATGCCAGACGTCGGGCAGCATGCTGTTCGGTGTCACACCTAACGGATTAAGCATTCCGCCTGGGGAGTACGGTCGCAAGATTAAAACTCAAAGGAATTGACGGGGGCCCGCACAAGCGGTGGAGCATGTGGTTTAATTCGA
>P1C12-27F_C12.ab1
NNNNNNNGNNNNNCTANNCNTGCNAGTCGNNCGATCCTTCGGGATAGTGGCAGACGGGTGAGTAACGCGTGGGAATCTACCTTTTGGTACGGAATAGCTCCGGGAAACTGGAATTAATACCGTATGTGTCCCCCTTTCAAATGTCAGGACGTCATCAAATGCCTGCTGGCATTTGATGGGGGGAGAAAGATTTATCGCCAGGAGATGAGCCCGCGTTTGATTAGGTAGTTGGTGGGGTAATGGCCTACCAAGCCGACGATCAATAGCTGGTCTGAGAGGATGATCAGCCACATTGGGACTGAGACACGGCCCAAACTCCTACGGGAGGCAGCAGTGGGGAATATTGGACAATGGGCGCAAGCCTGATCCAGCCATGCCGCGTGAGTGATGAAGGCCCTAGGGTTGTAAAGCTCTTTCGCCGGTGAAGATAATGACTGTAGCCGGTAAAGAAGCCCCGGCTAACTTCGTGCCAGCAGCCGCGGTAATACGAAGGGGGCTAGCGTTGTTCGGAATTACTGGGCGTAAAGCGCACGTAGGCGGACATTTAAGTCAGGGGTGAAATCCCGGAGCTCAACTCCGGAACTGCCTTTGATACTGGGTGTCTCGAGTATGGAAGAGGTAAGTGGAATTGCGAGTGTAGAGGTGAAATTCGTAGATATTCGCAGGAACACCAGTGGCGAAGGCGGCTTACTGGTCCATTACTGACGCTGAGGTGCGAAAGCGTGGGGAGCAAACAGGATTAGATACCCTGGTAGTCCACGCCGTAAACGATGATAGCTAGCCGTCGGTGTGCATGCATATCGGTGGCGCAGTTAACGCATTAAGCTATCCGCCTGGGGAGTACNGTCGCAAGATTAAAACTCAAAGGAATTGACGG
>P1D12-27F_D12.ab1
NNNNNNNNNNNNNNNNCNTGCAGTCGAGCGCGCCCTTCGGGGTGAGCGGCGGACGGGTTAGTAACGCGTGGGAACGTGCCCTTTGGTACGGAATAGCCTCTGGAAACGGAGAGTAATACCGTATGAGCCCTTCGGGGGAAAGATTTATCGCCAAAGGATCGGCCCGCGTTAGATTAGGTAGTTGGTGGGGTAATGGCCTACCAAGCCTACGATCTATAGCTGGTTTTAGAGGATGATCAGCAACACTGGGACTGAGACACGGCCCAGACTCCTACGGGAGGCAGCAGTGGGGAATCTTGGACAATGGGGGCAACCCTGATCCAGCCATGCCGCGTGAGTGATGAAGGCCCTAGGGTCGTAAAGCTCTTTCGCCTGTGAAGATAATGACGGTAGCAGGTAAAGAAACCCCGGCTAACTCCGTGCCAGCAGCCGCGGTAATACGGAGGGGGTTAGCGTTGTTCGGAATTACTGGGCGTAAAGCGCGCGTAGGCGGACTATTAAGTCAGGGGTGAAATCCCGGGGCTCAACCCCGGAACTGCCTTTGATACTGGTAGTCTAGAGTTCGAGAGAGGTGAGTGGAATTCCGAGTGTAGAGGTGAAATTCGTAGATATTCGGAGGAACACCAGTGGCGAAGGCGGCTCACTGGCTCGATACTGACGCTGAGGTGCGAAAGTGTGGGGAGCAAACAGGATTAGATACCCTGGTAGTCCACACCGTAAACGATGAATGCCAGACGTCGGGCAGCATGCTGTTCGGTGTCACACCTAACGGATTAAGCATTCCGCCTGGGGAGTACGGTCGCAAGATTAAAACTCAAAGGAATTGACGGGGGCCCGCACAAGCGGTGGAGCATGTGGTTTAATTCGAAGCAACGCGC
>P1E12-27F_E12.ab1
NNNNNNNNNNNNCNTANNNNTGCAGTCGAGCGAGACCTTCGGGTCTAGCGGCGGACGGGTGAGTAACGCGTGGGAACGTGCCCTTTGCTACGGAATAGTCCCGGGAAACTGGGTTTAATACCGTATGTGCCCTTCGGGGGAAAGATTTATCGGCAAAGGATCGGCCCGCGTTGGATTAGGTAGTTGGTGGGGTAATGGCCTACCAAGCCGACGATCCATAGCTGGTTTGAGAGGATGATCAGCCACACTGGGACTGAGACACGGCCCAGACTCCTACGGGAGGCAGCAGTGGGGAATCTTAGACAATGGGGGCAACCCTGATCTAGCCATGCCGCGTGAGTGATGAAGGCCTTAGGGTTGTAAAGCTCTTTCAGCTGGGAAGATAATGACGGTACCAGCAGAAGAAGCCCCGGCTAACTCCGTGCCAGCAGCCGCGGTAATACGGAGGGGGCTAGCGTTGTTCGGAATTACTGGGCGTAAAGCGCACGTAGGCGGACTGGAAAGTTGGGGGTGAAATCCCGGGGCTCAACCTCGGAACTGCCTTCAAAACTATCAGTCTGGAGTTCGAGAGAGGTGAGTGGAATACCGAGTGTAGAGGTGAAATTCGTAGATATTCGGTGGAACACCAGTGGCGAAGGCGGCTCACTGGCTCGATACTGACGCTGAGGTGCGAAAGCGTGGGGAGCAAACAGGATTAGATACCCTGGTAGTCCACGCCGTAAACGATGAATGCCAGTCGTCGGGTTGCATGCAATTCGGTGACACACCTAACGGATTAAGCATTCCGCCTGGGGAGTACGGTCGCAAGATTAAAACTCAAAGGAATTGACGGGGGCCCGCACAAGCGGTGGAGCATGTGGTTTAATTCGAAGCAACGCGCA
>P1F12-27F_F12.ab1
NNNNNNNNNNNGNNGNNNNNNCNNNNNNNNTCNAGCGAGACCTNCTTGGGGTNGCGGGGGAGGGGTGAGTAACGCGTGGGGACNTGCCCTTTGCTACGGAATAGTCCCGGGAAACTGGGATTAATACCGCATGTGCCCTTCCGGGGAAAGATTTATCTNCAAAGGATCGNCCCGCGTTGGATTATGTAGGTGGTGGGGTAATGGCCTACCAAGCCNACNATCCATAGCTGGTTTGAGAGGATGATCAGCCACACTGGGACTGAGACACGGCCCACACTCCTACGGGAGGCAGCAGTGGTGANTCATGTACAATGGGGGCAACCCTGATCTANNCNTGCCNCGTGAGTGANGGATTNNTGNNGGNTGTTATCTCTTTCCNCTGGGNNTATAATGACTGTACCAACATAAGAATACCCGGCTAACTCCGTGCCCGCANCCANNGGAATACCGNAGGGGGTAGGTTTGNNCTGTAATACTGGGCGTTAAGCCACCGACGCGGACTGNAAAGNTGGGGGTGAGATCCNNGNGCTCTNCCTCNNANCTGCCTTCATNNTTATCAGTNTNNAGTACGANAGTAGGTGANGTNNNACNNANTGTANAGGTGAATTCTATATATATTCGCNGTAGCACNNGNGGACAGNGCGTNGCTCAGTCTCTCTAGTGACTCTNNNNNGANANAG
>P1G12-27F_G12.ab1
NNNNNNNNNNNNNNNNNNNNCNTGCAGTCGAGCGCGCCCTTCGGGGTGAGCGGCGGACGGGTTAGTAACGCGTGGGAACGTGCCCTTTGGTACGGAATAGCCTCTGGAAACGGAGAGTAATACCGTATGAGCCCTTCGGGGGAAAGATTTATCGCCAAAGGATCGGCCCGCGTTAGATTAGGTAGTTGGTGGGGTAATGGCCTACCAAGCCTACGATCTATAGCTGGTTTTAGAGGATGATCAGCAACACTGGGACTGAGACACGGCCCAGACTCCTACGGGAGGCAGCAGTGGGGAATCTTGGACAATGGGGGCAACCCTGATCCAGCCATGCCGCGTGAGTGATGAAGGCCCTAGGGTCGTAAAGCTCTTTCGCCTGTGAAGATAATGACGGTAGCAGGTAAAGAAACCCCGGCTAACTCCGTGCCAGCAGCCGCGGTAATACGGAGGGGGTTAGCGTTGTTCGGAATTACTGGGCGTAAAGCGCGCGTAGGCGGACTATTAAGTCAGGGGTGAAATCCCGGGGCTCAACCCCGGAACTGCCTTTGATACTGGTAGTCTAGAGTTCGAGAGAGGTGAGTGGAATTCCGAGTGTAGAGGTGAAATTCGTAGATATTCGGAGGAACACCAGTGGCGAAGGCGGCTCACTGGCTCGATACTGACGCTGAGGTGCGAAAGTGTGGGGAGCAAACAGGATTAGATACCCTGGTAGTCCACACCGTAAACGATGAATGCCAGACGTCGGGCAGCATGCTGTTCGGTGTCACACCTAACGGATTAAGCATTCCGCCTGGGGAGTACGGTCGCAAGATTAAAACTCAAAGGAATTGACGGGGGCCCGCACAAGCGGTGGAGCATGTGGTTTAATTCGAAGCAACGCGCNN
>P1H12-27F_H12.ab1
NNNNNNNNNGCNTACNNTGCAGTCGAGCGAGACCTTCGGGTCTAGCGGCGGACGGGTGAGTAACGCGTGGGAACGTGCCCTTTGCTACGGAATAGTCCCGGGAAACTGGGTTTAATACCGTATGTGCCCTTCGGGGGAAAGATTTATCGGCAAAGGATCGGCCCGCGTTGGATTAGGTAGTTGGTGGGGTAATGGCCTACCAAGCCGACGATCCATAGCTGGTTTGAGAGGATGATCAGCCACACTGGGACTGAGACACGGCCCAGACTCCTACGGGAGGCAGCAGTGGGGAATCTTAGACAATGGGGGCAACCCTGATCTAGCCATGCCGCGTGAGTGATGAAGGCCTTAGGGTTGTAAAGCTCTTTCAGCTGGGAAGATAATGACGGTACCAGCAGAAGAAGCCCCGGCTAACTCCGTGCCAGCAGCCGCGGTAATACGGAGGGGGCTAGCGTTGTTCGGAATTACTGGGCGTAAAGCGCACGTAGGCGGACTGGAAAGTTGGGGGTGAAATCCCGGGGCTCAACCTCGGAACTGCCTTCAAAACTATCAGTCTGGAGTTCGAGAGAGGTGAGTGGAATACCGAGTGTAGAGGTGAAATTCGTAGATATTCGGTGGAACACCAGTGGCGAAGGCGGCTCACTGGCTCGATACTGACGCTGAGGTGCGAAAGCGTGGGGAGCAAACAGGATTAGATACCCTGGTAGTCCACGCCGTAAACGATGAATGCCAGTCGTCGGGTTGCATGCAATTCGGTGACACACCTAACGGATTAAGCATTCCGCCTGGGGAGTACGGTCGCAAGATTAAAACTCAAAGGAATTGACGGGGGCCCGCACAAGCGGTGGAGCATGTGGTTTAATTCGAAGCAACGCGCAGAACCTTACCA
>P2A1-27F_A01.ab1
NNNNNNNNNNNNNNCNNNNNTGCAGTCGAGCGCGCCCTTCGGGGTGAGCGGCGGACGGGTTAGTAACGCGTGGGAACGTGCCCTTTGGTACGGAATAGCCTCTGGAAACGGAGAGTAATACCGTATGAGCCCTTCGGGGGAAAGATTTATCGCCAAAGGATCGGCCCGCGTTAGATTAGGTAGTTGGTGGGGTAATGGCCTACCAAGCCTACGATCTATAGCTGGTTTTAGAGGATGATCAGCAACACTGGGACTGAGACACGGCCCAGACTCCTACGGGAGGCAGCAGTGGGGAATCTTGGACAATGGGGGCAACCCTGATCCAGCCATGCCGCGTGAGTGATGAAGGCCCTAGGGTCGTAAAGCTCTTTCGCCTGTGAAGATAATGACGGTAGCAGGTAAAGAAACCCCGGCTAACTCCGTGCCAGCAGCCGCGGTAATACGGAGGGGGTTAGCGTTGTTCGGAATTACTGGGCGTAAAGCGCGCGTAGGCGGACTATTAAGTCAGGGGTGAAATCCCGGGGCTCAACCCCGGAACTGCCTTTGATACTGGTAGTCTAGAGTTCGAGAGAGGTGAGTGGAATTCCGAGTGTAGAGGTGAAATTCGTAGATATTCGGAGGAACACCAGTGGCGAAGGCGGCTCACTGGCTCGATACTGACGCTGAGGTGCGAAAGTGTGGGGAGCAAACAGGATTAGATACCCTGGTAGTCCACACCGTAAACGATGAATGCCAGACGTCGGGCAGCATGCTGTTCGGTGTCACACCTAACGGATTAAGCATTCCGCCTGGGGAGTACGGTCGCAAGATTAAAACTCAAAGGAATTGACGGGGGCCCGCACAAGCGGTGGAGCATGTGGTTTAATTCGAAGCAACGCGNNG
>P2B1-27F_B01.ab1
NNNNNNNNGNNGNNNANNNTGCAGTCGAGCGAGACCTTCGGGTCTAGCGGCGGACGGGTGAGTAACGCGTGGGAACGTGCCCTTTGCTACGGAATAGTCCCGGGAAACTGGGTTTAATACCGTATGTGCCCTTCGGGGGAAAGATTTATCGGCAAAGGATCGGCCCGCGTTGGATTAGGTAGTTGGTGGGGTAATGGCCTACCAAGCCGACGATCCATAGCTGGTTTGAGAGGATGATCAGCCACACTGGGACTGAGACACGGCCCAGACTCCTACGGGAGGCAGCAGTGGGGAATCTTAGACAATGGGGGCAACCCTGATCTAGCCATGCCGCGTGAGTGATGAAGGCCTTAGGGTTGTAAAGCTCTTTCAGCTGGGAAGATAATGACGGTACCAGCAGAAGAAGCCCCGGCTAACTCCGTGCCAGCAGCCGCGGTAATACGGAGGGGGCTAGCGTTGTTCGGAATTACTGGGCGTAAAGCGCACGTAGGCGGACTGGAAAGTTGGGGGTGAAATCCCGGGGCTCAACCTCGGAACTGCCTTCAAAACTATCAGTCTGGAGTTCGAGAGAGGTGAGTGGAATACCGAGTGTAGAGGTGAAATTCGTAGATATTCGGTGGAACACCAGTGGCGAAGGCGGCTCACTGGCTCGATACTGACGCTGAGGTGCGAAAGCGTGGGGAGCAAACAGGATTAGATACCCTGGTAGTCCACGCCGTAAACGATGAATGCCAGTCGTCGGGTTGCATGCAATTCGGTGACACACCTAACGGATTAAGCATTCCGCCTGGGGAGTACGGTCGCAAGATTAAAACTCAAAGGAATTGACGGGGGCCCGCACAAGCGGTGGAGCATGTGGTTTAATTCGAAGCAACGCGNNN
>P2C1-27F_C01.ab1
NNNNNNNNNNNNNNNNANNNTGCAGTCGAGCGAGACCTTCGGGTCTAGCGGCGGACGGGTGAGTAACGCGTGGGAACGTGCCCTTTGCTACGGAATAGTCCCGGGAAACTGGGTTTAATACCGTATGTGCCCTTCGGGGGAAAGATTTATCGGCAAAGGATCGGCCCGCGTTGGATTAGGTAGTTGGTGGGGTAATGGCCTACCAAGCCGACGATCCATAGCTGGTTTGAGAGGATGATCAGCCACACTGGGACTGAGACACGGCCCAGACTCCTACGGGAGGCAGCAGTGGGGAATCTTAGACAATGGGGGCAACCCTGATCTAGCCATGCCGCGTGAGTGATGAAGGCCTTAGGGTTGTAAAGCTCTTTCAGCTGGGAAGATAATGACGGTACCAGCAGAAGAAGCCCCGGCTAACTCCGTGCCAGCAGCCGCGGTAATACGGAGGGGGCTAGCGTTGTTCGGAATTACTGGGCGTAAAGCGCACGTAGGCGGACTGGAAAGTTGGGGGTGAAATCCCGGGGCTCAACCTCGGAACTGCCTTCAAAACTATCAGTCTGGAGTTCGAGAGAGGTGAGTGGAATACCGAGTGTAGAGGTGAAATTCGTAGATATTCGGTGGAACACCAGTGGCGAAGGCGGCTCACTGGCTCGATACTGACGCTGAGGTGCGAAAGCGTGGGGAGCAAACAGGATTAGATACCCTGGTAGTCCACGCCGTAAACGATGAATGCCAGTCGTCGGGTTGCATGCAATTCGGTGACACACCTAACGGATTAAGCATTCCGCCTGGGGAGTACGGTCGCAAGATTAAAACTCAAAGGAATTGACGGGGGCCCGCACAAGCGGTGGAGCATGTGGTTTAATTCGAAGCAACGCGCAGAACCTTACCAACCCTTN
>P2D1-27F_D01.ab1
NNNNNNNNNNNNNGNNTNANNNTGCAGTCGAGCGAGACCTTCGGGTCTAGCGGCGGACGGGTGAGTAACGCGTGGGAACGTGCCCTTTGCTACGGAATAGTCCCGGGAAACTGGGTTTAATACCGTATGTGCCCTTCGGGGGAAAGATTTATCGGCAAAGGATCGGCCCGCGTTGGATTAGGTAGTTGGTGGGGTAATGGCCTACCAAGCCGACGATCCATAGCTGGTTTGAGAGGATGATCAGCCACACTGGGACTGAGACACGGCCCAGACTCCTACGGGAGGCAGCAGTGGGGAATCTTAGACAATGGGGGCAACCCTGATCTAGCCATGCCGCGTGAGTGATGAAGGCCTTAGGGTTGTAAAGCTCTTTCAGCTGGGAAGATAATGACGGTACCAGCAGAAGAAGCCCCGGCTAACTCCGTGCCAGCAGCCGCGGTAATACGGAGGGGGCTAGCGTTGTTCGGAATTACTGGGCGTAAAGCGCACGTAGGCGGACTGGAAAGTTGGGGGTGAAATCCCGGGGCTCAACCTCGGAACTGCCTTCAAAACTATCAGTCTGGAGTTCGAGAGAGGTGAGTGGAATACCGAGTGTAGAGGTGAAATTCGTAGATATTCGGTGGAACACCAGTGGCGAAGGCGGCTCACTGGCTCGATACTGACGCTGAGGTGCGAAAGCGTGGGGAGCAAACAGGATTAGATACCCTGGTAGTCCACGCCGTAAACGATGAATGCCAGTCGTCGGGTTGCATGCAATTCGGTGACACACCTAACGGATTAAGCATTCCGCCTGGGGAGTACGGTCGCAAGATTAAAACTCAAAGGAATTGACGGGGGCCCGCACAAGCGGTGGAGCATGTGGTTTAATTCGAAGCAACGCGCAGAACCTTACN
>P2E1-27F_E01.ab1
NNNNNNNNNNNNNNNNNTACNNTGCAGTCGAGCGCGCCCTTCGGGGTGAGCGGCGGACGGGTTAGTAACGCGTGGGAACGTGCCCAGATCTAAGGAATAGCCACTGGAAACGGTGAGTAATACCTTATACGCCCTTCGGGGGAAAGATTTATCGGATTTGGATCGGCCCGCGTTAGATTAGGTAGTTGGTGGGGTAATGGCCTACCAAGCCTACGATCTATAGCTGGTTTTAGAGGATGATCAGCAACACTGGGACTGAGACACGGCCCAGACTCCTACGGGAGGCAGCAGTGGGGAATCTTGGACAATGGGGGCAACCCTGATCCAGCCATGCCGCGTGAGTGATGAAGGCCTTAGGGTCGTAAAGCTCTTTCGCCTGTGATGATAATGACAGTAGCAGGTAAAGAAACCCCGGCTAACTCCGTGCCAGCAGCCGCGGTAATACGGAGGGGGTTAGCGTTGTTCGGAATTACTGGGCGTAAAGCGCGCGTAGGCGGATTAGTCAGTTAGAGGTGAAATCCCAGGGCTCAACCCTGGAACTGCCTTTAATACTGCTAGTCTTGAGTTCGAGAGAGGTGAGTGGAATTCCGAGTGTAGAGGTGAAATTCGTAGATATTCGGAGGAACACCAGTGGCGAAGGCGGCTCACTGGCTCGATACTGACGCTGAGGTGCGAAAGTGTGGGGAGCAAACAGGATTAGATACCCTGGTAGTCCACACCGTAAACGATGAATGCCAGTCGTCGGCAAGCATGCTTGTCGGTGACACACCTAACGGATTAAGCATTCCGCCTGGGGAGTACGGTCGCAAGATTAAAACTCAAAGGAATTGACGGGGGCCCGCACAAGCGGTGGAGCATGTGGTTTAATTCGAAN
>P2F1-27F_F01.ab1
NNNNNNNNNNNGNNNNCTGACNNTGCAGTCGAGCGAGACCTTCGGGTCTAGCGGCGGACGGGTGAGTAACGCGTGGGAACGTGCCCTTTGCTACGGAATAGTCCCGGGAAACTGGGTTTAATACCGTATGTGCCCTTCGGGGGAAAGATTTATCGGCAAAGGATCGGCCCGCGTTGGATTAGGTAGTTGGTGGGGTAATGGCCTACCAAGCCGACGATCCATAGCTGGTTTGAGAGGATGATCAGCCACACTGGGACTGAGACACGGCCCAGACTCCTACGGGAGGCAGCAGTGGGGAATCTTAGACAATGGGGGCAACCCTGATCTAGCCATGCCGCGTGAGTGATGAAGGCCTTAGGGTTGTAAAGCTCTTTCAGCTGGGAAGATAATGACGGTACCAGCAGAAGAAGCCCCGGCTAACTCCGTGCCAGCAGCCGCGGTAATACGGAGGGGGCTAGCGTTGTTCGGAATTACTGGGCGTAAAGCGCACGTAGGCGGACTGGAAAGTTGGGGGTGAAATCCCGGGGCTCAACCTCGGAACTGCCTTCAAAACTATCAGTCTGGAGTTCGAGAGAGGTGAGTGGAATACCGAGTGTAGAGGTGAAATTCGTAGATATTCGGTGGAACACCAGTGGCGAAGGCGGCTCACTGGCTCGATACTGACGCTGAGGTGCGAAAGCGTGGGGAGCAAACAGGATTAGATACCCTGGTAGTCCACGCCGTAAACGATGAATGCCAGTCGTCGGGTTGCATGCAATTCGGTGACACACCTAACGGATTAAGCATTCCGCCTGGGGAGTACGGTCGCAAGATTAAAACTCAAAGGAATTGACGGGGGCCCGCACAAGCGGTGGAGCATGTGGTTTAATTCGAAGCAAN
>P2G1-27F_G01.ab1
NNNNNNNNNNNNNGCNTACNNTGCAGTCGAACGAACTCTTCGGAGTTAGTGGCAGACGGGTGAGTAACGCGTGGGAATATACCTTTCGGTACGGAACAACAGTTGGAAACGACTGCTAATACCGTATGCGCCCTATGGGGGAAAGATTTATCGCCGAAGGATTAGCCCGCGTTGGATTAGCTAGTTGGTGGGGTAAAGGCCTACCAAGGCGACGATCCATAGCTGGTCTGAGAGGATGATCAGCCACACTGGGACTGAGACACGGCCCAGACTCCTACGGGAGGCAGCAGTGGGGAATATTGGACAATGGGCGCAAGCCTGATCCAGCCATGCCGCGTGAGTGATGAAGGCCCTAGGGTTGTAAAGCTCTTTCAGCGAGGAGGATAATGACGTTACTCGCAGAAGAAGCCCCGGCTAACTTCGTGCCAGCAGCCGCGGTAATACGAAGGGGGCTAGCGTTGTTCGGAATCACTGGGCGTAAAGCGCACGTAGGCGGACTGATCAGTCAGGGGTGAAATCCCGGGGCTCAACCCCGGAACTGCCTTTGATACTGTCAGTCTTGAGTCCGAGAGAGGTGAGTGGAACTCCGAGTGTAGAGGTGAAATTCGTAGATATTCGGAAGAACACCAGTGGCGAAGGCGGCTCACTGGCTCGGTACTGACGCTGAGGTGCGAAAGCGTGGGGAGCAAACAGGATTAGATACCCTGGTAGTCCACGCCGTAAACGATGGAAGCTAGTTGTCAGGCAGCATGCTGTTTGGTGACGCAGCTAACGCATTAAGCTTCCCGCCTGGGGAGTACGGTCGCAAGATTAAAACTCAAAGGAATTGACGGGGGCCCGCACAAGCGGTGGAGCATGTGGTTTAATTN
>P2H1-27F_H01.ab1
NNNNNNNNNNNNNNNNNGANNNTGCAGTCGAGCGAGACCTTCGGGTCTAGCGGCGGACGGGTGAGTAACGCGTGGGAACGTGCCCTTTGCTACGGAATAGTCCCGGGAAACTGGGTTTAATACCGTATGTGCCCTTCGGGGGAAAGATTTATCGGCAAAGGATCGGCCCGCGTTGGATTAGGTAGTTGGTGGGGTAATGGCCTACCAAGCCGACGATCCATAGCTGGTTTGAGAGGATGATCAGCCACACTGGGACTGAGACACGGCCCAGACTCCTACGGGAGGCAGCAGTGGGGAATCTTAGACAATGGGGGCAACCCTGATCTAGCCATGCCGCGTGAGTGATGAAGGCCTTAGGGTTGTAAAGCTCTTTCAGCTGGGAAGATAATGACGGTACCAGCAGAAGAAGCCCCGGCTAACTCCGTGCCAGCAGCCGCGGTAATACGGAGGGGGCTAGCGTTGTTCGGAATTACTGGGCGTAAAGCGCACGTAGGCGGACTGGAAAGTTGGGGGTGAAATCCCGGGGCTCAACCTCGGAACTGCCTTCAAAACTATCAGTCTGGAGTTCGAGAGAGGTGAGTGGAATACCGAGTGTAGAGGTGAAATTCGTAGATATTCGGTGGAACACCAGTGGCGAAGGCGGCTCACTGGCTCGATACTGACGCTGAGGTGCGAAAGCGTGGGGAGCAAACAGGATTAGATACCCTGGTAGTCCACGCCGTAAACGATGAATGCCAGTCGTCGGGTTGCATGCAATTCGGTGACACACCTAACGGATTAAGCATTCCGCCTGGGGAGTACGGTCGCAAGATTAAAACTCAAAGGAATTGACGGGGNNNN
>P2A2-27F_A02.ab1
NNNNNNNNNNNNCTNCNNTGCNAGTCGAGCGCGCCCTTCGGGGTGAGCGGCGGACGGGTTAGTAACGCGTGGGAACGTGCCCTTTGGTACGGAATAGCCTCTGGAAACGGAGAGTAATACCGTATGAGCCCTTCGGGGGAAAGATTTATCGCCAAAGGATCGGCCCGCGTTAGATTAGGTAGTTGGTGGGGTAATGGCCTACCAAGCCTACGATCTATAGCTGGTTTTAGAGGATGATCAGCAACACTGGGACTGAGACACGGCCCAGACTCCTACGGGAGGCAGCAGTGGGGAATCTTGGACAATGGGGGCAACCCTGATCCAGCCATGCCGCGTGAGTGATGAAGGCCCTAGGGTCGTAAAGCTCTTTCGCCTGTGAAGATAATGACGGTAGCAGGTAAAGAAACCCCGGCTAACTCCGTGCCAGCAGCCGCGGTAATACGGAGGGGGTTAGCGTTGTTCGGAATTACTGGGCGTAAAGCGCGCGTAGGCGGACTATTAAGTCAGGGGTGAAATCCCGGGGCTCAACCCCGGAACTGCCTTTGATACTGGTAGTCTAGAGTTCGAGAGAGGTGAGTGGAATTCCGAGTGTAGAGGTGAAATTCGTAGATATTCGGAGGAACACCAGTGGCGAAGGCGGCTCACTGGCTCGATACTGACGCTGAGGTGCGAAAGTGTGGGGAGCAAACAGGATTAGATACCCTGGTAGTCCACACCGTAAACGATGAATGCCAGACGTCGGGCAGCATGCTGTTCGGTGTCACACCTAACGGATTAAGCATTCCGCCTGGGGAGTACGGTCGCAAGATTAAAACTCAAAGGAATTGACGGGGGCCCGCACAAGCGGTGGAGCATGTGGTTTAATTCGAAGCAACGCGCA
>P2B2-27F_B02.ab1
NNNNNNNNNGNNNNNNNNNNTGCANGTCGAGCGAGACCTTCGGGTCTAGCGGCGGACGGGTGAGTAACGCGTGGGAACGTGCCCTTTGCTACGGAATAGTCCCGGGAAACTGGGTTTAATACCGTATGTGCCCTTCGGGGGAAAGATTTATCGGCAAAGGATCGGCCCGCGTTGGATTAGGTAGTTGGTGGGGTAATGGCCTACCAAGCCGACGATCCATAGCTGGTTTGAGAGGATGATCAGCCACACTGGGACTGAGACACGGCCCAGACTCCTACGGGAGGCAGCAGTGGGGAATCTTAGACAATGGGGGCAACCCTGATCTAGCCATGCCGCGTGAGTGATGAAGGCCTTAGGGTTGTAAAGCTCTTTCAGCTGGGAAGATAATGACGGTACCAGCAGAAGAAGCCCCGGCTAACTCCGTGCCAGCAGCCGCGGTAATACGGAGGGGGCTAGCGTTGTTCGGAATTACTGGGCGTAAAGCGCACGTAGGCGGACTGGAAAGTTGGGGGTGAAATCCCGGGGCTCAACCTCGGAACTGCCTTCAAAACTATCAGTCTGGAGTTCGAGAGAGGTGAGTGGAATACCGAGTGTAGAGGTGAAATTCGTAGATATTCGGTGGAACACCAGTGGCGAAGGCGGCTCACTGGCTCGATACTGACGCTGAGGTGCGAAAGCGTGGGGAGCAAACAGGATTAGATACCCTGGTAGTCCACGCCGTAAACGATGAATGCCAGTCGTCGGGTTGCATGCAATTCGGTGACACACCTAACGGATTAAGCATTCCGCCTGGGGAGTACGGTCGCAAGATTAAAACTCAAAGGAATTGACGGGGGCCCGCACAAGCGGTGGAGCATGTGGTTTAATTCGAAGCAACGCGCAGAACCT
>P2C2-27F_C02.ab1
NNNNNNNNNNNNNCTTACNNTGCAAGTCGAGCGAGACCTTCGGGTCTAGCGGCGGACGGGTGAGTAACGCGTGGGAACGTGCCCTTTGCTACGGAATAGTCCCGGGAAACTGGGTTTAATACCGTATGTGCCCTTCGGGGGAAAGATTTATCGGCAAAGGATCGGCCCGCGTTGGATTAGGTAGTTGGTGGGGTAATGGCCTACCAAGCCGACGATCCATAGCTGGTTTGAGAGGATGATCAGCCACACTGGGACTGAGACACGGCCCAGACTCCTACGGGAGGCAGCAGTGGGGAATCTTAGACAATGGGGGCAACCCTGATCTAGCCATGCCGCGTGAGTGATGAAGGCCTTAGGGTTGTAAAGCTCTTTCAGCTGGGAAGATAATGACGGTACCAGCAGAAGAAGCCCCGGCTAACTCCGTGCCAGCAGCCGCGGTAATACGGAGGGGGCTAGCGTTGTTCGGAATTACTGGGCGTAAAGCGCACGTAGGCGGACTGGAAAGTTGGGGGTGAAATCCCGGGGCTCAACCTCGGAACTGCCTTCAAAACTATCAGTCTGGAGTTCGAGAGAGGTGAGTGGAATACCGAGTGTAGAGGTGAAATTCGTAGATATTCGGTGGAACACCAGTGGCGAAGGCGGCTCACTGGCTCGATACTGACGCTGAGGTGCGAAAGCGTGGGGAGCAAACAGGATTAGATACCCTGGTAGTCCACGCCGTAAACGATGAATGCCAGTCGTCGGGTTGCATGCAATTCGGTGACACACCTAACGGATTAAGCATTCCGCCTGGGGAGTACGGTCGCAAGATTAAAACTCAAAGGAATTGACGGGGGCCCGCACAAGCGGTGGAGCATGTGGTTTAATTCGAAGCAACGCGCAGAACCTTACCAACCCTTGACATCCNN
>P2D2-27F_D02.ab1
NNNNNNNNNNNGCTTACNNTGCAGTCGAGCGAGACCTTCGGGTCTAGCGGCGGACGGGTGAGTAACGCGTGGGAACGTGCCCTTTGCTACGGAATAGTCCCGGGAAACTGGGTTTAATACCGTATGTGCCCTTCGGGGGAAAGATTTATCGGCAAAGGATCGGCCCGCGTTGGATTAGGTAGTTGGTGGGGTAATGGCCTACCAAGCCGACGATCCATAGCTGGTTTGAGAGGATGATCAGCCACACTGGGACTGAGACACGGCCCAGACTCCTACGGGAGGCAGCAGTGGGGAATCTTAGACAATGGGGGCAACCCTGATCTAGCCATGCCGCGTGAGTGATGAAGGCCTTAGGGTTGTAAAGCTCTTTCAGCTGGGAAGATAATGACGGTACCAGCAGAAGAAGCCCCGGCTAACTCCGTGCCAGCAGCCGCGGTAATACGGAGGGGGCTAGCGTTGTTCGGAATTACTGGGCGTAAAGCGCACGTAGGCGGACTGGAAAGTTGGGGGTGAAATCCCGGGGCTCAACCTCGGAACTGCCTTCAAAACTATCAGTCTGGAGTTCGAGAGAGGTGAGTGGAATACCGAGTGTAGAGGTGAAATTCGTAGATATTCGGTGGAACACCAGTGGCGAAGGCGGCTCACTGGCTCGATACTGACGCTGAGGTGCGAAAGCGTGGGGAGCAAACAGGATTAGATACCCTGGTAGTCCACGCCGTAAACGATGAATGCCAGTCGTCGGGTTGCATGCAATTCGGTGACACACCTAACGGATTAAGCATTCCGCCTGGGGAGTACGGTCGCAAGATTAAAACTCAAAGGAATTGACGGGGGCCCGCACAAGCGGTGGAGCATGTGGTTTAATTCGAAGCAACGCGCAGAACCTTACCAACCCTTGACN
>P2E2-27F_E02.ab1
NNNNNNNNNGNNGNTTACNNTGCAGTCGAGCGAGACCTTCGGGTCTAGCGGCGGACGGGTGAGTAACGCGTGGGAACGTGCCCTTTGCTACGGAATAGTCCCGGGAAACTGGGTTTAATACCGTATGTGCCCTTCGGGGGAAAGATTTATCGGCAAAGGATCGGCCCGCGTTGGATTAGGTAGTTGGTGGGGTAATGGCCTACCAAGCCGACGATCCATAGCTGGTTTGAGAGGATGATCAGCCACACTGGGACTGAGACACGGCCCAGACTCCTACGGGAGGCAGCAGTGGGGAATCTTAGACAATGGGGGCAACCCTGATCTAGCCATGCCGCGTGAGTGATGAAGGCCTTAGGGTTGTAAAGCTCTTTCAGCTGGGAAGATAATGACGGTACCAGCAGAAGAAGCCCCGGCTAACTCCGTGCCAGCAGCCGCGGTAATACGGAGGGGGCTAGCGTTGTTCGGAATTACTGGGCGTAAAGCGCACGTAGGCGGACTGGAAAGTTGGGGGTGAAATCCCGGGGCTCAACCTCGGAACTGCCTTCAAAACTATCAGTCTGGAGTTCGAGAGAGGTGAGTGGAATACCGAGTGTAGAGGTGAAATTCGTAGATATTCGGTGGAACACCAGTGGCGAANGCGGCTCACTGGCTCGATACTGACGCTGAGGTGCGAAAGCGTGGGGAGCAAACAGGATTAGATACCCTGGTAGTCCACGCCGTAAACGATGAATGCCAGTCGTCGGGTTGCATGCAATTCGGTGACACACCTAACGGATTAAGCATTCCGCCTGGGGAGTACGGTCGCAAGATTAAAACTCAAAGGAATTGACGGGGGCCCGCACAAGCGGTGGAGCATGTGGTTTAATTCGAAGCAACGCGCAGAACCTTACCAACCCTTGACATNN
>P2F2-27F_F02.ab1
NNNNNNNNGNNNNNNCNNTGCAAGTCGAGCGAGACCTTCGGGTCTAGCGGCGGACGGGTGAGTAACGCGTGGGAACGTGCCCTTTGCTACGGAATAGTCCCGGGAAACTGGGTTTAATACCGTATGTGCCCTTCGGGGGAAAGATTTATCGGCAAAGGATCGGCCCGCGTTGGATTAGGTAGTTGGTGGGGTAATGGCCTACCAAGCCGACGATCCATAGCTGGTTTGAGAGGATGATCAGCCACACTGGGACTGAGACACGGCCCAGACTCCTACGGGAGGCAGCAGTGGGGAATCTTAGACAATGGGGGCAACCCTGATCTAGCCATGCCGCGTGAGTGATGAAGGCCTTAGGGTTGTAAAGCTCTTTCAGCTGGGAAGATAATGACGGTACCAGCAGAAGAAGCCCCGGCTAACTCCGTGCCAGCAGCCGCGGTAATACGGAGGGGGCTAGCGTTGTTCGGAATTACTGGGCGTAAAGCGCACGTAGGCGGACTGGAAAGTTGGGGGTGAAATCCCGGGGCTCAACCTCGGAACTGCCTTCAAAACTATCAGTCTGGAGTTCGAGAGAGGTGAGTGGAATACCGAGTGTAGAGGTGAAATTCGTAGATATTCGGTGGAACACCAGTGGCGAAGGCGGCTCACTGGCTCGATACTGACGCTGAGGTGCGAAAGCGTGGGGAGCAAACAGGATTAGATACCCTGGTAGTCCACGCCGTAAACGATGAATGCCAGTCGTCGGGTTGCATGCAATTCGGTGACACACCTAACGGATTAAGCATTCCGCCTGGGGAGTACGGTCGCAAGATTAAAACTCAAAGGAATTGACGGGGGCCCGCACAAGCGGTGGAGCATGTGGTTTAATTCGAAGCAACGCGCAGAACCTTACCAACCCTTGACNTC
>P2G2-27F_G02.ab1
NNNNNNNNNNNNGCNNACNNTGCAGTCGAACGAACTCTTCGGAGTTAGTGGCAGACGGGTGAGTAACGCGTGGGAATATACCTTTCGGTACGGAACAACAGTTGGAAACGACTGCTAATACCGTATGCGCCCTATGGGGGAAAGATTTATCGCCGAAGGATTAGCCCGCGTTGGATTAGCTAGTTGGTGGGGTAAAGGCCTACCAAGGCGACGATCCATAGCTGGTCTGAGAGGATGATCAGCCACACTGGGACTGAGACACGGCCCAGACTCCTACGGGAGGCAGCAGTGGGGAATATTGGACAATGGGCGCAAGCCTGATCCAGCCATGCCGCGTGAGTGATGAAGGCCCTAGGGTTGTAAAGCTCTTTCAGCGAGGAGGATAATGACGTTACTCGCAGAAGAAGCCCCGGCTAACTTCGTGCCAGCAGCCGCGGTAATACGAAGGGGGCTAGCGTTGTTCGGAATCACTGGGCGTAAAGCGCACGTAGGCGGACTGATCAGTCAGGGGTGAAATCCCGGGGCTCAACCCCGGAACTGCCTTTGATACTGTCAGTCTTGAGTCCGAGAGAGGTGAGTGGAACTCCGAGTGTAGAGGTGAAATTCGTAGATATTCGGAAGAACACCAGTGGCGAAGGCGGCTCACTGGCTCGGTACTGACGCTGAGGTGCGAAAGCGTGGGGAGCAAACAGGATTAGATACCCTGGTAGTCCACGCCGTAAACGATGGAAGCTAGTTGTCAGGCAGCATGCTGTTTGGTGACGCAGCTAACGCATTAAGCTTCCCGCCTGGGGAGTACGGTCGCAAGATTAAAACTCAAAGGAATTGACGGGGGCCCGCACAAGCGGTGGAGCATGTGGTTTAATTCGAAGCAACGCGCAGNNN
>P2H2-27F_H02.ab1
NNNNNNNNNNNNNNNCNTACNNTGCANTCGAACGAACTCTTCGGAGTTAGTGGCAGACGGGTGAGTAACGCGTGGGAATATACCTTTCGGTACGGAACAACAGTTGGAAACGACTGCTAATACCGTATGCGCCCTATGGGGGAAAGATTTATCGCCGAAGGATTAGCCCGCGTTGGATTAGCTAGTTGGTGGGGTAAAGGCCTACCAAGGCGACGATCCATAGCTGGTCTGAGAGGATGATCAGCCACACTGGGACTGAGACACGGCCCAGACTCCTACGGGAGGCAGCAGTGGGGAATATTGGACAATGGGCGCAAGCCTGATCCAGCCATGCCGCGTGAGTGATGAAGGCCCTAGGGTTGTAAAGCTCTTTCAGCGAGGAGGATAATGACGTTACTCGCAGAAGAAGCCCCGGCTAACTTCGTGCCAGCAGCCGCGGTAATACGAAGGGGGCTAGCGTTGTTCGGAATCACTGGGCGTAAAGCGCACGTAGGCGGACTGATCAGTCAGGGGTGAAATCCCGGGGCTCAACCCCGGAACTGCCTTTGATACTGTCAGTCTTGAGTCCGAGAGAGGTGAGTGGAACTCCGAGTGTAGAGGTGAAATTCGTAGATATTCGGAAGAACACCAGTGGCGAAGGCGGCTCACTGGCTCGGTACTGACGCTGAGGTGCGAAAGCGTGGGGAGCAAACAGGATTAGATACCCTGGTAGTCCACGCCGTAAACGATGGAAGCTAGTTGTCAGGCAGCATGCTGTTTGGTGACGCAGCTAACGCATTAAGCTTCCCGCCTGGGGAGTACGGTCGCAAGATTAAAACTCAAAGGAATTGACGGGGGCCCGCACAAGCGGTGGAGCATGTGGTTTAATTCGAAGCAACGCGCAGAN
>P2A3-27F_A03.ab1
NNNNNNNNNNGNNACNNTGCAAGTCGAACGAAGTCTTCGGACTTAGTGGCGGACGGGTTAGTAACGCGTGGGAACGTGCCCTTTACTTCGGAATAGTCCCGGGAAACTGGGTTTAATACCGAATACGCCCTTCGGGGGAAAGATTTATCGGTAAAGGATCGGCCCGCGTTGGATTAGGTAGTTGGTGGGGTAATGGCCTACCAAGCCGACGATCCATAGCTGGTTTGAGAGGATGATCAGCAACACTGGGACTGAGACACGGCCCAGACTCCTACGGGAGGCAGCAGTGGGGAATCTTAGACAATGGGGGCAACCCTGATCTAGCCATGCCGCGTGAGTGAAGAAGGCCTTAGGGTCGTAAAGCTCTTTCGCCAGGGATGATAATGACAGTACCTGGTAAAGAAACCCCGGCTAACTCCGTGCCAGCAGCCGCGGTAATACGGAGGGGGTTAGCGTTGTTCGGAATTACTGGGCGTAAAGCGCACGTAGGCGGACTTGAAAGTTGGGGGTGAAATCCCGGGGCTCAACCTCGGAACTGCCTTCAAAACTCCAAGTCTAGAGTTCGAGAGAGGTGAGTGGAATTCCGAGTGTAGAGGTGAAATTCGTAGATATTCGGAGGAACACCAGTGGCGAAGGCGGCTCACTGGCTCGATACTGACGCTGAGGTGCGAAAGTGTGGGGAGCAAACAGGATTAGATACCCTGGTAGTCCACACCGTAAACGATGAATGCCAGTCGTCGGGTAGCATGCTGCTCGGTGACACACCTAACGGATTAAGCATTCCGCCTGGGGAGTACGGTCGCAAGANTAAAACTCAAAGGAATTGACGGGGGCCCGCACAAGCGGTGGAGCATGTGGTTTAATTCGAAGCAACGCGCAGAACCTTACCAACCN
>P2B3-27F_B03.ab1
NNNNNNNNNNNNCTNACNNTGCAGTCGAGCGAGACCTTCGGGTCTAGCGGCGGACGGGTGAGTAACGCGTGGGAACGTGCCCTTTGCTACGGAATAGTCCCGGGAAACTGGGTTTAATACCGTATGTGCCCTTCGGGGGAAAGATTTATCGGCAAAGGATCGGCCCGCGTTGGATTAGGTAGTTGGTGGGGTAATGGCCTACCAAGCCGACGATCCATAGCTGGTTTGAGAGGATGATCAGCCACACTGGGACTGAGACACGGCCCAGACTCCTACGGGAGGCAGCAGTGGGGAATCTTAGACAATGGGGGCAACCCTGATCTAGCCATGCCGCGTGAGTGATGAAGGCCTTAGGGTTGTAAAGCTCTTTCAGCTGGGAAGATAATGACGGTACCAGCAGAAGAAGCCCCGGCTAACTCCGTGCCAGCAGCCGCGGTAATACGGAGGGGGCTAGCGTTGTTCGGAATTACTGGGCGTAAAGCGCACGTAGGCGGACTGGAAAGTTGGGGGTGAAATCCCGGGGCTCAACCTCGGAACTGCCTTCAAAACTATCAGTCTGGAGTTCGAGAGAGGTGAGTGGAATACCGAGTGTAGAGGTGAAATTCGTAGATATTCGGTGGAACACCAGTGGCGAAGGCGGCTCACTGGCTCGATACTGACGCTGAGGTGCGAAAGCGTGGGGAGCAAACAGGATTAGATACCCTGGTAGTCCACGCCGTAAACGATGAATGCCAGTCGTCGGGTTGCATGCAATTCGGTGACACACCTAACGGATTAAGCATTCCGCCTGGGGAGTACGGTCGCAAGATTAAAACTCAAAGGAATTGACGGGGGCCCGCACAAGCGGTGGAGCATGTGGTTTAATTCGAAGCAACGCGCAGAACCTTACCAACCCTTGACATCCCTGGACCGATCCGGANAC
>P2C3-27F_C03.ab1
NNNNNNNNNNGNNNCTNCNNTGCAGTCGAGCGAGACCTTCGGGTCTAGCGGCGGACGGGTGAGTAACGCGTGGGAACGTGCCCTTTGCTACGGAATAGTCCCGGGAAACTGGGTTTAATACCGTATGTGCCCTTCGGGGGAAAGATTTATCGGCAAAGGATCGGCCCGCGTTGGATTAGGTAGTTGGTGGGGTAATGGCCTACCAAGCCGACGATCCATAGCTGGTTTGAGAGGATGATCAGCCACACTGGGACTGAGACACGGCCCAGACTCCTACGGGAGGCAGCAGTGGGGAATCTTAGACAATGGGGGCAACCCTGATCTAGCCATGCCGCGTGAGTGATGAAGGCCTTAGGGTTGTAAAGCTCTTTCAGCTGGGAAGATAATGACGGTACCAGCAGAAGAAGCCCCGGCTAACTCCGTGCCAGCAGCCGCGGTAATACGGAGGGGGCTAGCGTTGTTCGGAATTACTGGGCGTAAAGCGCACGTAGGCGGACTGGAAAGTTGGGGGTGAAATCCCGGGGCTCAACCTCGGAACTGCCTTCAAAACTATCAGTCTGGAGTTCGAGAGAGGTGAGTGGAATACCGAGTGTAGAGGTGAAATTCGTAGATATTCGGTGGAACACCAGTGGCGAAGGCGGCTCACTGGCTCGATACTGACGCTGAGGTGCGAAAGCGTGGGGAGCAAACAGGATTAGATACCCTGGTAGTCCACGCCGTAAACGATGAATGCCAGTCGTCGGGTTGCATGCAATTCGGTGACACACCTAACGGATTAAGCATTCCGCCTGGGGAGTACGGTCGCAAGATTAAAACTCAAAGGAATTGACGGGGGCCCGCACAAGCGGTGGAGCATGTGGTTTAATTCGAAGCAACGCGCAGAACCTTACCAACCCTTGACATCCCTGGACCGATCCGGAGACNN
>P2D3-27F_D03.ab1
NNNNNNNNNNGCTTACNNTGCAAGTCGAGCGAGACCTTCGGGTCTAGCGGCGGACGGGTGAGTAACGCGTGGGAACGTGCCCTTTGCTACGGAATAGTCCCGGGAAACTGGGTTTAATACCGTATGTGCCCTTCGGGGGAAAGATTTATCGGCAAAGGATCGGCCCGCGTTGGATTAGGTAGTTGGTGGGGTAATGGCCTACCAAGCCGACGATCCATAGCTGGTTTGAGAGGATGATCAGCCACACTGGGACTGAGACACGGCCCAGACTCCTACGGGAGGCAGCAGTGGGGAATCTTAGACAATGGGGGCAACCCTGATCTAGCCATGCCGCGTGAGTGATGAAGGCCTTAGGGTTGTAAAGCTCTTTCAGCTGGGAAGATAATGACGGTACCAGCAGAAGAAGCCCCGGCTAACTCCGTGCCAGCAGCCGCGGTAATACGGAGGGGGCTAGCGTTGTTCGGAATTACTGGGCGTAAAGCGCACGTAGGCGGACTGGAAAGTTGGGGGTGAAATCCCGGGGCTCAACCTCGGAACTGCCTTCAAAACTATCAGTCTGGAGTTCGAGAGAGGTGAGTGGAATACCGAGTGTAGAGGTGAAATTCGTAGATATTCGGTGGAACACCAGTGGCGAAGGCGGCTCACTGGCTCGATACTGACGCTGAGGTGCGAAAGCGTGGGGAGCAAACAGGATTAGATACCCTGGTAGTCCACGCCGTAAACGATGAATGCCAGTCGTCGGGTTGCATGCAATTCGGTGACACACCTAACGGATTAAGCATTCCGCCTGGGGAGTACGGTCGCAAGATTAAAACTCAAAGGAATTGACGGGGGCCCGCACAAGCGGTGGAGCATGTGGTTTAATTCGAAGCAACGCGCAGAACCTTACCAACCCTTGACATCCCTGGACCGATCCGGAGACGGATN
>P2E3-27F_E03.ab1
NNNNNNNNNNNCTTACNNTGCAGTCGAGCGAGACCTTCGGGTCTAGCGGCGGACGGGTGAGTAACGCGTGGGAACGTGCCCTTTGCTACGGAATAGTCCCGGGAAACTGGGTTTAATACCGTATGTGCCCTTCGGGGGAAAGATTTATCGGCAAAGGATCGGCCCGCGTTGGATTAGGTAGTTGGTGGGGTAATGGCCTACCAAGCCGACGATCCATAGCTGGTTTGAGAGGATGATCAGCCACACTGGGACTGAGACACGGCCCAGACTCCTACGGGAGGCAGCAGTGGGGAATCTTAGACAATGGGGGCAACCCTGATCTAGCCATGCCGCGTGAGTGATGAAGGCCTTAGGGTTGTAAAGCTCTTTCAGCTGGGAAGATAATGACGGTACCAGCAGAAGAAGCCCCGGCTAACTCCGTGCCAGCAGCCGCGGTAATACGGAGGGGGCTAGCGTTGTTCGGAATTACTGGGCGTAAAGCGCACGTAGGCGGACTGGAAAGTTGGGGGTGAAATCCCGGGGCTCAACCTCGGAACTGCCTTCAAAACTATCAGTCTGGAGTTCGAGAGAGGTGAGTGGAATACCGAGTGTAGAGGTGAAATTCGTAGATATTCGGTGGAACACCAGTGGCGAAGGCGGCTCACTGGCTCGATACTGACGCTGAGGTGCGAAAGCGTGGGGAGCAAACAGGATTAGATACCCTGGTAGTCCACGCCGTAAACGATGAATGCCAGTCGTCGGGTTGCATGCAATTCGGTGACACACCTAACGGATTAAGCATTCCGCCTGGGGAGTACGGTCGCAAGATTAAAACTCAAAGGAATTGACGGGGGCCCGCACAAGCGGTGGAGCATGTGGTTTAATTCGAAGCAACGCGCAGAACCTTACCAACCCTTGACATCCCTGGACCGATCCGGAGACGGATN
>P2F3-27F_F03.ab1
NNNNNNNNNGNNNNNNNNNNTGCAGTCGAGCGAGACCTTCGGGTCTAGCGGCGGACGGGTGAGTAACGCGTGGGAACGTGCCCTTTGCTACGGAATAGTCCCGGGAAACTGGGTTTAATACCGTATGTGCCCTTCGGGGGAAAGATTTATCGGCAAAGGATCGGCCCGCGTTGGATTAGGTAGTTGGTGGGGTAATGGCCTACCAAGCCGACGATCCATAGCTGGTTTGAGAGGATGATCAGCCACACTGGGACTGAGACACGGCCCAGACTCCTACGGGAGGCAGCAGTGGGGAATCTTAGACAATGGGGGCAACCCTGATCTAGCCATGCCGCGTGAGTGATGAAGGCCTTAGGGTTGTAAAGCTCTTTCAGCTGGGAAGATAATGACGGTACCAGCAGAAGAAGCCCCGGCTAACTCCGTGCCAGCAGCCGCGGTAATACGGAGGGGGCTAGCGTTGTTCGGAATTACTGGGCGTAAAGCGCACGTAGGCGGACTGGAAAGTTGGGGGTGAAATCCCGGGGCTCAACCTCGGAACTGCCTTCAAAACTATCAGTCTGGAGTTCGAGAGAGGTGAGTGGAATACCGAGTGTAGAGGTGAAATTCGTAGATATTCGGTGGAACACCAGTGGCGAAGGCGGCTCACTGGCTCGATACTGACGCTGAGGTGCGAAAGCGTGGGGAGCAAACAGGATTAGATACCCTGGTAGTCCACGCCGTAAACGATGAATGCCAGTCGTCGGGTTGCATGCAATTCGGTGACACACCTAACGGATTAAGCATTCCGCCTGGGGAGTACGGTCGCAAGATTAAAACTCAAAGGAATTGACGGGGGCCCGCACAAGCGGTGGAGCATGTGGTTTAATTCGAAGCAACGCGCAGAACCTTACCAACCCTTGACNTCCCTGGACCGATCCGGAGACGGATCTTTCACTTCGGNGACN
>P2G3-27F_G03.ab1
NNNNNNNNGNNNNTNCNNTGCANTCGAACGAACTCTTCGGAGTTAGTGGCAGACGGGTGAGTAACGCGTGGGAATATACCTTTCGGTACGGAACAACAGTTGGAAACGACTGCTAATACCGTATGCGCCCTATGGGGGAAAGATTTATCGCCGAAGGATTAGCCCGCGTTGGATTAGCTAGTTGGTGGGGTAAAGGCCTACCAAGGCGACGATCCATAGCTGGTCTGAGAGGATGATCAGCCACACTGGGACTGAGACACGGCCCAGACTCCTACGGGAGGCAGCAGTGGGGAATATTGGACAATGGGCGCAAGCCTGATCCAGCCATGCCGCGTGAGTGATGAAGGCCCTAGGGTTGTAAAGCTCTTTCAGCGAGGAGGATAATGACGTTACTCGCAGAAGAAGCCCCGGCTAACTTCGTGCCAGCAGCCGCGGTAATACGAAGGGGGCTAGCGTTGTTCGGAATCACTGGGCGTAAAGCGCACGTAGGCGGACTGATCAGTCAGGGGTGAAATCCCGGGGCTCAACCCCGGAACTGCCTTTGATACTGTCAGTCTTGAGTCCGAGAGAGGTGAGTGGAACTCCGAGTGTAGAGGTGAAATTCGTAGATATTCGGAAGAACACCAGTGGCGAAGGCGGCTCACTGGCTCGGTACTGACGCTGAGGTGCGAAAGCGTGGGGAGCAAACAGGATTAGATACCCTGGTAGTCCACGCCGTAAACGATGGAAGCTAGTTGTCAGGCAGCATGCTGTTTGGTGACGCAGCTAACGCATTAAGCTTCCCGCCTGGGGAGTACGGTCGCAAGATTAAAACTCAAAGGAATTGACGGGGGCCCGCACAAGCGGTGGAGCATGTGGTTTAATTCGAAGCAACGCGCAGANCTTACCAGCCCTTGACATTTGGTGCTACNTCCGGAGACGGATGGTTCCCTTCGGGACGCCAGGACNGNGCTGCATGGNTGTCGTCAGCTCGNGN
>P2H3-27F_H03.ab1
NNNNNNNNNNNGCTTACNNTGNNNTCGAACGAACTCTTCGGAGTTAGTGGCAGACGGGTGAGTAACGCGTGGGAATATACCTTTCGGTACGGAACAACAGTTGGAAACGACTGCTAATACCGTATGCGCCCTATGGGGGAAAGATTTATCGCCGAAGGATTAGCCCGCGTTGGATTAGCTAGTTGGTGGGGTAAAGGCCTACCAAGGCGACGATCCATAGCTGGTCTGAGAGGATGATCAGCCACACTGGGACTGAGACACGGCCCAGACTCCTACGGGAGGCAGCAGTGGGGAATATTGGACAATGGGCGCAAGCCTGATCCAGCCATGCCGCGTGAGTGATGAAGGCCCTAGGGTTGTAAAGCTCTTTCAGCGAGGAGGATAATGACGTTACTCGCAGAAGAAGCCCCGGCTAACTTCGTGCCAGCAGCCGCGGTAATACGAAGGGGGCTAGCGTTGTTCGGAATCACTGGGCGTAAAGCGCACGTAGGCGGACTGATCAGTCAGGGGTGAAATCCCGGGGCTCAACCCCGGAACTGCCTTTGATACTGTCAGTCTTGAGTCCGAGAGAGGTGAGTGGAACTCCGAGTGTAGAGGTGAAATTCGTAGATATTCGGAAGAACACCAGTGGCGAAGGCGGCTCACTGGCTCGGTACTGACGCTGAGGTGCGAAAGCGTGGGGAGCAAACAGGATTAGATACCCTGGTAGTCCACGCCGTAAACGATGGAAGCTAGTTGTCAGGCAGCATGCTGTTTGGTGACGCAGCTAACGCATTAAGCTTCCCGCCTGGGGAGTACGGTCGCAAGATTAAAACTCAAAGGAATTGACGGGGGCCCGCACAAGCGGTGGAGCATGTGGTTTAATTCGAAGCAACGCGCANAACCTTACCAG
>P2A4-27F_A04.ab1
NNNNNNNNNNNNNGNNNNNNNNNNNNNNNGGCTNNNNANNTNGNGCNGAACGGGATAATAACGCGGGAAAACGTGCCTTTTCTTCAAANNNTCCCGGGAGGTGGGTTTATTACCGAATGCNCCCTTCGGGGGAAAAATTTATCGGNAAAGGATCGGCCCCCGTTGGATTNGGTAATGGGTGGGGTNNNGGCCTACCNNACCAAATATACATTTTNTTTTTGAGAAGATAAACTGCAACTCGGAGACTGAAACCCGGCCCCAACTCCTACAGGAGGCNGCNGTGAGGAATCTTAGGCNATGGGGGCNACCCTNATCTATCCATGCCGCGTGAGTGANAANGCCTGATGGTCATTATTTTCTTTCGCCAAANANNAAAATGACAATAACTGAAAAANAAACCCCNGCTAACTCCNTGCCANCAACCGCGGNAGGACGGGANGNGGTNTTCGTTTTTCTGAGTTACTGGGCGNNTNGCNNNTNGGCGGANTTGANNGTAGAAGGAGAAGTCACGGAGCTCTTCCTCGGAACTGCCTTCATACTCCNNATCTNNAGTGAGAGAAATGGAGTGGGTAGTCCNANTGTTGAATTTNTNTTCATTGAATTCAGAGGAACGCCTGANTCGTGGGTAGGTCNCTNGANCGGATACTGACTGTGAGNNNNAGNATGAGATAAATGACTTGAATNNATACCATGNNAGTGCACACCTGANNNNGGNTGCCTGTCTGCGGGTANATGCAGATGANTNACNCNCCNAGCGGATNANCNNTACGATTNNNNGTNCGGNNNNGGCCNCCTCGANGTAATTAGGGGNNNCTNNCANCNNNANNNTNTTATTTNCNTCAAANNAACNNNCTACCNTACCGNNN
>P2B4-27F_B04.ab1
NNNNNNNNNNNTTACNNTGCAGTCGAGCGAGACCTTCGGGTCTAGCGGCGGACGGGTGAGTAACGCGTGGGAACGTGCCCTTTGCTACGGAATAGTCCCGGGAAACTGGGTTTAATACCGTATGTGCCCTTCGGGGGAAAGATTTATCGGCAAAGGATCGGCCCGCGTTGGATTAGGTAGTTGGTGGGGTAATGGCCTACCAAGCCGACGATCCATAGCTGGTTTGAGAGGATGATCAGCCACACTGGGACTGAGACACGGCCCAGACTCCTACGGGAGGCAGCAGTGGGGAATCTTAGACAATGGGGGCAACCCTGATCTAGCCATGCCGCGTGAGTGATGAAGGCCTTAGGGTTGTAAAGCTCTTTCAGCTGGGAAGATAATGACGGTACCAGCAGAAGAAGCCCCGGCTAACTCCGTGCCAGCAGCCGCGGTAATACGGAGGGGGCTAGCGTTGTTCGGAATTACTGGGCGTAAAGCGCACGTAGGCGGACTGGAAAGTTGGGGGTGAAATCCCGGGGCTCAACCTCGGAACTGCCTTCAAAACTATCAGTCTGGAGTTCGAGAGAGGTGAGTGGAATACCGAGTGTAGAGGTGAAATTCGTAGATATTCGGTGGAACACCAGTGGCGAAGGCGGCTCACTGGCTCGATACTGACGCTGAGGTGCGAAAGCGTGGGGAGCAAACAGGATTAGATACCCTGGTAGTCCACGCCGTAAACGATGAATGCCAGTCGTCGGGTTGCATGCAATTCGGTGACACACCTAACGGATTAAGCATTCCGCCTGGGGAGTACGGTCGCAAGATTAAAACTCAAAGGAATTGACGGGGGCCCGCACAAGCGGTGGAGCATGTGGTTTAATTCGAAGCAACGCGCAGAACCTTACCAACCCTTGACATCCCTGGACCNN
>P2C4-27F_C04.ab1
NNNNNNNNNNNNGCTTACNNTGCAAGTCGAGCGAGACCTTCGGGTCTAGCGGCGGACGGGTGAGTAACGCGTGGGAACGTGCCCTTTGCTACGGAATAGTCCCGGGAAACTGGGTTTAATACCGTATGTGCCCTTCGGGGGAAAGATTTATCGGCAAAGGATCGGCCCGCGTTGGATTAGGTAGTTGGTGGGGTAATGGCCTACCAAGCCGACGATCCATAGCTGGTTTGAGAGGATGATCAGCCACACTGGGACTGAGACACGGCCCAGACTCCTACGGGAGGCAGCAGTGGGGAATCTTAGACAATGGGGGCAACCCTGATCTAGCCATGCCGCGTGAGTGATGAAGGCCTTAGGGTTGTAAAGCTCTTTCAGCTGGGAAGATAATGACGGTACCAGCAGAAGAAGCCCCGGCTAACTCCGTGCCAGCAGCCGCGGTAATACGGAGGGGGCTAGCGTTGTTCGGAATTACTGGGCGTAAAGCGCACGTAGGCGGACTGGAAAGTTGGGGGTGAAATCCCGGGGCTCAACCTCGGAACTGCCTTCAAAACTATCAGTCTGGAGTTCGAGAGAGGTGAGTGGAATACCGAGTGTAGAGGTGAAATTCGTAGATATTCGGTGGAACACCAGTGGCGAAGGCGGCTCACTGGCTCGATACTGACGCTGAGGTGCGAAAGCGTGGGGAGCAAACAGGATTAGATACCCTGGTAGTCCACGCCGTAAACGATGAATGCCAGTCGTCGGGTTGCATGCAATTCGGTGACACACCTAACGGATTAAGCATTCCGCCTGGGGAGTACGGTCGCAAGATTAAAACTCAAAGGAATTGACGGGGGCCCGCACAAGCGGTGGAGCATGTGGTTTAATTCGAAGCAACGCGCAGAACCTTACCAACCCTTGACATCCCTGGACCGATCCGGAGANNN
>P2D4-27F_D04.ab1
NNNNNNNNNNNNNNTTACNNTGCAAGTCGAGCGAGACCTTCGGGTCTAGCGGCGGACGGGTGAGTAACGCGTGGGAACGTGCCCTTTGCTACGGAATAGTCCCGGGAAACTGGGTTTAATACCGTATGTGCCCTTCGGGGGAAAGATTTATCGGCAAAGGATCGGCCCGCGTTGGATTAGGTAGTTGGTGGGGTAATGGCCTACCAAGCCGACGATCCATAGCTGGTTTGAGAGGATGATCAGCCACACTGGGACTGAGACACGGCCCAGACTCCTACGGGAGGCAGCAGTGGGGAATCTTAGACAATGGGGGCAACCCTGATCTAGCCATGCCGCGTGAGTGATGAAGGCCTTAGGGTTGTAAAGCTCTTTCAGCTGGGAAGATAATGACGGTACCAGCAGAAGAAGCCCCGGCTAACTCCGTGCCAGCAGCCGCGGTAATACGGAGGGGGCTAGCGTTGTTCGGAATTACTGGGCGTAAAGCGCACGTAGGCGGACTGGAAAGTTGGGGGTGAAATCCCGGGGCTCAACCTCGGAACTGCCTTCAAAACTATCAGTCTGGAGTTCGAGAGAGGTGAGTGGAATACCGAGTGTAGAGGTGAAATTCGTAGATATTCGGTGGAACACCAGTGGCGAAGGCGGCTCACTGGCTCGATACTGACGCTGAGGTGCGAAAGCGTGGGGAGCAAACAGGATTAGATACCCTGGTAGTCCACGCCGTAAACGATGAATGCCAGTCGTCGGGTTGCATGCAATTCGGTGACACACCTAACGGATTAAGCATTCCGCCTGGGGAGTACGGTCGCAAGATTAAAACTCAAAGGAATTGACGGGGGCCCGCACAAGCGGTGGAGCATGTGGTTTAATTCGAAGCAACGCGCAGAACCTTACCAACCCTTGACATCCCTGGACCGATCCGGAGACGGATNN
>P2E4-27F_E04.ab1
NNNNNNNGGNNCTTACNNTGCAAGTCGAGCGAGACCTTCGGGTCTAGCGGCGGACGGGTGAGTAACGCGTGGGAACGTGCCCTTTGCTACGGAATAGTCCCGGGAAACTGGGTTTAATACCGTATGTGCCCTTCGGGGGAAAGATTTATCGGCAAAGGATCGGCCCGCGTTGGATTAGGTAGTTGGTGGGGTAATGGCCTACCAAGCCGACGATCCATAGCTGGTTTGAGAGGATGATCAGCCACACTGGGACTGAGACACGGCCCAGACTCCTACGGGAGGCAGCAGTGGGGAATCTTAGACAATGGGGGCAACCCTGATCTAGCCATGCCGCGTGAGTGATGAAGGCCTTAGGGTTGTAAAGCTCTTTCAGCTGGGAAGATAATGACGGTACCAGCAGAAGAAGCCCCGGCTAACTCCGTGCCAGCAGCCGCGGTAATACGGAGGGGGCTAGCGTTGTTCGGAATTACTGGGCGTAAAGCGCACGTAGGCGGACTGGAAAGTTGGGGGTGAAATCCCGGGGCTCAACCTCGGAACTGCCTTCAAAACTATCAGTCTGGAGTTCGAGAGAGGTGAGTGGAATACCGAGTGTAGAGGTGAAATTCGTAGATATTCGGTGGAACACCAGTGGCGAAGGCGGCTCACTGGCTCGATACTGACGCTGAGGTGCGAAAGCGTGGGGAGCAAACAGGATTAGATACCCTGGTAGTCCACGCCGTAAACGATGAATGCCAGTCGTCGGGTTGCATGCAATTCGGTGACACACCTAACGGATTAAGCATTCCGCCTGGGGAGTACGGTCGCAAGATTAAAACTCAAAGGAATTGACGGGGGCCCGCACAAGCGGTGGAGCATGTGGTTTAATTCGAAGCAACGCGCAGAACCTTACCAACCCTTGACATCCCTGGACCGATCCGGANACGGATCTTTCACTTN
>P2F4-27F_F04.ab1
NNNNNNGNNGCTTACNNTGCAGTCGAGCGAGACCTTCGGGTCTAGCGGCGGACGGGTGAGTAACGCGTGGGAACGTGCCCTTTGCTACGGAATAGTCCCGGGAAACTGGGTTTAATACCGTATGTGCCCTTCGGGGGAAAGATTTATCGGCAAAGGATCGGCCCGCGTTGGATTAGGTAGTTGGTGGGGTAATGGCCTACCAAGCCGACGATCCATAGCTGGTTTGAGAGGATGATCAGCCACACTGGGACTGAGACACGGCCCAGACTCCTACGGGAGGCAGCAGTGGGGAATCTTAGACAATGGGGGCAACCCTGATCTAGCCATGCCGCGTGAGTGATGAAGGCCTTAGGGTTGTAAAGCTCTTTCAGCTGGGAAGATAATGACGGTACCAGCAGAAGAAGCCCCGGCTAACTCCGTGCCAGCAGCCGCGGTAATACGGAGGGGGCTAGCGTTGTTCGGAATTACTGGGCGTAAAGCGCACGTAGGCGGACTGGAAAGTTGGGGGTGAAATCCCGGGGCTCAACCTCGGAACTGCCTTCAAAACTATCAGTCTGGAGTTCGAGAGAGGTGAGTGGAATACCGAGTGTAGAGGTGAAATTCGTAGATATTCGGTGGAACACCAGTGGCGAAGGCGGCTCACTGGCTCGATACTGACGCTGAGGTGCGAAAGCGTGGGGAGCAAACAGGATTAGATACCCTGGTAGTCCACGCCGTAAACGATGAATGCCAGTCGTCGGGTTGCATGCAATTCGGTGACACACCTAACGGATTAAGCATTCCGCCTGGGGAGTACGGTCGCAAGATTAAAACTCAAAGGAATTGACGGGGGCCCGCACAAGCGGTGGAGCATGTGGTTTAATTCGAAGCAACGCGCAGAACCTTACCAACCCTTGACATCCCTGGACCGATCCGGAGACGGATCT
>P2G4-27F_G04.ab1
NNNNNNNNNNNNCNNANNNNTGCANTCGAACGAACTCTTCGGAGTTAGTGGCAGACGGGTGAGTAACGCGTGGGAATATACCTTTCGGTACGGAACAACAGTTGGAAACGACTGCTAATACCGTATGCGCCCTATGGGGGAAAGATTTATCGCCGAAGGATTAGCCCGCGTTGGATTAGCTAGTTGGTGGGGTAAAGGCCTACCAAGGCGACGATCCATAGCTGGTCTGAGAGGATGATCAGCCACACTGGGACTGAGACACGGCCCAGACTCCTACGGGAGGCAGCAGTGGGGAATATTGGACAATGGGCGCAAGCCTGATCCAGCCATGCCGCGTGAGTGATGAAGGCCCTAGGGTTGTAAAGCTCTTTCAGCGAGGAGGATAATGACGTTACTCGCAGAAGAAGCCCCGGCTAACTTCGTGCCAGCAGCCGCGGTAATACGAAGGGGGCTAGCGTTGTTCGGAATCACTGGGCGTAAAGCGCACGTAGGCGGACTGATCAGTCAGGGGTGAAATCCCGGGGCTCAACCCCGGAACTGCCTTTGATACTGTCAGTCTTGAGTCCGAGAGAGGTGAGTGGAACTCCGAGTGTAGAGGTGAAATTCGTAGATATTCGGAAGAACACCAGTGGCGAAGGCGGCTCACTGGCTCGGTACTGACGCTGAGGTGCGAAAGCGTGGGGAGCAAACAGGATTAGATACCCTGGTAGTCCACGCCGTAAACGATGGAAGCTAGTTGTCAGGCAGCATGCTGTTTGGTGACGCAGCTAACGCATTAAGCTTCCCGCCTGGGGAGTACGGTCGCAAGATTAAAACTCAAAGGAATTGACGGGGGCCCGCACAAGCGGTGGAGCATGTGGTTTAATTCGAAGCAACGCGCAGAACCTTACCAGCCCTTGACATTTGGTGCTACATNCN
>P2H4-27F_H04.ab1
NNNNNNNNNNNNGCTTACNNTGCAGTCGAGCGAGACCTTCGGGTCTAGCGGCGGACGGGTGAGTAACGCGTGGGAACGTGCCCTTTGCTACGGAATAGTCCCGGGAAACTGGGTTTAATACCGTATGTGCCCTTCGGGGGAAAGATTTATCGGCAAAGGATCGGCCCGCGTTGGATTAGGTAGTTGGTGGGGTAATGGCCTACCAAGCCGACGATCCATAGCTGGTTTGAGAGGATGATCAGCCACACTGGGACTGAGACACGGCCCAGACTCCTACGGGAGGCAGCAGTGGGGAATCTTAGACAATGGGGGCAACCCTGATCTAGCCATGCCGCGTGAGTGATGAAGGCCTTAGGGTTGTAAAGCTCTTTCAGCTGGGAAGATAATGACGGTACCAGCAGAAGAAGCCCCGGCTAACTCCGTGCCAGCAGCCGCGGTAATACGGAGGGGGCTAGCGTTGTTCGGAATTACTGGGCGTAAAGCGCACGTAGGCGGACTGGAAAGTTGGGGGTGAAATCCCGGGGCTCAACCTCGGAACTGCCTTCAAAACTATCAGTCTGGAGTTCGAGAGAGGTGAGTGGAATACCGAGTGTAGAGGTGAAATTCGTAGATATTCGGTGGAACACCAGTGGCGAAGGCGGCTCACTGGCTCGATACTGACGCTGAGGTGCGAAAGCGTGGGGAGCAAACAGGATTAGATACCCTGGTAGTCCACGCCGTAAACGATGAATGCCAGTCGTCGGGTTGCATGCAATTCGGTGACACACCTAACGGATTAAGCATTCCGCCTGGGGAGTACGGTCGCAAGATTAAAACTCAAAGGAATTGACGGGGGCCCGCACAAGCGGTGGAGCATGTGGTTTAATTCGAAGCAACGCGCAGAACCTTACCAACCN
>P2A5-27F_A05.ab1
NNNNNNNNNNNNNCTTACNNTGCAGTCGAGCGAGACCTTCGGGTCTAGCGGCGGACGGGTGAGTAACGCGTGGGAACGTGCCCTTTGCTACGGAATAGTCCCGGGAAACTGGGTTTAATACCGTATGTGCCCTTCGGGGGAAAGATTTATCGGCAAAGGATCGGCCCGCGTTGGATTAGGTAGTTGGTGGGGTAATGGCCTACCAAGCCGACGATCCATAGCTGGTTTGAGAGGATGATCAGCCACACTGGGACTGAGACACGGCCCAGACTCCTACGGGAGGCAGCAGTGGGGAATCTTAGACAATGGGGGCAACCCTGATCTAGCCATGCCGCGTGAGTGATGAAGGCCTTAGGGTTGTAAAGCTCTTTCAGCTGGGAAGATAATGACGGTACCAGCAGAAGAAGCCCCGGCTAACTCCGTGCCAGCAGCCGCGGTAATACGGAGGGGGCTAGCGTTGTTCGGAATTACTGGGCGTAAAGCGCACGTAGGCGGACTGGAAAGTTGGGGGTGAAATCCCGGGGCTCAACCTCGGAACTGCCTTCAAAACTATCAGTCTGGAGTTCGAGAGAGGTGAGTGGAATACCGAGTGTAGAGGTGAAATTCGTAGATATTCGGTGGAACACCAGTGGCGAAGGCGGCTCACTGGCTCGATACTGACGCTGAGGTGCGAAAGCGTGGGGAGCAAACAGGATTAGATACCCTGGTAGTCCACGCCGTAAACGATGAATGCCAGTCGTCGGGTTGCATGCAATTCGGTGACACACCTAACGGATTAAGCATTCCGCCTGGGGAGTACGGTCGCAAGATTAAAACTCAAAGGAATTGACGGGGGCCCGCACAAGCGGTGGAGCATGTGGTTTAATTCGAAGCAACGCGCAGAANCN
>P2B5-27F_B05.ab1
NNNNNNNGGNNGCTTACNNTGCAGTCGAGCGAGACCTTCGGGTCTAGCGGCGGACGGGTGAGTAACGCGTGGGAACGTGCCCTTTGCTACGGAATAGTCCCGGGAAACTGGGTTTAATACCGTATGTGCCCTTCGGGGGAAAGATTTATCGGCAAAGGATCGGCCCGCGTTGGATTAGGTAGTTGGTGGGGTAATGGCCTACCAAGCCGACGATCCATAGCTGGTTTGAGAGGATGATCAGCCACACTGGGACTGAGACACGGCCCAGACTCCTACGGGAGGCAGCAGTGGGGAATCTTAGACAATGGGGGCAACCCTGATCTAGCCATGCCGCGTGAGTGATGAAGGCCTTAGGGTTGTAAAGCTCTTTCAGCTGGGAAGATAATGACGGTACCAGCAGAAGAAGCCCCGGCTAACTCCGTGCCAGCAGCCGCGGTAATACGGAGGGGGCTAGCGTTGTTCGGAATTACTGGGCGTAAAGCGCACGTAGGCGGACTGGAAAGTTGGGGGTGAAATCCCGGGGCTCAACCTCGGAACTGCCTTCAAAACTATCAGTCTGGAGTTCGAGAGAGGTGAGTGGAATACCGAGTGTAGAGGTGAAATTCGTAGATATTCGGTGGAACACCAGTGGCGAAGGCGGCTCACTGGCTCGATACTGACGCTGAGGTGCGAAAGCGTGGGGAGCAAACAGGATTAGATACCCTGGTAGTCCACGCCGTNNCGATGAATGCCAGTCGTCGGGTTGCATGCAATTCGGTGACACACCTAACGGATTAAGCATTCCGCCTGGGGAGTACGGTCGCAAGATTAAAACTCAAAGGAATTGACGGGGGCCCGCACAAGCGGTGGAGCATGTGGTTTAATTCGAAGCAACGCGCAGAACCTTACCAACCCTTGACATN
>P2C5-27F_C05.ab1
NNNNNNNNNNNNNNNNNNANNNTGNNNNTCGAGCGAGACCTTCGGGTCTAGCGGCGGACGGGTGAGTAACGCGTGGNNANGTGCCCTTTGCTACGGAATAGTCCCGGGAAACTGGGTTTAATACCGTATGTGCCCTTCGGGGGAAAGATTTATCGGCAAAGGATCGGCCCGCGTTGGATTAGGTAGTTGGTGGGGTAATGGCCTACCAAGCCGACGATCCATAGCTGGTTTGAGAGGATGATCAGCCACACTGGGACTGAGACACGGCCCAGACTCCTACGGGAGGCAGCAGTGGGGAATCTTAGACAATGGGGGCAACCCTGATCTAGCCATGCCGCGTGAGTGATGAAGGCCTTAGGGTTGTAAAGCTCTTTCAGCTGGGAAGATAATGACGGTACCAGCAGAAGAAGCCCCGGCTAACTCCGTGCCAGCAGCCGCGGTAATACGGAGGGGGCTAGCGTTGTTCGGAATTACTGGGCGTAAAGCGCACGTAGGCGGACTGGAAAGTTGGGGGTGAAATCCCGGGGCTCAACCTCGGAACTGCCTTCAAAACTATCAGTCTGGAGTTCGAGAGAGGTGAGTGGAATACCGAGTGTAGAGGTGAAATTCGTAGATATTCGGTGGAACACCAGTGGCGAAGGCGGCTCACTGGCTCGATACTGACGCTGAGGTGCGAAAGCGTGGGGAGCAAACAGGATTAGATACCCTGGTAGTCCACGCCGTAAACGATGAATGCCAGTCGTCGGGTTGCATGCAATTCGGTGACACACCTAACGGATTAAGCATTCCGCCTGGGGAGTACGGTCGCAAGATTAAAACTCAAAGGAATTGACGGGGGCCCGCACAAGCGGTGGAGCATGTGGTTTAATTCGAAGCAACGCGCAGAACCTTACCAACCCTTGACATCCCTGGACCGATCCGGAGACGGATCTTN
>P2D5-27F_D05.ab1
NNNNNNNNNNNNCTTACNNTGCAGTCGAGCGAGACCTTCGGGTCTAGCGGCGGACGGGTGAGTAACGCGTGGGAACGTGCCCTTTGCTACGGAATAGTCCCGGGAAACTGGGTTTAATACCGTATGTGCCCTTCGGGGGAAAGATTTATCGGCAAAGGATCGGCCCGCGTTGGATTAGGTAGTTGGTGGGGTAATGGCCTACCAAGCCGACGATCCATAGCTGGTTTGAGAGGATGATCAGCCACACTGGGACTGAGACACGGCCCAGACTCCTACGGGAGGCAGCAGTGGGGAATCTTAGACAATGGGGGCAACCCTGATCTAGCCATGCCGCGTGAGTGATGAAGGCCTTAGGGTTGTAAAGCTCTTTCAGCTGGGAAGATAATGACGGTACCAGCAGAAGAAGCCCCGGCTAACTCCGTGCCAGCAGCCGCGGTAATACGGAGGGGGCTAGCGTTGTTCGGAATTACTGGGCGTAAAGCGCACGTAGGCGGACTGGAAAGTTGGGGGTGAAATCCCGGGGCTCAACCTCGGAACTGCCTTCAAAACTATCAGTCTGGAGTTCGAGAGAGGTGAGTGGAATACCGAGTGTAGAGGTGAAATTCGTAGATATTCGGTGGAACACCAGTGGCGAAGGCGGCTCACTGGCTCGATACTGACGCTGAGGTGCGAAAGCGTGGGGAGCAAACAGGATTAGATACCCTGGTAGTCCACGCCGTAAACGATGAATGCCAGTCGTCGGGTTGCATGCAATTCGGTGACACACCTAACGGATTAAGCATTCCGCCTGGGGAGTACGGTCGCAAGATTAAAACTCAAAGGAATTGACGGGGGCCCGCACAAGCGGTGGAGCATGTGGTTTAATTCGAAGCAACGCGCAGAACCTTACCAACCCTTGACATCCCTGGACCGATCCGGAGACGGATCTTTCACTTNNN
>P2E5-27F_E05.ab1
NNNNNNNNNNGNNNNNNTGCAGTCGAGCGAGACCTTCGGGTCTAGCGGCGGACGGGTGAGTAACGCGTGGGAACGTGCCCTTTGCTACGGAATAGTCCCGGGAAACTGGGTTTAATACCGTATGTGCCCTTCGGGGGAAAGATTTATCGGCAAAGGATCGGCCCGCGTTGGATTAGGTAGTTGGTGGGGTAATGGCCTACCAAGCCGACGATCCATAGCTGGTTTGAGAGGATGATCAGCCACACTGGGACTGAGACACGGCCCAGACTCCTACGGGAGGCAGCAGTGGGGAATCTTAGACAATGGGGGCAACCCTGATCTAGCCATGCCGCGTGAGTGATGAAGGCCTTAGGGTTGTAAAGCTCTTTCAGCTGGGAAGATAATGACGGTACCAGCAGAAGAAGCCCCGGCTAACTCCGTGCCAGCAGCCGCGGTAATACGGAGGGGGCTAGCGTTGTTCGGAATTACTGGGCGTAAAGCGCACGTAGGCGGACTGGAAAGTTGGGGGTGAAATCCCGGGGCTCAACCTCGGAACTGCCTTCAAAACTATCAGTCTGGAGTTCGAGAGAGGTGAGTGGAATACCGAGTGTAGAGGTGAAATTCGTAGATATTCGGTGGAACACCAGTGGCGAAGGCGGCTCACTGGCTCGATACTGACGCTGAGGTGCGAAAGCGTGGGGAGCAAACAGGATTAGATACCCTGGTAGTCCACGCCGTAAACGATGAATGCCAGTCGTCGGGTTGCATGCAATTCGGTGACACACCTAACGGATTAAGCATTCCGCCTGGGGAGTACGGTCGCAAGATTAAAACTCAAAGGAATTGACGGGGGCCCGCACAAGCGGTGGAGCATGTGGTTTAATTCGAAGCAACGCGCAGAACCTTACCAACCCTTGACNTCCCTGGACCGATCCGGAGACGGATCTTTCACTTCGGTGACCNGGTGANN
>P2F5-27F_F05.ab1
NNNNNNNNNNNNGCTTACNNTGCAAGTCGAGCGAGACCTTCGGGTCTAGCGGCGGACGGGTGAGTAACGCGTGGGAACGTGCCCTTTGCTACGGAATAGTCCCGGGAAACTGGGTTTAATACCGTATGTGCCCTTCGGGGGAAAGATTTATCGGCAAAGGATCGGCCCGCGTTGGATTAGGTAGTTGGTGGGGTAATGGCCTACCAAGCCGACGATCCATAGCTGGTTTGAGAGGATGATCAGCCACACTGGGACTGAGACACGGCCCAGACTCCTACGGGAGGCAGCAGTGGGGAATCTTAGACAATGGGGGCAACCCTGATCTAGCCATGCCGCGTGAGTGATGAAGGCCTTAGGGTTGTAAAGCTCTTTCAGCTGGGAAGATAATGACGGTACCAGCAGAAGAAGCCCCGGCTAACTCCGTGCCAGCAGCCGCGGTAATACGGAGGGGGCTAGCGTTGTTCGGAATTACTGGGCGTAAAGCGCACGTAGGCGGACTGGAAAGTTGGGGGTGAAATCCCGGGGCTCAACCTCGGAACTGCCTTCAAAACTATCAGTCTGGAGTTCGAGAGAGGTGAGTGGAATACCGAGTGTAGAGGTGAAATTCGTAGATATTCGGTGGAACACCAGTGGCGAAGGCGGCTCACTGGCTCGATACTGACGCTGAGGTGCGAAAGCGTGGGGAGCAAACAGGATTAGATACCCTGGTAGTCCACGCCGTAAACGATGAATGCCAGTCGTCGGGTTGCATGCAATTCGGTGACACACCTAACGGATTAAGCATTCCGCCTGGGGAGTACGGTCGCAAGATTAAAACTCAAAGGAATTGACGGGGGCCCGCACAAGCGGTGGAGCATGTGGTTTAATTCGAAGCAACGCGCAGAACCTTACCAACCCTTGACATCCCTGGACCGATCCGGAGACGGATCTTTCACTTCGGTGAN
>P2G5-27F_G05.ab1
NNNNNNNNNNNNNGNNANNCNTGCAAGTCGAGCGCGCCCTTCGGGGTGAGCGGCGGACGGGTTAGTAACGCGTGGGAATATGCCCTTTGGTACGGAATAGCCTCTGGAAACGGAGAGTAATACCGTATGAGCCCTTCGGGGGAAAGATTTATCGCCAAAGGATTAGCCCGCGTTAGATTAGGTAGTTGGTGGGGTAATGGCCTACCAAGCCTACGATCTATAGCTGGTTTTAGAGGATGATCAGCAACACTGGGACTGAGACACGGCCCAGACTCCTACGGGAGGCAGCAGTGGGGAATCTTGGACAATGGGGGCAACCCTGATCCAGCCATGCCGCGTGAGTGATGAAGGCCTTAGGGTCGTAAAGCTCTTTCGCCTGTGAAGATAATGACGGTAGCAGGTAAAGAAACCCCGGCTAACTCCGTGCCAGCAGCCGCGGTAATACGGAGGGGGTTAGCGTTGTTCGGAATTACTGGGCGTAAAGCGCACGTAGGCGGATCGGAAAGTTGGGGGTGAAATCCCGGGGCTCAACCCCGGAACTGCCTCCAAAACTATCGGTCTAGAGTTCGAGAGAGGTGAGTGGAATTCCGAGTGTAGAGGTGAAATTCGTAGATATTCGGAGGAACACCAGTGGCGAAGGCGGCTCACTGGCTCGATACTGACGCTGAGGTGCGAAAGTGTGGGGAGCAAACAGGATTAGATACCCTGGTAGTCCACACCGTAAACGATGAATGCCAGTCGTCGGGTAGCATGCTATTCGGTGACACACCTAACGGATTAAGCATTCCGCCTGGGGAGTACGGTCGCAAGATTAAAACTCAAAGAAATTGACGGGGGCCCGCACAAGCGGTGGAGCATGTGGTTTAATTCGAAGCAACGCGCAGAACCTTACCAACCCTTGACATCCTAGGACCGTTCNNN
>P2H5-27F_H05.ab1
NNNNNNNNNNNNNNNNNNCNNTGCAAGTCGAGCGAGACCTTCGGGTCTAGCGGCGGACGGGTGAGTAACGCGTGGGAACGTGCCCTTTGCTACGGAATAGTCCCGGGAAACTGGGTTTAATACCGTATGTGCCCTTCGGGGGAAAGATTTATCGGCAAAGGATCGGCCCGCGTTGGATTAGGTAGTTGGTGGGGTAATGGCCTACCAAGCCGACGATCCATAGCTGGTTTGAGAGGATGATCAGCCACACTGGGACTGAGACACGGCCCAGACTCCTACGGGAGGCAGCAGTGGGGAATCTTAGACAATGGGGGCAACCCTGATCTAGCCATGCCGCGTGAGTGATGAAGGCCTTAGGGTTGTAAAGCTCTTTCAGCTGGGAAGATAATGACGGTACCAGCAGAAGAAGCCCCGGCTAACTCCGTGCCAGCAGCCGCGGTAATACGGAGGGGGCTAGCGTTGTTCGGAATTACTGGGCGTAAAGCGCACGTAGGCGGACTGGAAAGTTGGGGGTGAAATCCCGGGGCTCAACCTCGGAACTGCCTTCAAAACTATCAGTCTGGAGTTCGAGAGAGGTGAGTGGAATACCGAGTGTAGAGGTGAAATTCGTAGATATTCGGTGGAACACCAGTGGCGAAGGCGGCTCACTGGCTCGATACTGACGCTGAGGTGCGAAAGCGTGGGGAGCAAACAGGATTAGATACCCTGGTAGTCCACGCCGTAAACGATGAATGCCAGTCGTCGGGTTGCATGCAATTCGGTGACACACCTAACGGATTAAGCATTCCGCCTGGGGAGTANGGTCGCAAGATTAAAACTCAAAGGAATTGACGGGGGCCCGCACAAGCGGTGGAGCATGTGGTTTAATTCGAAGCAACGCGCAGAACCTT
>P2A6-27F_A06.ab1
NNNNNNNGNNGCNNNCNNTGCAAGTCGAGCGAGACCTTCGGGTCTAGCGGCGGACGGGTGAGTAACGCGTGGGAACGTGCCCTTTGCTACGGAATAGTCCCGGGAAACTGGGTTTAATACCGTATGTGCCCTTCGGGGGAAAGATTTATCGGCAAAGGATCGGCCCGCGTTGGATTAGGTAGTTGGTGGGGTAATGGCCTACCAAGCCGACGATCCATAGCTGGTTTGAGAGGATGATCAGCCACACTGGGACTGAGACACGGCCCAGACTCCTACGGGAGGCAGCAGTGGGGAATCTTAGACAATGGGGGCAACCCTGATCTAGCCATGCCGCGTGAGTGATGAAGGCCTTAGGGTTGTAAAGCTCTTTCAGCTGGGAAGATAATGACGGTACCAGCAGAAGAAGCCCCGGCTAACTCCGTGCCAGCAGCCGCGGTAATACGGAGGGGGCTAGCGTTGTTCGGAATTACTGGGCGTAAAGCGCACGTAGGCGGACTGGAAAGTTGGGGGTGAAATCCCGGGGCTCAACCTCGGAACTGCCTTCAAAACTATCAGTCTGGAGTTCGAGAGAGGTGAGTGGAATACCGAGTGTAGAGGTGAAATTCGTAGATATTCGGTGGAACACCAGTGGCGAAGGCGGCTCACTGGCTCGATACTGACGCTGAGGTGCGAAAGCGTGGGGAGCAAACAGGATTAGATACCCTGGTAGTCCACGCCGTAAACGATGAATGCCAGTCGTCGGGTTGCATGCAATTCGGTGACACACCTAACGGATTAAGCATTCCGCCTGGGGAGTACGGTCGCAAGATTAAAACTCAAAGGAATTGACGGGGGCCCGCACAAGCGGTGGAGCATGTGGTTTAATTCGAAGCAACGCGNNG
>P2B6-27F_B06.ab1
NNNNNNNNNNCTTACNNTGCAGTCGAGCGAGACCTTCGGGTCTAGCGGCGGACGGGTGAGTAACGCGTGGGAACGTGCCCTTTGCTACGGAATAGTCCCGGGAAACTGGGTTTAATACCGTATGTGCCCTTCGGGGGAAAGATTTATCGGCAAAGGATCGGCCCGCGTTGGATTAGGTAGTTGGTGGGGTAATGGCCTACCAAGCCGACGATCCATAGCTGGTTTGAGAGGATGATCAGCCACACTGGGACTGAGACACGGCCCAGACTCCTACGGGAGGCAGCAGTGGGGAATCTTAGACAATGGGGGCAACCCTGATCTAGCCATGCCGCGTGAGTGATGAAGGCCTTAGGGTTGTAAAGCTCTTTCAGCTGGGAAGATAATGACGGTACCAGCAGAAGAAGCCCCGGCTAACTCCGTGCCAGCAGCCGCGGTAATACGGAGGGGGCTAGCGTTGTTCGGAATTACTGGGCGTAAAGCGCACGTAGGCGGACTGGAAAGTTGGGGGTGAAATCCCGGGGCTCAACCTCGGAACTGCCTTCAAAACTATCAGTCTGGAGTTCGAGAGAGGTGAGTGGAATACCGAGTGTAGAGGTGAAATTCGTAGATATTCGGTGGAACACCAGTGGCGAAGGCGGCTCACTGGCTCGATACTGACGCTGAGGTGCGAAAGCGTGGGGAGCAAACAGGATTAGATACCCTGGTAGTCCACGCCGTAAACGATGAATGCCAGTCGTCGGGTTGCATGCAATTCGGTGACACACCTAACGGATTAAGCATTCCGCCTGGGGAGTACGGTCGCAAGATTAAAACTCAAAGGAATTGACGGGGGCCCGCACAAGCGGTGGAGCATGTGGTTTAATTCGAAGCAACGCGCAGAACCTTACCAACCCTTGACN
>P2C6-27F_C06.ab1
NNNNNNNNGNNGCTTACNNTGCAGTCGAGCGAGACCTTCGGGTCTAGCGGCGGACGGGTGAGTAACGCGTGGGAACGTGCCCTTTGCTACGGAATAGTCCCGGGAAACTGGGTTTAATACCGTATGTGCCCTTCGGGGGAAAGATTTATCGGCAAAGGATCGGCCCGCGTTGGATTAGGTAGTTGGTGGGGTAATGGCCTACCAAGCCGACGATCCATAGCTGGTTTGAGAGGATGATCAGCCACACTGGGACTGAGACACGGCCCAGACTCCTACGGGAGGCAGCAGTGGGGAATCTTAGACAATGGGGGCAACCCTGATCTAGCCATGCCGCGTGAGTGATGAAGGCCTTAGGGTTGTAAAGCTCTTTCAGCTGGGAAGATAATGACGGTACCAGCAGAAGAAGCCCCGGCTAACTCCGTGCCAGCAGCCGCGGTAATACGGAGGGGGCTAGCGTTGTTCGGAATTACTGGGCGTAAAGCGCACGTAGGCGGACTGGAAAGTTGGGGGTGAAATCCCGGGGCTCAACCTCGGAACTGCCTTCAAAACTATCAGTCTGGAGTTCGAGAGAGGTGAGTGGAATACCGAGTGTAGAGGTGAAATTCGTAGATATTCGGTGGAACACCAGTGGCGAAGGCGGCTCACTGGCTCGATACTGACGCTGAGGTGCGAAAGCGTGGGGAGCAAACAGGATTAGATACCCTGGTAGTCCACGCCGTAAACGATGAATGCCAGTCGTCGGGTTGCATGCAATTCGGTGACACACCTAACGGATTAAGCATTCCGCCTGGGGAGTACGGTCGCAAGANTAAAACTCAAAGGAATTGACGGGGGCCCGCACAAGCGGTGGAGCATGTGGTTTAATTCGAAGCAACGCGCAGAACCTTACCAACCCTTGACATCCCTGGACCGATCCGGAGACGGATCTTTCA
>P2D6-27F_D06.ab1
NNNNNNNNNNNGCTNACNNTGCAGTCGAGCGAGACCTTCGGGTCTAGCGGCGGACGGGTGAGTAACGCGTGGGAACGTGCCCTTTGCTACGGAATAGTCCCGGGAAACTGGGTTTAATACCGTATGTGCCCTTCGGGGGAAAGATTTATCGGCAAAGGATCGGCCCGCGTTGGATTAGGTAGTTGGTGGGGTAATGGCCTACCAAGCCGACGATCCATAGCTGGTTTGAGAGGATGATCAGCCACACTGGGACTGAGACACGGCCCAGACTCCTACGGGAGGCAGCAGTGGGGAATCTTAGACAATGGGGGCAACCCTGATCTAGCCATGCCGCGTGAGTGATGAAGGCCTTAGGGTTGTAAAGCTCTTTCAGCTGGGAAGATAATGACGGTACCAGCAGAAGAAGCCCCGGCTAACTCCGTGCCAGCAGCCGCGGTAATACGGAGGGGGCTAGCGTTGTTCGGAATTACTGGGCGTAAAGCGCACGTAGGCGGACTGGAAAGTTGGGGGTGAAATCCCGGGGCTCAACCTCGGAACTGCCTTCAAAACTATCAGTCTGGAGTTCGAGAGAGGTGAGTGGAATACCGAGTGTAGAGGTGAAATTCGTAGATATTCGGTGGAACACCAGTGGCGAAGGCGGCTCACTGGCTCGATACTGACGCTGAGGTGCGAAAGCGTGGGGAGCAAACAGGATTAGATACCCTGGTAGTCCACGCCGTAAACGATGAATGCCAGTCGTCGGGTTGCATGCAATTCGGTGACACACCTAACGGATTAAGCATTCCGCCTGGGGAGTACGGTCGCAAGATTAAAACTCAAAGGAATTGACGGGGGCCCGCACAAGCGGTGGAGCATGTGGTTTAATTCGAAGCAACGCGCAGAACCTTACCAACCCTTGACATCCCTGGACCGATCCGGAGACNGN
